# Supplementary material for: Simple Adjustment of Intranucleotide Base-Phosphate Interaction in the OL3 AMBER Force Field Improves RNA Simulations
Source: J Chem Theory Comput. 2023 Nov 9;19(22):8423–33. doi: 10.1021/acs.jctc.3c00990 (PMC10687871; doi:10.1021/acs.jctc.3c00990)
Supplement: Supplementary file 2 — ct3c00990_si_002.zip [file ct3c00990_si_002.zip]

Archive with 19 entries (19 files):
- gcUUCGgc_native.pdb
- gcUUCGgc_start.pdb
- gcGAGAgc_start.pdb
- UCUCGU_start.pdb
- UCAAUC_start.pdb
- UUUU_start.pdb
- CCCC_start.pdb
- AAAA_start.pdb
- CAAU_start.pdb
- GACC_start.pdb
- 2GKU_start.pdb
- 1KF1_start.pdb
- 1BNA_start.pdb
- rCGCG-2_start.pdb
- SRL_start.pdb
- Kt-7_start.pdb
- 1RNA_start.pdb
- gcGAGAgc_native.pdb
- 1QC0_start.pdb
