# Supplementary material for: Simple Adjustment of Intranucleotide Base-Phosphate Interaction in the OL3 AMBER Force Field Improves RNA Simulations
Source: J Chem Theory Comput. 2023 Nov 9;19(22):8423–33. doi: 10.1021/acs.jctc.3c00990 (PMC10687871; doi:10.1021/acs.jctc.3c00990)
Supplement: Supplementary file 2 — ct3c00990_si_002.zip [file ct3c00990_si_002.zip › gcUUCGgc_native.pdb]

ATOM      1  H5T RG5     1       7.465 -10.934  -4.220  1.00  0.00           H  
ATOM      2  O5' RG5     1       7.008 -10.590  -3.450  1.00  0.00           O  
ATOM      3  C5' RG5     1       7.429 -11.264  -2.191  1.00  0.00           C  
ATOM      4 H5'1 RG5     1       8.028 -12.150  -2.404  1.00  0.00           H  
ATOM      5 H5'2 RG5     1       6.523 -11.624  -1.703  1.00  0.00           H  
ATOM      6  C4' RG5     1       8.042 -10.316  -1.172  1.00  0.00           C  
ATOM      7  H4' RG5     1       8.573 -10.909  -0.428  1.00  0.00           H  
ATOM      8  O4' RG5     1       8.925  -9.352  -1.737  1.00  0.00           O  
ATOM      9  C1' RG5     1       8.771  -8.105  -0.985  1.00  0.00           C  
ATOM     10  H1' RG5     1       9.651  -7.701  -0.485  1.00  0.00           H  
ATOM     11  N9  RG5     1       8.282  -7.139  -1.954  1.00  0.00           N  
ATOM     12  C8  RG5     1       8.036  -7.391  -3.312  1.00  0.00           C  
ATOM     13  H8  RG5     1       8.324  -8.340  -3.740  1.00  0.00           H  
ATOM     14  N7  RG5     1       7.834  -6.330  -4.076  1.00  0.00           N  
ATOM     15  C5  RG5     1       7.829  -5.294  -3.071  1.00  0.00           C  
ATOM     16  C6  RG5     1       7.533  -3.912  -3.226  1.00  0.00           C  
ATOM     17  O6  RG5     1       7.175  -3.366  -4.236  1.00  0.00           O  
ATOM     18  N1  RG5     1       7.571  -3.216  -1.995  1.00  0.00           N  
ATOM     19  H1  RG5     1       7.119  -2.324  -1.852  1.00  0.00           H  
ATOM     20  C2  RG5     1       7.877  -3.829  -0.822  1.00  0.00           C  
ATOM     21  N2  RG5     1       7.749  -3.100   0.310  1.00  0.00           N  
ATOM     22  H21 RG5     1       7.473  -2.132   0.235  1.00  0.00           H  
ATOM     23  H22 RG5     1       8.144  -3.474   1.161  1.00  0.00           H  
ATOM     24  N3  RG5     1       8.063  -5.192  -0.716  1.00  0.00           N  
ATOM     25  C4  RG5     1       8.079  -5.797  -1.821  1.00  0.00           C  
ATOM     26  C3' RG5     1       6.955  -9.485  -0.527  1.00  0.00           C  
ATOM     27  H3' RG5     1       6.315  -9.097  -1.320  1.00  0.00           H  
ATOM     28  C2' RG5     1       7.806  -8.384   0.134  1.00  0.00           C  
ATOM     29 H2'1 RG5     1       7.187  -7.516   0.359  1.00  0.00           H  
ATOM     30  O2' RG5     1       8.533  -8.878   1.231  1.00  0.00           O  
ATOM     31 HO'2 RG5     1       8.153  -9.669   1.622  1.00  0.00           H  
ATOM     32  O3' RG5     1       6.108 -10.192   0.417  1.00  0.00           O  
ATOM     33  P    RC     2       4.597  -9.775   0.502  1.00  0.00           P  
ATOM     34  O1P  RC     2       3.816 -10.691   1.379  1.00  0.00           O  
ATOM     35  O2P  RC     2       4.045  -9.499  -0.817  1.00  0.00           O  
ATOM     36  O5'  RC     2       4.763  -8.450   1.331  1.00  0.00           O  
ATOM     37  C5'  RC     2       5.163  -8.365   2.692  1.00  0.00           C  
ATOM     38 H5'1  RC     2       6.199  -8.671   2.839  1.00  0.00           H  
ATOM     39 H5'2  RC     2       4.527  -9.081   3.212  1.00  0.00           H  
ATOM     40  C4'  RC     2       5.053  -6.962   3.187  1.00  0.00           C  
ATOM     41  H4'  RC     2       5.248  -7.039   4.257  1.00  0.00           H  
ATOM     42  O4'  RC     2       5.859  -6.003   2.497  1.00  0.00           O  
ATOM     43  C1'  RC     2       5.174  -4.747   2.283  1.00  0.00           C  
ATOM     44  H1'  RC     2       5.804  -3.906   2.572  1.00  0.00           H  
ATOM     45  N1   RC     2       4.819  -4.609   0.837  1.00  0.00           N  
ATOM     46  C6   RC     2       4.809  -5.643  -0.098  1.00  0.00           C  
ATOM     47  H6   RC     2       5.062  -6.666   0.140  1.00  0.00           H  
ATOM     48  C5   RC     2       4.517  -5.341  -1.433  1.00  0.00           C  
ATOM     49  H5   RC     2       4.455  -6.129  -2.169  1.00  0.00           H  
ATOM     50  C4   RC     2       4.190  -4.038  -1.752  1.00  0.00           C  
ATOM     51  N4   RC     2       3.843  -3.809  -3.011  1.00  0.00           N  
ATOM     52  H41  RC     2       3.703  -2.858  -3.323  1.00  0.00           H  
ATOM     53  H42  RC     2       3.637  -4.482  -3.736  1.00  0.00           H  
ATOM     54  N3   RC     2       4.169  -3.040  -0.903  1.00  0.00           N  
ATOM     55  C2   RC     2       4.499  -3.311   0.415  1.00  0.00           C  
ATOM     56  O2   RC     2       4.450  -2.394   1.256  1.00  0.00           O  
ATOM     57  C3'  RC     2       3.647  -6.351   3.105  1.00  0.00           C  
ATOM     58  H3'  RC     2       3.228  -6.486   2.107  1.00  0.00           H  
ATOM     59  C2'  RC     2       4.001  -4.932   3.259  1.00  0.00           C  
ATOM     60 H2'1  RC     2       3.109  -4.371   2.977  1.00  0.00           H  
ATOM     61  O2'  RC     2       4.381  -4.638   4.583  1.00  0.00           O  
ATOM     62 HO'2  RC     2       3.928  -5.295   5.117  1.00  0.00           H  
ATOM     63  O3'  RC     2       2.774  -6.857   4.122  1.00  0.00           O  
ATOM     64  P    RU     3       1.179  -6.795   3.799  1.00  0.00           P  
ATOM     65  O1P  RU     3       0.580  -7.219   5.089  1.00  0.00           O  
ATOM     66  O2P  RU     3       0.923  -7.606   2.600  1.00  0.00           O  
ATOM     67  O5'  RU     3       0.845  -5.237   3.434  1.00  0.00           O  
ATOM     68  C5'  RU     3       0.872  -4.227   4.368  1.00  0.00           C  
ATOM     69 H5'1  RU     3       1.903  -4.184   4.719  1.00  0.00           H  
ATOM     70 H5'2  RU     3       0.283  -4.524   5.236  1.00  0.00           H  
ATOM     71  C4'  RU     3       0.458  -2.925   3.720  1.00  0.00           C  
ATOM     72  H4'  RU     3       0.362  -2.133   4.462  1.00  0.00           H  
ATOM     73  O4'  RU     3       1.328  -2.481   2.768  1.00  0.00           O  
ATOM     74  C1'  RU     3       0.662  -1.678   1.788  1.00  0.00           C  
ATOM     75  H1'  RU     3       1.200  -0.738   1.666  1.00  0.00           H  
ATOM     76  N1   RU     3       0.697  -2.431   0.486  1.00  0.00           N  
ATOM     77  C6   RU     3       0.783  -3.816   0.442  1.00  0.00           C  
ATOM     78  H6   RU     3       0.769  -4.350   1.380  1.00  0.00           H  
ATOM     79  C5   RU     3       0.666  -4.431  -0.748  1.00  0.00           C  
ATOM     80  H5   RU     3       0.821  -5.483  -0.935  1.00  0.00           H  
ATOM     81  C4   RU     3       0.554  -3.637  -1.996  1.00  0.00           C  
ATOM     82  O4   RU     3       0.310  -4.119  -3.106  1.00  0.00           O  
ATOM     83  N3   RU     3       0.633  -2.283  -1.888  1.00  0.00           N  
ATOM     84  H3   RU     3       0.472  -1.773  -2.745  1.00  0.00           H  
ATOM     85  C2   RU     3       0.406  -1.675  -0.675  1.00  0.00           C  
ATOM     86  O2   RU     3      -0.008  -0.536  -0.572  1.00  0.00           O  
ATOM     87  C3'  RU     3      -0.946  -2.865   3.127  1.00  0.00           C  
ATOM     88  H3'  RU     3      -1.100  -3.694   2.438  1.00  0.00           H  
ATOM     89  C2'  RU     3      -0.793  -1.651   2.259  1.00  0.00           C  
ATOM     90 H2'1  RU     3      -1.511  -1.786   1.450  1.00  0.00           H  
ATOM     91  O2'  RU     3      -1.105  -0.414   2.926  1.00  0.00           O  
ATOM     92 HO'2  RU     3      -1.423   0.196   2.257  1.00  0.00           H  
ATOM     93  O3'  RU     3      -1.894  -2.828   4.094  1.00  0.00           O  
ATOM     94  P    RU     4      -3.402  -3.040   3.711  1.00  0.00           P  
ATOM     95  O1P  RU     4      -4.045  -3.406   4.945  1.00  0.00           O  
ATOM     96  O2P  RU     4      -3.586  -3.968   2.555  1.00  0.00           O  
ATOM     97  O5'  RU     4      -3.945  -1.620   3.342  1.00  0.00           O  
ATOM     98  C5'  RU     4      -5.324  -1.294   3.323  1.00  0.00           C  
ATOM     99 H5'1  RU     4      -5.907  -1.959   3.960  1.00  0.00           H  
ATOM    100 H5'2  RU     4      -5.647  -1.712   2.370  1.00  0.00           H  
ATOM    101  C4'  RU     4      -5.746   0.154   3.644  1.00  0.00           C  
ATOM    102  H4'  RU     4      -6.812   0.273   3.451  1.00  0.00           H  
ATOM    103  O4'  RU     4      -5.490   0.597   5.019  1.00  0.00           O  
ATOM    104  C1'  RU     4      -4.600   1.666   4.983  1.00  0.00           C  
ATOM    105  H1'  RU     4      -5.158   2.597   5.083  1.00  0.00           H  
ATOM    106  N1   RU     4      -3.670   1.498   6.156  1.00  0.00           N  
ATOM    107  C6   RU     4      -3.048   0.289   6.324  1.00  0.00           C  
ATOM    108  H6   RU     4      -3.465  -0.560   5.802  1.00  0.00           H  
ATOM    109  C5   RU     4      -2.112   0.246   7.260  1.00  0.00           C  
ATOM    110  H5   RU     4      -1.644  -0.711   7.440  1.00  0.00           H  
ATOM    111  C4   RU     4      -1.819   1.280   8.228  1.00  0.00           C  
ATOM    112  O4   RU     4      -1.032   1.200   9.175  1.00  0.00           O  
ATOM    113  N3   RU     4      -2.586   2.413   8.045  1.00  0.00           N  
ATOM    114  H3   RU     4      -2.546   3.095   8.788  1.00  0.00           H  
ATOM    115  C2   RU     4      -3.520   2.570   7.017  1.00  0.00           C  
ATOM    116  O2   RU     4      -4.202   3.570   6.974  1.00  0.00           O  
ATOM    117  C3'  RU     4      -4.985   1.139   2.691  1.00  0.00           C  
ATOM    118  H3'  RU     4      -4.442   0.620   1.902  1.00  0.00           H  
ATOM    119  C2'  RU     4      -3.887   1.618   3.644  1.00  0.00           C  
ATOM    120 H2'1  RU     4      -3.069   0.898   3.671  1.00  0.00           H  
ATOM    121  O2'  RU     4      -3.272   2.943   3.327  1.00  0.00           O  
ATOM    122 HO'2  RU     4      -3.046   2.957   2.394  1.00  0.00           H  
ATOM    123  O3'  RU     4      -5.854   2.148   2.249  1.00  0.00           O  
ATOM    124  P    RC     5      -6.820   1.956   1.044  1.00  0.00           P  
ATOM    125  O1P  RC     5      -7.893   2.959   0.978  1.00  0.00           O  
ATOM    126  O2P  RC     5      -7.142   0.554   1.077  1.00  0.00           O  
ATOM    127  O5'  RC     5      -5.943   2.086  -0.329  1.00  0.00           O  
ATOM    128  C5'  RC     5      -5.513   3.317  -0.772  1.00  0.00           C  
ATOM    129 H5'1  RC     5      -4.933   3.781   0.026  1.00  0.00           H  
ATOM    130 H5'2  RC     5      -6.291   4.064  -0.931  1.00  0.00           H  
ATOM    131  C4'  RC     5      -4.770   3.092  -2.164  1.00  0.00           C  
ATOM    132  H4'  RC     5      -4.372   4.030  -2.551  1.00  0.00           H  
ATOM    133  O4'  RC     5      -3.727   2.173  -1.827  1.00  0.00           O  
ATOM    134  C1'  RC     5      -3.806   1.070  -2.707  1.00  0.00           C  
ATOM    135  H1'  RC     5      -3.135   1.252  -3.547  1.00  0.00           H  
ATOM    136  N1   RC     5      -3.293  -0.149  -1.979  1.00  0.00           N  
ATOM    137  C6   RC     5      -3.638  -0.352  -0.678  1.00  0.00           C  
ATOM    138  H6   RC     5      -4.063   0.438  -0.076  1.00  0.00           H  
ATOM    139  C5   RC     5      -3.316  -1.513  -0.079  1.00  0.00           C  
ATOM    140  H5   RC     5      -3.602  -1.792   0.924  1.00  0.00           H  
ATOM    141  C4   RC     5      -2.777  -2.503  -0.883  1.00  0.00           C  
ATOM    142  N4   RC     5      -2.613  -3.600  -0.289  1.00  0.00           N  
ATOM    143  H41  RC     5      -2.258  -4.406  -0.784  1.00  0.00           H  
ATOM    144  H42  RC     5      -3.013  -3.741   0.627  1.00  0.00           H  
ATOM    145  N3   RC     5      -2.591  -2.388  -2.162  1.00  0.00           N  
ATOM    146  C2   RC     5      -2.861  -1.187  -2.798  1.00  0.00           C  
ATOM    147  O2   RC     5      -2.629  -1.096  -3.985  1.00  0.00           O  
ATOM    148  C3'  RC     5      -5.614   2.373  -3.232  1.00  0.00           C  
ATOM    149  H3'  RC     5      -6.646   2.641  -3.009  1.00  0.00           H  
ATOM    150  C2'  RC     5      -5.283   0.890  -3.090  1.00  0.00           C  
ATOM    151 H2'1  RC     5      -5.697   0.530  -2.148  1.00  0.00           H  
ATOM    152  O2'  RC     5      -5.618   0.068  -4.212  1.00  0.00           O  
ATOM    153 HO'2  RC     5      -6.492  -0.286  -4.036  1.00  0.00           H  
ATOM    154  O3'  RC     5      -5.205   2.746  -4.540  1.00  0.00           O  
ATOM    155  P    RG     6      -5.734   4.057  -5.340  1.00  0.00           P  
ATOM    156  O1P  RG     6      -7.113   4.292  -4.848  1.00  0.00           O  
ATOM    157  O2P  RG     6      -5.552   3.941  -6.739  1.00  0.00           O  
ATOM    158  O5'  RG     6      -4.904   5.240  -4.806  1.00  0.00           O  
ATOM    159  C5'  RG     6      -3.516   5.357  -5.139  1.00  0.00           C  
ATOM    160 H5'1  RG     6      -3.354   5.687  -6.165  1.00  0.00           H  
ATOM    161 H5'2  RG     6      -3.012   4.405  -4.968  1.00  0.00           H  
ATOM    162  C4'  RG     6      -2.989   6.505  -4.241  1.00  0.00           C  
ATOM    163  H4'  RG     6      -3.398   7.432  -4.644  1.00  0.00           H  
ATOM    164  O4'  RG     6      -3.532   6.494  -2.885  1.00  0.00           O  
ATOM    165  C1'  RG     6      -2.479   6.817  -1.990  1.00  0.00           C  
ATOM    166  H1'  RG     6      -2.875   7.589  -1.330  1.00  0.00           H  
ATOM    167  N9   RG     6      -2.208   5.840  -0.966  1.00  0.00           N  
ATOM    168  C8   RG     6      -2.405   5.989   0.361  1.00  0.00           C  
ATOM    169  H8   RG     6      -2.625   6.941   0.821  1.00  0.00           H  
ATOM    170  N7   RG     6      -2.225   4.860   1.085  1.00  0.00           N  
ATOM    171  C5   RG     6      -1.832   3.978   0.130  1.00  0.00           C  
ATOM    172  C6   RG     6      -1.417   2.558   0.244  1.00  0.00           C  
ATOM    173  O6   RG     6      -1.374   1.837   1.256  1.00  0.00           O  
ATOM    174  N1   RG     6      -0.781   2.038  -0.901  1.00  0.00           N  
ATOM    175  H1   RG     6      -0.452   1.083  -0.893  1.00  0.00           H  
ATOM    176  C2   RG     6      -0.903   2.723  -2.068  1.00  0.00           C  
ATOM    177  N2   RG     6      -0.464   2.172  -3.181  1.00  0.00           N  
ATOM    178  H21  RG     6       0.056   1.311  -3.091  1.00  0.00           H  
ATOM    179  H22  RG     6      -0.634   2.590  -4.085  1.00  0.00           H  
ATOM    180  N3   RG     6      -1.323   3.940  -2.274  1.00  0.00           N  
ATOM    181  C4   RG     6      -1.727   4.582  -1.107  1.00  0.00           C  
ATOM    182  C3'  RG     6      -1.438   6.629  -4.203  1.00  0.00           C  
ATOM    183  H3'  RG     6      -1.070   5.603  -4.189  1.00  0.00           H  
ATOM    184  C2'  RG     6      -1.333   7.276  -2.852  1.00  0.00           C  
ATOM    185 H2'1  RG     6      -0.424   6.937  -2.354  1.00  0.00           H  
ATOM    186  O2'  RG     6      -1.517   8.693  -2.849  1.00  0.00           O  
ATOM    187 HO'2  RG     6      -0.705   9.104  -3.154  1.00  0.00           H  
ATOM    188  O3'  RG     6      -0.945   7.383  -5.335  1.00  0.00           O  
ATOM    189  P    RG     7       0.229   6.746  -6.164  1.00  0.00           P  
ATOM    190  O1P  RG     7       0.890   7.806  -6.949  1.00  0.00           O  
ATOM    191  O2P  RG     7      -0.238   5.497  -6.853  1.00  0.00           O  
ATOM    192  O5'  RG     7       1.295   6.305  -5.003  1.00  0.00           O  
ATOM    193  C5'  RG     7       1.737   7.368  -4.131  1.00  0.00           C  
ATOM    194 H5'1  RG     7       0.855   7.936  -3.837  1.00  0.00           H  
ATOM    195 H5'2  RG     7       2.434   7.971  -4.712  1.00  0.00           H  
ATOM    196  C4'  RG     7       2.361   6.727  -2.928  1.00  0.00           C  
ATOM    197  H4'  RG     7       2.443   7.546  -2.214  1.00  0.00           H  
ATOM    198  O4'  RG     7       1.486   5.786  -2.379  1.00  0.00           O  
ATOM    199  C1'  RG     7       2.239   4.743  -1.839  1.00  0.00           C  
ATOM    200  H1'  RG     7       1.906   4.624  -0.808  1.00  0.00           H  
ATOM    201  N9   RG     7       2.297   3.480  -2.608  1.00  0.00           N  
ATOM    202  C8   RG     7       2.366   3.267  -3.953  1.00  0.00           C  
ATOM    203  H8   RG     7       2.051   4.087  -4.581  1.00  0.00           H  
ATOM    204  N7   RG     7       2.693   2.049  -4.281  1.00  0.00           N  
ATOM    205  C5   RG     7       2.870   1.402  -3.043  1.00  0.00           C  
ATOM    206  C6   RG     7       3.179   0.060  -2.747  1.00  0.00           C  
ATOM    207  O6   RG     7       3.281  -0.928  -3.520  1.00  0.00           O  
ATOM    208  N1   RG     7       3.393  -0.131  -1.434  1.00  0.00           N  
ATOM    209  H1   RG     7       3.657  -1.053  -1.118  1.00  0.00           H  
ATOM    210  C2   RG     7       3.288   0.806  -0.451  1.00  0.00           C  
ATOM    211  N2   RG     7       3.439   0.429   0.755  1.00  0.00           N  
ATOM    212  H21  RG     7       3.565  -0.557   0.934  1.00  0.00           H  
ATOM    213  H22  RG     7       3.180   1.074   1.487  1.00  0.00           H  
ATOM    214  N3   RG     7       2.954   2.051  -0.681  1.00  0.00           N  
ATOM    215  C4   RG     7       2.723   2.273  -2.019  1.00  0.00           C  
ATOM    216  C3'  RG     7       3.781   6.191  -3.014  1.00  0.00           C  
ATOM    217  H3'  RG     7       3.713   5.685  -3.977  1.00  0.00           H  
ATOM    218  C2'  RG     7       3.655   5.350  -1.828  1.00  0.00           C  
ATOM    219 H2'1  RG     7       4.421   4.576  -1.880  1.00  0.00           H  
ATOM    220  O2'  RG     7       3.842   6.086  -0.701  1.00  0.00           O  
ATOM    221 HO'2  RG     7       4.422   6.808  -0.952  1.00  0.00           H  
ATOM    222  O3'  RG     7       4.802   7.188  -2.828  1.00  0.00           O  
ATOM    223  P   RC3     8       6.272   6.867  -3.308  1.00  0.00           P  
ATOM    224  O1P RC3     8       7.001   8.152  -3.124  1.00  0.00           O  
ATOM    225  O2P RC3     8       6.134   6.217  -4.650  1.00  0.00           O  
ATOM    226  O5' RC3     8       6.747   5.770  -2.311  1.00  0.00           O  
ATOM    227  C5' RC3     8       7.541   6.142  -1.113  1.00  0.00           C  
ATOM    228 H5'1 RC3     8       7.047   6.962  -0.592  1.00  0.00           H  
ATOM    229 H5'2 RC3     8       8.509   6.523  -1.439  1.00  0.00           H  
ATOM    230  C4' RC3     8       7.744   5.051  -0.153  1.00  0.00           C  
ATOM    231  H4' RC3     8       8.098   5.457   0.795  1.00  0.00           H  
ATOM    232  O4' RC3     8       6.674   4.118   0.203  1.00  0.00           O  
ATOM    233  C1' RC3     8       7.167   2.822   0.439  1.00  0.00           C  
ATOM    234  H1' RC3     8       6.740   2.296   1.293  1.00  0.00           H  
ATOM    235  N1  RC3     8       6.839   1.887  -0.694  1.00  0.00           N  
ATOM    236  C6  RC3     8       6.377   2.391  -1.915  1.00  0.00           C  
ATOM    237  H6  RC3     8       6.093   3.428  -2.019  1.00  0.00           H  
ATOM    238  C5  RC3     8       6.272   1.607  -2.965  1.00  0.00           C  
ATOM    239  H5  RC3     8       5.950   1.987  -3.923  1.00  0.00           H  
ATOM    240  C4  RC3     8       6.571   0.250  -2.743  1.00  0.00           C  
ATOM    241  N4  RC3     8       6.469  -0.468  -3.806  1.00  0.00           N  
ATOM    242  H41 RC3     8       6.809  -1.417  -3.742  1.00  0.00           H  
ATOM    243  H42 RC3     8       6.609   0.047  -4.663  1.00  0.00           H  
ATOM    244  N3  RC3     8       6.874  -0.351  -1.564  1.00  0.00           N  
ATOM    245  C2  RC3     8       6.942   0.516  -0.532  1.00  0.00           C  
ATOM    246  O2  RC3     8       7.191   0.057   0.601  1.00  0.00           O  
ATOM    247  C3' RC3     8       8.897   4.042  -0.494  1.00  0.00           C  
ATOM    248  H3' RC3     8       8.760   3.602  -1.482  1.00  0.00           H  
ATOM    249  C2' RC3     8       8.710   2.984   0.604  1.00  0.00           C  
ATOM    250 H2'1 RC3     8       9.303   2.086   0.430  1.00  0.00           H  
ATOM    251  O2' RC3     8       9.006   3.464   1.885  1.00  0.00           O  
ATOM    252 HO'2 RC3     8       9.890   3.163   2.109  1.00  0.00           H  
ATOM    253  O3' RC3     8      10.237   4.593  -0.406  1.00  0.00           O  
ATOM    254  H3T RC3     8      10.147   5.250   0.289  1.00  0.00           H  
END   
