# Supplementary material for: Simple Adjustment of Intranucleotide Base-Phosphate Interaction in the OL3 AMBER Force Field Improves RNA Simulations
Source: J Chem Theory Comput. 2023 Nov 9;19(22):8423–33. doi: 10.1021/acs.jctc.3c00990 (PMC10687871; doi:10.1021/acs.jctc.3c00990)
Supplement: Supplementary file 2 — ct3c00990_si_002.zip [file ct3c00990_si_002.zip › gcUUCGgc_start.pdb]

ATOM      1 HO5' RG5     1      55.564   4.469  42.827  1.00  0.00           H  
ATOM      2  O5' RG5     1      56.304   4.536  43.435  1.00  0.00           O  
ATOM      3  C5' RG5     1      55.951   5.024  44.804  1.00  0.00           C  
ATOM      4 H5'  RG5     1      55.247   5.854  44.740  1.00  0.00           H  
ATOM      5 H5'' RG5     1      56.845   5.427  45.280  1.00  0.00           H  
ATOM      6  C4' RG5     1      55.586   3.880  45.748  1.00  0.00           C  
ATOM      7 H4'  RG5     1      55.371   4.277  46.740  1.00  0.00           H  
ATOM      8  O4' RG5     1      54.497   3.054  45.376  1.00  0.00           O  
ATOM      9  C1' RG5     1      54.703   1.672  45.706  1.00  0.00           C  
ATOM     10 H1'  RG5     1      53.865   1.296  46.294  1.00  0.00           H  
ATOM     11  N9  RG5     1      54.955   0.822  44.471  1.00  0.00           N  
ATOM     12  C8  RG5     1      54.442   1.048  43.231  1.00  0.00           C  
ATOM     13 H8   RG5     1      53.911   1.968  43.036  1.00  0.00           H  
ATOM     14  N7  RG5     1      54.558   0.059  42.361  1.00  0.00           N  
ATOM     15  C5  RG5     1      55.267  -0.908  43.143  1.00  0.00           C  
ATOM     16  C6  RG5     1      55.602  -2.245  42.762  1.00  0.00           C  
ATOM     17  O6  RG5     1      55.548  -2.715  41.675  1.00  0.00           O  
ATOM     18  N1  RG5     1      56.227  -2.951  43.776  1.00  0.00           N  
ATOM     19 H1   RG5     1      56.147  -3.951  43.663  1.00  0.00           H  
ATOM     20  C2  RG5     1      56.419  -2.440  45.027  1.00  0.00           C  
ATOM     21  N2  RG5     1      57.066  -3.218  45.816  1.00  0.00           N  
ATOM     22 H21  RG5     1      57.551  -4.026  45.454  1.00  0.00           H  
ATOM     23 H22  RG5     1      57.332  -2.811  46.701  1.00  0.00           H  
ATOM     24  N3  RG5     1      56.054  -1.233  45.447  1.00  0.00           N  
ATOM     25  C4  RG5     1      55.494  -0.453  44.459  1.00  0.00           C  
ATOM     26  C3' RG5     1      56.735   2.891  46.088  1.00  0.00           C  
ATOM     27 H3'  RG5     1      57.189   2.554  45.157  1.00  0.00           H  
ATOM     28  C2' RG5     1      55.883   1.744  46.641  1.00  0.00           C  
ATOM     29 H2'  RG5     1      56.509   0.868  46.470  1.00  0.00           H  
ATOM     30  O2' RG5     1      55.443   1.891  47.986  1.00  0.00           O  
ATOM     31 HO2' RG5     1      56.223   2.125  48.494  1.00  0.00           H  
ATOM     32  O3' RG5     1      57.585   3.224  47.223  1.00  0.00           O  
ATOM     33  P    RC     2      59.045   3.831  47.228  1.00  0.00           P  
ATOM     34  OP1  RC     2      59.479   3.904  45.841  1.00  0.00           O  
ATOM     35  OP2  RC     2      59.851   2.979  48.118  1.00  0.00           O  
ATOM     36  O5'  RC     2      59.024   5.314  47.898  1.00  0.00           O  
ATOM     37  C5'  RC     2      58.690   5.551  49.249  1.00  0.00           C  
ATOM     38 H5'   RC     2      59.521   5.173  49.845  1.00  0.00           H  
ATOM     39 H5''  RC     2      57.776   5.019  49.513  1.00  0.00           H  
ATOM     40  C4'  RC     2      58.392   7.064  49.448  1.00  0.00           C  
ATOM     41 H4'   RC     2      58.218   7.237  50.510  1.00  0.00           H  
ATOM     42  O4'  RC     2      59.550   7.814  49.146  1.00  0.00           O  
ATOM     43  C1'  RC     2      59.090   8.949  48.408  1.00  0.00           C  
ATOM     44 H1'   RC     2      58.731   9.576  49.224  1.00  0.00           H  
ATOM     45  N1   RC     2      60.163   9.658  47.638  1.00  0.00           N  
ATOM     46  C6   RC     2      60.815   9.031  46.591  1.00  0.00           C  
ATOM     47 H6    RC     2      60.602   8.001  46.346  1.00  0.00           H  
ATOM     48  C5   RC     2      61.716   9.762  45.839  1.00  0.00           C  
ATOM     49 H5    RC     2      62.252   9.193  45.094  1.00  0.00           H  
ATOM     50  C4   RC     2      62.075  11.051  46.302  1.00  0.00           C  
ATOM     51  N4   RC     2      62.902  11.801  45.690  1.00  0.00           N  
ATOM     52 H41   RC     2      63.384  11.609  44.824  1.00  0.00           H  
ATOM     53 H42   RC     2      62.952  12.804  45.798  1.00  0.00           H  
ATOM     54  N3   RC     2      61.524  11.574  47.357  1.00  0.00           N  
ATOM     55  C2   RC     2      60.600  10.925  48.072  1.00  0.00           C  
ATOM     56  O2   RC     2      60.136  11.600  49.079  1.00  0.00           O  
ATOM     57  C3'  RC     2      57.250   7.668  48.682  1.00  0.00           C  
ATOM     58 H3'   RC     2      56.709   6.872  48.170  1.00  0.00           H  
ATOM     59  C2'  RC     2      57.880   8.462  47.646  1.00  0.00           C  
ATOM     60 H2'   RC     2      58.211   7.864  46.797  1.00  0.00           H  
ATOM     61  O2'  RC     2      57.056   9.542  47.156  1.00  0.00           O  
ATOM     62 HO2'  RC     2      56.821  10.083  47.914  1.00  0.00           H  
ATOM     63  O3'  RC     2      56.426   8.496  49.498  1.00  0.00           O  
ATOM     64  P    RU     3      55.063   7.921  50.062  1.00  0.00           P  
ATOM     65  OP1  RU     3      54.359   7.285  49.001  1.00  0.00           O  
ATOM     66  OP2  RU     3      54.445   8.927  50.843  1.00  0.00           O  
ATOM     67  O5'  RU     3      55.558   6.875  51.122  1.00  0.00           O  
ATOM     68  C5'  RU     3      54.802   5.625  51.237  1.00  0.00           C  
ATOM     69 H5'   RU     3      55.059   4.895  50.470  1.00  0.00           H  
ATOM     70 H5''  RU     3      53.726   5.797  51.275  1.00  0.00           H  
ATOM     71  C4'  RU     3      55.207   4.991  52.625  1.00  0.00           C  
ATOM     72 H4'   RU     3      54.543   4.136  52.753  1.00  0.00           H  
ATOM     73  O4'  RU     3      56.558   4.522  52.575  1.00  0.00           O  
ATOM     74  C1'  RU     3      57.280   4.973  53.656  1.00  0.00           C  
ATOM     75 H1'   RU     3      57.196   4.172  54.392  1.00  0.00           H  
ATOM     76  N1   RU     3      58.722   5.270  53.351  1.00  0.00           N  
ATOM     77  C6   RU     3      59.142   6.525  52.941  1.00  0.00           C  
ATOM     78 H6    RU     3      58.581   7.431  53.117  1.00  0.00           H  
ATOM     79  C5   RU     3      60.465   6.614  52.477  1.00  0.00           C  
ATOM     80 H5    RU     3      60.896   7.598  52.366  1.00  0.00           H  
ATOM     81  C4   RU     3      61.358   5.452  52.237  1.00  0.00           C  
ATOM     82  O4   RU     3      62.484   5.464  51.699  1.00  0.00           O  
ATOM     83  N3   RU     3      60.734   4.310  52.536  1.00  0.00           N  
ATOM     84 H3    RU     3      61.194   3.477  52.198  1.00  0.00           H  
ATOM     85  C2   RU     3      59.467   4.087  53.096  1.00  0.00           C  
ATOM     86  O2   RU     3      59.036   2.884  53.180  1.00  0.00           O  
ATOM     87  C3'  RU     3      55.029   5.704  53.974  1.00  0.00           C  
ATOM     88 H3'   RU     3      54.208   6.417  54.045  1.00  0.00           H  
ATOM     89  C2'  RU     3      56.427   6.168  54.129  1.00  0.00           C  
ATOM     90 H2'   RU     3      56.474   6.996  53.422  1.00  0.00           H  
ATOM     91  O2'  RU     3      56.889   6.625  55.363  1.00  0.00           O  
ATOM     92 HO2'  RU     3      56.624   6.049  56.084  1.00  0.00           H  
ATOM     93  O3'  RU     3      54.624   4.700  54.908  1.00  0.00           O  
ATOM     94  P    RU     4      54.166   4.896  56.407  1.00  0.00           P  
ATOM     95  OP1  RU     4      53.179   3.897  56.820  1.00  0.00           O  
ATOM     96  OP2  RU     4      53.720   6.288  56.670  1.00  0.00           O  
ATOM     97  O5'  RU     4      55.575   4.669  57.172  1.00  0.00           O  
ATOM     98  C5'  RU     4      56.095   3.312  57.195  1.00  0.00           C  
ATOM     99 H5'   RU     4      55.770   2.789  56.295  1.00  0.00           H  
ATOM    100 H5''  RU     4      55.521   2.659  57.853  1.00  0.00           H  
ATOM    101  C4'  RU     4      57.566   3.245  57.493  1.00  0.00           C  
ATOM    102 H4'   RU     4      57.906   2.223  57.326  1.00  0.00           H  
ATOM    103  O4'  RU     4      58.319   4.040  56.634  1.00  0.00           O  
ATOM    104  C1'  RU     4      59.623   4.126  57.153  1.00  0.00           C  
ATOM    105 H1'   RU     4      60.174   3.268  56.768  1.00  0.00           H  
ATOM    106  N1   RU     4      60.483   5.297  56.697  1.00  0.00           N  
ATOM    107  C6   RU     4      61.550   5.214  55.848  1.00  0.00           C  
ATOM    108 H6    RU     4      61.790   4.229  55.477  1.00  0.00           H  
ATOM    109  C5   RU     4      62.249   6.323  55.410  1.00  0.00           C  
ATOM    110 H5    RU     4      63.102   6.165  54.766  1.00  0.00           H  
ATOM    111  C4   RU     4      61.927   7.621  55.853  1.00  0.00           C  
ATOM    112  O4   RU     4      62.514   8.652  55.494  1.00  0.00           O  
ATOM    113  N3   RU     4      60.960   7.693  56.794  1.00  0.00           N  
ATOM    114 H3    RU     4      60.688   8.664  56.858  1.00  0.00           H  
ATOM    115  C2   RU     4      60.071   6.595  57.135  1.00  0.00           C  
ATOM    116  O2   RU     4      59.059   6.881  57.853  1.00  0.00           O  
ATOM    117  C3'  RU     4      57.973   3.748  58.820  1.00  0.00           C  
ATOM    118 H3'   RU     4      57.501   4.717  58.986  1.00  0.00           H  
ATOM    119  C2'  RU     4      59.447   3.922  58.662  1.00  0.00           C  
ATOM    120 H2'   RU     4      59.685   4.816  59.238  1.00  0.00           H  
ATOM    121  O2'  RU     4      60.228   2.837  58.915  1.00  0.00           O  
ATOM    122 HO2'  RU     4      60.545   2.826  59.821  1.00  0.00           H  
ATOM    123  O3'  RU     4      57.568   2.928  59.969  1.00  0.00           O  
ATOM    124  P    RC     5      57.619   3.531  61.415  1.00  0.00           P  
ATOM    125  OP1  RC     5      56.678   2.742  62.201  1.00  0.00           O  
ATOM    126  OP2  RC     5      57.471   4.987  61.414  1.00  0.00           O  
ATOM    127  O5'  RC     5      59.075   3.353  61.967  1.00  0.00           O  
ATOM    128  C5'  RC     5      59.539   2.087  62.446  1.00  0.00           C  
ATOM    129 H5'   RC     5      59.372   1.266  61.748  1.00  0.00           H  
ATOM    130 H5''  RC     5      59.064   1.846  63.397  1.00  0.00           H  
ATOM    131  C4'  RC     5      61.055   2.185  62.730  1.00  0.00           C  
ATOM    132 H4'   RC     5      61.429   1.194  62.987  1.00  0.00           H  
ATOM    133  O4'  RC     5      61.646   2.569  61.497  1.00  0.00           O  
ATOM    134  C1'  RC     5      62.609   3.567  61.691  1.00  0.00           C  
ATOM    135 H1'   RC     5      63.517   3.118  62.093  1.00  0.00           H  
ATOM    136  N1   RC     5      62.988   4.453  60.489  1.00  0.00           N  
ATOM    137  C6   RC     5      62.878   5.862  60.398  1.00  0.00           C  
ATOM    138 H6    RC     5      62.222   6.363  61.094  1.00  0.00           H  
ATOM    139  C5   RC     5      63.544   6.524  59.389  1.00  0.00           C  
ATOM    140 H5    RC     5      63.415   7.597  59.371  1.00  0.00           H  
ATOM    141  C4   RC     5      64.205   5.750  58.374  1.00  0.00           C  
ATOM    142  N4   RC     5      64.954   6.334  57.468  1.00  0.00           N  
ATOM    143 H41   RC     5      65.652   5.850  56.922  1.00  0.00           H  
ATOM    144 H42   RC     5      65.146   7.324  57.511  1.00  0.00           H  
ATOM    145  N3   RC     5      64.342   4.486  58.456  1.00  0.00           N  
ATOM    146  C2   RC     5      63.744   3.832  59.459  1.00  0.00           C  
ATOM    147  O2   RC     5      63.921   2.637  59.384  1.00  0.00           O  
ATOM    148  C3'  RC     5      61.384   3.251  63.729  1.00  0.00           C  
ATOM    149 H3'   RC     5      60.508   3.477  64.335  1.00  0.00           H  
ATOM    150  C2'  RC     5      61.949   4.385  62.801  1.00  0.00           C  
ATOM    151 H2'   RC     5      61.104   4.967  62.433  1.00  0.00           H  
ATOM    152  O2'  RC     5      62.904   5.297  63.407  1.00  0.00           O  
ATOM    153 HO2'  RC     5      63.466   4.803  64.008  1.00  0.00           H  
ATOM    154  O3'  RC     5      62.467   2.697  64.518  1.00  0.00           O  
ATOM    155  P    RG     6      62.851   3.340  65.939  1.00  0.00           P  
ATOM    156  OP1  RG     6      61.657   4.108  66.343  1.00  0.00           O  
ATOM    157  OP2  RG     6      64.061   4.061  65.783  1.00  0.00           O  
ATOM    158  O5'  RG     6      63.051   2.031  66.947  1.00  0.00           O  
ATOM    159  C5'  RG     6      61.903   1.413  67.404  1.00  0.00           C  
ATOM    160 H5'   RG     6      61.543   0.695  66.666  1.00  0.00           H  
ATOM    161 H5''  RG     6      61.102   2.124  67.605  1.00  0.00           H  
ATOM    162  C4'  RG     6      62.158   0.567  68.573  1.00  0.00           C  
ATOM    163 H4'   RG     6      62.787   1.227  69.171  1.00  0.00           H  
ATOM    164  O4'  RG     6      61.003   0.259  69.378  1.00  0.00           O  
ATOM    165  C1'  RG     6      60.778  -1.142  69.231  1.00  0.00           C  
ATOM    166 H1'   RG     6      61.215  -1.662  70.084  1.00  0.00           H  
ATOM    167  N9   RG     6      59.418  -1.619  68.953  1.00  0.00           N  
ATOM    168  C8   RG     6      58.725  -2.681  69.530  1.00  0.00           C  
ATOM    169 H8    RG     6      59.030  -3.177  70.440  1.00  0.00           H  
ATOM    170  N7   RG     6      57.619  -3.096  68.928  1.00  0.00           N  
ATOM    171  C5   RG     6      57.615  -2.176  67.822  1.00  0.00           C  
ATOM    172  C6   RG     6      56.769  -2.093  66.759  1.00  0.00           C  
ATOM    173  O6   RG     6      55.763  -2.698  66.498  1.00  0.00           O  
ATOM    174  N1   RG     6      57.016  -1.016  65.945  1.00  0.00           N  
ATOM    175 H1    RG     6      56.266  -0.705  65.344  1.00  0.00           H  
ATOM    176  C2   RG     6      58.180  -0.262  65.997  1.00  0.00           C  
ATOM    177  N2   RG     6      58.060   0.830  65.393  1.00  0.00           N  
ATOM    178 H21   RG     6      57.442   0.828  64.594  1.00  0.00           H  
ATOM    179 H22   RG     6      58.703   1.544  65.706  1.00  0.00           H  
ATOM    180  N3   RG     6      59.094  -0.421  66.905  1.00  0.00           N  
ATOM    181  C4   RG     6      58.730  -1.337  67.824  1.00  0.00           C  
ATOM    182  C3'  RG     6      62.884  -0.703  68.262  1.00  0.00           C  
ATOM    183 H3'   RG     6      63.443  -0.673  67.327  1.00  0.00           H  
ATOM    184  C2'  RG     6      61.733  -1.650  68.136  1.00  0.00           C  
ATOM    185 H2'   RG     6      61.259  -1.548  67.160  1.00  0.00           H  
ATOM    186  O2'  RG     6      61.914  -3.089  68.222  1.00  0.00           O  
ATOM    187 HO2'  RG     6      62.846  -3.226  68.411  1.00  0.00           H  
ATOM    188  O3'  RG     6      63.737  -0.962  69.294  1.00  0.00           O  
ATOM    189  P    RG     7      64.827  -2.149  69.407  1.00  0.00           P  
ATOM    190  OP1  RG     7      66.013  -1.540  70.051  1.00  0.00           O  
ATOM    191  OP2  RG     7      64.804  -2.878  68.146  1.00  0.00           O  
ATOM    192  O5'  RG     7      64.193  -3.140  70.447  1.00  0.00           O  
ATOM    193  C5'  RG     7      64.969  -4.145  71.143  1.00  0.00           C  
ATOM    194 H5'   RG     7      65.623  -3.588  71.814  1.00  0.00           H  
ATOM    195 H5''  RG     7      65.594  -4.756  70.492  1.00  0.00           H  
ATOM    196  C4'  RG     7      64.188  -4.945  72.159  1.00  0.00           C  
ATOM    197 H4'   RG     7      64.832  -5.670  72.658  1.00  0.00           H  
ATOM    198  O4'  RG     7      63.698  -4.037  73.131  1.00  0.00           O  
ATOM    199  C1'  RG     7      62.342  -3.903  73.095  1.00  0.00           C  
ATOM    200 H1'   RG     7      61.877  -4.301  73.997  1.00  0.00           H  
ATOM    201  N9   RG     7      62.000  -2.376  73.056  1.00  0.00           N  
ATOM    202  C8   RG     7      62.839  -1.363  72.734  1.00  0.00           C  
ATOM    203 H8    RG     7      63.903  -1.549  72.742  1.00  0.00           H  
ATOM    204  N7   RG     7      62.325  -0.163  72.856  1.00  0.00           N  
ATOM    205  C5   RG     7      60.966  -0.433  72.928  1.00  0.00           C  
ATOM    206  C6   RG     7      59.855   0.510  72.952  1.00  0.00           C  
ATOM    207  O6   RG     7      59.919   1.726  73.031  1.00  0.00           O  
ATOM    208  N1   RG     7      58.628  -0.150  73.011  1.00  0.00           N  
ATOM    209 H1    RG     7      57.838   0.445  73.218  1.00  0.00           H  
ATOM    210  C2   RG     7      58.464  -1.528  73.124  1.00  0.00           C  
ATOM    211  N2   RG     7      57.307  -2.065  73.150  1.00  0.00           N  
ATOM    212 H21   RG     7      56.459  -1.520  73.087  1.00  0.00           H  
ATOM    213 H22   RG     7      57.198  -3.069  73.145  1.00  0.00           H  
ATOM    214  N3   RG     7      59.470  -2.403  73.204  1.00  0.00           N  
ATOM    215  C4   RG     7      60.748  -1.816  73.070  1.00  0.00           C  
ATOM    216  C3'  RG     7      62.907  -5.605  71.536  1.00  0.00           C  
ATOM    217 H3'   RG     7      63.007  -5.753  70.461  1.00  0.00           H  
ATOM    218  C2'  RG     7      61.782  -4.641  71.840  1.00  0.00           C  
ATOM    219 H2'   RG     7      61.661  -3.905  71.045  1.00  0.00           H  
ATOM    220  O2'  RG     7      60.492  -5.229  72.067  1.00  0.00           O  
ATOM    221 HO2'  RG     7      60.537  -6.187  72.018  1.00  0.00           H  
ATOM    222  O3'  RG     7      62.585  -6.909  72.159  1.00  0.00           O  
ATOM    223  P   RC3     8      63.507  -8.285  71.923  1.00  0.00           P  
ATOM    224  OP1 RC3     8      64.278  -8.038  70.728  1.00  0.00           O  
ATOM    225  OP2 RC3     8      62.636  -9.504  71.967  1.00  0.00           O  
ATOM    226  O5' RC3     8      64.320  -8.123  73.312  1.00  0.00           O  
ATOM    227  C5' RC3     8      63.701  -8.493  74.520  1.00  0.00           C  
ATOM    228 H5'  RC3     8      63.479  -9.559  74.467  1.00  0.00           H  
ATOM    229 H5'' RC3     8      62.830  -7.850  74.645  1.00  0.00           H  
ATOM    230  C4' RC3     8      64.673  -8.346  75.726  1.00  0.00           C  
ATOM    231 H4'  RC3     8      64.109  -8.725  76.579  1.00  0.00           H  
ATOM    232  O4' RC3     8      65.911  -9.055  75.625  1.00  0.00           O  
ATOM    233  C1' RC3     8      66.993  -8.116  75.649  1.00  0.00           C  
ATOM    234 H1'  RC3     8      67.439  -8.156  76.643  1.00  0.00           H  
ATOM    235  N1  RC3     8      67.984  -8.595  74.628  1.00  0.00           N  
ATOM    236  C6  RC3     8      67.672  -8.557  73.332  1.00  0.00           C  
ATOM    237 H6   RC3     8      66.719  -8.209  72.962  1.00  0.00           H  
ATOM    238  C5  RC3     8      68.585  -9.144  72.443  1.00  0.00           C  
ATOM    239 H5   RC3     8      68.337  -9.124  71.392  1.00  0.00           H  
ATOM    240  C4  RC3     8      69.819  -9.649  72.926  1.00  0.00           C  
ATOM    241  N4  RC3     8      70.634 -10.299  72.167  1.00  0.00           N  
ATOM    242 H41  RC3     8      71.538 -10.609  72.495  1.00  0.00           H  
ATOM    243 H42  RC3     8      70.371 -10.586  71.235  1.00  0.00           H  
ATOM    244  N3  RC3     8      70.182  -9.544  74.223  1.00  0.00           N  
ATOM    245  C2  RC3     8      69.269  -8.995  75.088  1.00  0.00           C  
ATOM    246  O2  RC3     8      69.500  -8.928  76.330  1.00  0.00           O  
ATOM    247  C3' RC3     8      65.029  -6.863  76.004  1.00  0.00           C  
ATOM    248 H3'  RC3     8      64.274  -6.275  75.481  1.00  0.00           H  
ATOM    249  C2' RC3     8      66.334  -6.717  75.347  1.00  0.00           C  
ATOM    250 H2'  RC3     8      66.115  -6.492  74.303  1.00  0.00           H  
ATOM    251  O2' RC3     8      67.090  -5.656  75.899  1.00  0.00           O  
ATOM    252 HO2' RC3     8      66.666  -4.834  75.642  1.00  0.00           H  
ATOM    253  O3' RC3     8      64.957  -6.596  77.414  1.00  0.00           O  
ATOM    254 HO3' RC3     8      65.678  -5.994  77.608  1.00  0.00           H  
END
