# Supplementary material for: Simple Adjustment of Intranucleotide Base-Phosphate Interaction in the OL3 AMBER Force Field Improves RNA Simulations
Source: J Chem Theory Comput. 2023 Nov 9;19(22):8423–33. doi: 10.1021/acs.jctc.3c00990 (PMC10687871; doi:10.1021/acs.jctc.3c00990)
Supplement: Supplementary file 2 — ct3c00990_si_002.zip [file ct3c00990_si_002.zip › gcGAGAgc_start.pdb]

ATOM      1 HO5' RG5     1      23.873  42.689  46.239  1.00  0.00           H  
ATOM      2  O5' RG5     1      23.799  41.734  46.291  1.00  0.00           O  
ATOM      3  C5' RG5     1      22.466  41.311  46.214  1.00  0.00           C  
ATOM      4  H5' RG5     1      21.792  42.095  46.560  1.00  0.00           H  
ATOM      5 H5'' RG5     1      22.357  40.379  46.770  1.00  0.00           H  
ATOM      6  C4' RG5     1      22.158  41.018  44.757  1.00  0.00           C  
ATOM      7  H4' RG5     1      21.080  40.865  44.703  1.00  0.00           H  
ATOM      8  O4' RG5     1      22.675  41.937  43.831  1.00  0.00           O  
ATOM      9  C1' RG5     1      23.038  41.309  42.568  1.00  0.00           C  
ATOM     10  H1' RG5     1      22.409  41.637  41.740  1.00  0.00           H  
ATOM     11  N9  RG5     1      24.433  41.583  42.144  1.00  0.00           N  
ATOM     12  C8  RG5     1      25.523  41.891  42.900  1.00  0.00           C  
ATOM     13  H8  RG5     1      25.500  41.885  43.980  1.00  0.00           H  
ATOM     14  N7  RG5     1      26.602  42.087  42.186  1.00  0.00           N  
ATOM     15  C5  RG5     1      26.156  41.979  40.865  1.00  0.00           C  
ATOM     16  C6  RG5     1      26.862  42.138  39.605  1.00  0.00           C  
ATOM     17  O6  RG5     1      28.010  42.360  39.311  1.00  0.00           O  
ATOM     18  N1  RG5     1      25.973  41.980  38.510  1.00  0.00           N  
ATOM     19  H1  RG5     1      26.274  42.042  37.547  1.00  0.00           H  
ATOM     20  C2  RG5     1      24.645  41.729  38.553  1.00  0.00           C  
ATOM     21  N2  RG5     1      24.022  41.682  37.429  1.00  0.00           N  
ATOM     22  H21 RG5     1      24.517  41.699  36.549  1.00  0.00           H  
ATOM     23  H22 RG5     1      23.071  41.370  37.295  1.00  0.00           H  
ATOM     24  N3  RG5     1      24.062  41.430  39.708  1.00  0.00           N  
ATOM     25  C4  RG5     1      24.805  41.619  40.820  1.00  0.00           C  
ATOM     26  C3' RG5     1      22.730  39.684  44.278  1.00  0.00           C  
ATOM     27  H3' RG5     1      23.748  39.544  44.643  1.00  0.00           H  
ATOM     28  C2' RG5     1      22.773  39.843  42.736  1.00  0.00           C  
ATOM     29  H2' RG5     1      23.548  39.232  42.273  1.00  0.00           H  
ATOM     30  O2' RG5     1      21.515  39.565  42.193  1.00  0.00           O  
ATOM     31 HO2' RG5     1      21.244  38.706  42.523  1.00  0.00           H  
ATOM     32  O3' RG5     1      21.861  38.627  44.662  1.00  0.00           O  
ATOM     33  P    RC     2      22.184  37.034  44.355  1.00  0.00           P  
ATOM     34  OP1  RC     2      21.510  36.247  45.411  1.00  0.00           O  
ATOM     35  OP2  RC     2      23.640  36.890  44.091  1.00  0.00           O  
ATOM     36  O5'  RC     2      21.361  36.875  42.944  1.00  0.00           O  
ATOM     37  C5'  RC     2      19.922  36.815  42.994  1.00  0.00           C  
ATOM     38  H5'  RC     2      19.516  37.764  43.344  1.00  0.00           H  
ATOM     39 H5''  RC     2      19.400  36.091  43.620  1.00  0.00           H  
ATOM     40  C4'  RC     2      19.431  36.562  41.578  1.00  0.00           C  
ATOM     41  H4'  RC     2      18.364  36.778  41.532  1.00  0.00           H  
ATOM     42  O4'  RC     2      20.087  37.434  40.653  1.00  0.00           O  
ATOM     43  C1'  RC     2      20.743  36.694  39.631  1.00  0.00           C  
ATOM     44  H1'  RC     2      20.062  36.612  38.783  1.00  0.00           H  
ATOM     45  N1   RC     2      21.937  37.312  39.089  1.00  0.00           N  
ATOM     46  C6   RC     2      23.046  37.514  39.901  1.00  0.00           C  
ATOM     47  H6   RC     2      22.921  37.291  40.950  1.00  0.00           H  
ATOM     48  C5   RC     2      24.195  38.083  39.321  1.00  0.00           C  
ATOM     49  H5   RC     2      25.010  38.303  39.995  1.00  0.00           H  
ATOM     50  C4   RC     2      24.144  38.435  37.994  1.00  0.00           C  
ATOM     51  N4   RC     2      25.185  38.999  37.430  1.00  0.00           N  
ATOM     52  H41  RC     2      26.064  38.906  37.918  1.00  0.00           H  
ATOM     53  H42  RC     2      25.169  39.125  36.428  1.00  0.00           H  
ATOM     54  N3   RC     2      23.063  38.384  37.266  1.00  0.00           N  
ATOM     55  C2   RC     2      21.917  37.924  37.852  1.00  0.00           C  
ATOM     56  O2   RC     2      20.873  37.989  37.204  1.00  0.00           O  
ATOM     57  C3'  RC     2      19.706  35.175  41.023  1.00  0.00           C  
ATOM     58  H3'  RC     2      19.787  34.416  41.802  1.00  0.00           H  
ATOM     59  C2'  RC     2      21.014  35.310  40.288  1.00  0.00           C  
ATOM     60  H2'  RC     2      21.836  35.383  41.000  1.00  0.00           H  
ATOM     61  O2'  RC     2      21.409  34.394  39.274  1.00  0.00           O  
ATOM     62 HO2'  RC     2      21.843  33.653  39.704  1.00  0.00           H  
ATOM     63  O3'  RC     2      18.675  34.695  40.181  1.00  0.00           O  
ATOM     64  P    RG     3      17.448  33.830  40.658  1.00  0.00           P  
ATOM     65  OP1  RG     3      17.842  33.006  41.855  1.00  0.00           O  
ATOM     66  OP2  RG     3      17.006  33.146  39.466  1.00  0.00           O  
ATOM     67  O5'  RG     3      16.303  34.836  41.027  1.00  0.00           O  
ATOM     68  C5'  RG     3      15.412  34.675  42.095  1.00  0.00           C  
ATOM     69  H5'  RG     3      16.018  34.682  43.002  1.00  0.00           H  
ATOM     70 H5''  RG     3      14.929  33.707  41.964  1.00  0.00           H  
ATOM     71  C4'  RG     3      14.587  35.899  42.382  1.00  0.00           C  
ATOM     72  H4'  RG     3      14.023  35.818  43.311  1.00  0.00           H  
ATOM     73  O4'  RG     3      15.283  37.083  42.489  1.00  0.00           O  
ATOM     74  C1'  RG     3      14.760  38.022  41.538  1.00  0.00           C  
ATOM     75  H1'  RG     3      14.672  38.937  42.123  1.00  0.00           H  
ATOM     76  N9   RG     3      15.756  38.176  40.493  1.00  0.00           N  
ATOM     77  C8   RG     3      15.667  37.873  39.173  1.00  0.00           C  
ATOM     78  H8   RG     3      14.870  37.230  38.830  1.00  0.00           H  
ATOM     79  N7   RG     3      16.691  38.337  38.436  1.00  0.00           N  
ATOM     80  C5   RG     3      17.387  39.103  39.393  1.00  0.00           C  
ATOM     81  C6   RG     3      18.441  40.049  39.163  1.00  0.00           C  
ATOM     82  O6   RG     3      18.839  40.394  38.036  1.00  0.00           O  
ATOM     83  N1   RG     3      18.801  40.792  40.280  1.00  0.00           N  
ATOM     84  H1   RG     3      19.444  41.559  40.139  1.00  0.00           H  
ATOM     85  C2   RG     3      18.338  40.515  41.508  1.00  0.00           C  
ATOM     86  N2   RG     3      18.895  41.102  42.509  1.00  0.00           N  
ATOM     87  H21  RG     3      19.589  41.823  42.376  1.00  0.00           H  
ATOM     88  H22  RG     3      18.541  40.783  43.400  1.00  0.00           H  
ATOM     89  N3   RG     3      17.316  39.676  41.800  1.00  0.00           N  
ATOM     90  C4   RG     3      16.858  38.991  40.646  1.00  0.00           C  
ATOM     91  C3'  RG     3      13.566  36.010  41.253  1.00  0.00           C  
ATOM     92  H3'  RG     3      14.040  35.687  40.327  1.00  0.00           H  
ATOM     93  C2'  RG     3      13.327  37.459  41.218  1.00  0.00           C  
ATOM     94  H2'  RG     3      12.969  37.868  40.274  1.00  0.00           H  
ATOM     95  O2'  RG     3      12.547  37.962  42.252  1.00  0.00           O  
ATOM     96 HO2'  RG     3      11.642  38.067  41.949  1.00  0.00           H  
ATOM     97  O3'  RG     3      12.434  35.157  41.402  1.00  0.00           O  
ATOM     98  P    RA     4      11.551  34.811  40.173  1.00  0.00           P  
ATOM     99  OP1  RA     4      10.522  33.856  40.543  1.00  0.00           O  
ATOM    100  OP2  RA     4      12.483  34.501  39.082  1.00  0.00           O  
ATOM    101  O5'  RA     4      10.907  36.209  39.769  1.00  0.00           O  
ATOM    102  C5'  RA     4       9.641  36.535  40.211  1.00  0.00           C  
ATOM    103  H5'  RA     4       9.553  36.357  41.283  1.00  0.00           H  
ATOM    104 H5''  RA     4       8.938  35.817  39.788  1.00  0.00           H  
ATOM    105  C4'  RA     4       9.221  37.957  39.828  1.00  0.00           C  
ATOM    106  H4'  RA     4       8.625  38.348  40.652  1.00  0.00           H  
ATOM    107  O4'  RA     4      10.335  38.757  39.962  1.00  0.00           O  
ATOM    108  C1'  RA     4      10.358  39.653  38.963  1.00  0.00           C  
ATOM    109  H1'  RA     4       9.661  40.454  39.212  1.00  0.00           H  
ATOM    110  N9   RA     4      11.748  40.246  38.836  1.00  0.00           N  
ATOM    111  C8   RA     4      12.538  40.369  37.737  1.00  0.00           C  
ATOM    112  H8   RA     4      12.178  40.216  36.730  1.00  0.00           H  
ATOM    113  N7   RA     4      13.737  40.891  37.906  1.00  0.00           N  
ATOM    114  C5   RA     4      13.784  41.008  39.318  1.00  0.00           C  
ATOM    115  C6   RA     4      14.681  41.600  40.255  1.00  0.00           C  
ATOM    116  N6   RA     4      15.768  42.187  39.888  1.00  0.00           N  
ATOM    117  H61  RA     4      16.280  42.601  40.655  1.00  0.00           H  
ATOM    118  H62  RA     4      16.091  42.155  38.932  1.00  0.00           H  
ATOM    119  N1   RA     4      14.328  41.760  41.541  1.00  0.00           N  
ATOM    120  C2   RA     4      13.072  41.417  41.911  1.00  0.00           C  
ATOM    121  H2   RA     4      12.818  41.480  42.959  1.00  0.00           H  
ATOM    122  N3   RA     4      12.106  40.914  41.078  1.00  0.00           N  
ATOM    123  C4   RA     4      12.568  40.705  39.841  1.00  0.00           C  
ATOM    124  C3'  RA     4       8.700  38.246  38.426  1.00  0.00           C  
ATOM    125  H3'  RA     4       8.571  37.295  37.909  1.00  0.00           H  
ATOM    126  C2'  RA     4       9.959  38.829  37.800  1.00  0.00           C  
ATOM    127  H2'  RA     4      10.695  38.081  37.506  1.00  0.00           H  
ATOM    128  O2'  RA     4       9.687  39.639  36.625  1.00  0.00           O  
ATOM    129 HO2'  RA     4       9.408  39.014  35.952  1.00  0.00           H  
ATOM    130  O3'  RA     4       7.463  38.921  38.287  1.00  0.00           O  
ATOM    131  P    RG     5       6.340  38.377  37.335  1.00  0.00           P  
ATOM    132  OP1  RG     5       5.211  39.340  37.423  1.00  0.00           O  
ATOM    133  OP2  RG     5       6.098  36.972  37.638  1.00  0.00           O  
ATOM    134  O5'  RG     5       6.976  38.451  35.946  1.00  0.00           O  
ATOM    135  C5'  RG     5       6.476  39.254  34.835  1.00  0.00           C  
ATOM    136  H5'  RG     5       6.552  40.332  34.982  1.00  0.00           H  
ATOM    137 H5''  RG     5       5.458  38.923  34.628  1.00  0.00           H  
ATOM    138  C4'  RG     5       7.296  38.996  33.591  1.00  0.00           C  
ATOM    139  H4'  RG     5       6.733  39.463  32.782  1.00  0.00           H  
ATOM    140  O4'  RG     5       8.640  39.462  33.722  1.00  0.00           O  
ATOM    141  C1'  RG     5       9.466  38.613  32.898  1.00  0.00           C  
ATOM    142  H1'  RG     5       9.684  39.192  32.001  1.00  0.00           H  
ATOM    143  N9   RG     5      10.780  38.404  33.525  1.00  0.00           N  
ATOM    144  C8   RG     5      11.896  39.047  33.231  1.00  0.00           C  
ATOM    145  H8   RG     5      12.015  39.719  32.394  1.00  0.00           H  
ATOM    146  N7   RG     5      12.853  38.581  34.049  1.00  0.00           N  
ATOM    147  C5   RG     5      12.289  37.678  34.953  1.00  0.00           C  
ATOM    148  C6   RG     5      12.935  36.872  35.928  1.00  0.00           C  
ATOM    149  O6   RG     5      14.077  36.729  36.245  1.00  0.00           O  
ATOM    150  N1   RG     5      12.006  36.243  36.728  1.00  0.00           N  
ATOM    151  H1   RG     5      12.414  35.746  37.507  1.00  0.00           H  
ATOM    152  C2   RG     5      10.812  35.923  36.219  1.00  0.00           C  
ATOM    153  N2   RG     5      10.208  34.994  36.947  1.00  0.00           N  
ATOM    154  H21  RG     5       9.289  34.794  36.578  1.00  0.00           H  
ATOM    155  H22  RG     5      10.485  34.640  37.851  1.00  0.00           H  
ATOM    156  N3   RG     5      10.210  36.556  35.156  1.00  0.00           N  
ATOM    157  C4   RG     5      10.974  37.482  34.566  1.00  0.00           C  
ATOM    158  C3'  RG     5       7.443  37.492  33.333  1.00  0.00           C  
ATOM    159  H3'  RG     5       7.501  37.004  34.306  1.00  0.00           H  
ATOM    160  C2'  RG     5       8.717  37.366  32.506  1.00  0.00           C  
ATOM    161  H2'  RG     5       9.305  36.485  32.764  1.00  0.00           H  
ATOM    162  O2'  RG     5       8.483  37.397  31.062  1.00  0.00           O  
ATOM    163 HO2'  RG     5       8.153  36.509  30.908  1.00  0.00           H  
ATOM    164  O3'  RG     5       6.276  36.978  32.727  1.00  0.00           O  
ATOM    165  P    RA     6       6.036  35.453  32.443  1.00  0.00           P  
ATOM    166  OP1  RA     6       4.596  35.272  32.032  1.00  0.00           O  
ATOM    167  OP2  RA     6       6.538  34.747  33.673  1.00  0.00           O  
ATOM    168  O5'  RA     6       6.919  34.897  31.216  1.00  0.00           O  
ATOM    169  C5'  RA     6       6.517  35.176  29.829  1.00  0.00           C  
ATOM    170  H5'  RA     6       6.394  36.236  29.610  1.00  0.00           H  
ATOM    171 H5''  RA     6       5.538  34.757  29.595  1.00  0.00           H  
ATOM    172  C4'  RA     6       7.630  34.681  28.805  1.00  0.00           C  
ATOM    173  H4'  RA     6       7.419  35.139  27.839  1.00  0.00           H  
ATOM    174  O4'  RA     6       8.969  35.082  29.109  1.00  0.00           O  
ATOM    175  C1'  RA     6       9.880  33.970  29.225  1.00  0.00           C  
ATOM    176  H1'  RA     6      10.782  34.089  28.624  1.00  0.00           H  
ATOM    177  N9   RA     6      10.162  33.740  30.661  1.00  0.00           N  
ATOM    178  C8   RA     6       9.811  32.718  31.507  1.00  0.00           C  
ATOM    179  H8   RA     6       8.930  32.098  31.422  1.00  0.00           H  
ATOM    180  N7   RA     6      10.618  32.537  32.556  1.00  0.00           N  
ATOM    181  C5   RA     6      11.379  33.709  32.419  1.00  0.00           C  
ATOM    182  C6   RA     6      12.376  34.254  33.256  1.00  0.00           C  
ATOM    183  N6   RA     6      12.727  33.693  34.429  1.00  0.00           N  
ATOM    184  H61  RA     6      12.198  32.877  34.701  1.00  0.00           H  
ATOM    185  H62  RA     6      13.339  34.142  35.096  1.00  0.00           H  
ATOM    186  N1   RA     6      12.953  35.439  33.003  1.00  0.00           N  
ATOM    187  C2   RA     6      12.537  36.011  31.878  1.00  0.00           C  
ATOM    188  H2   RA     6      13.060  36.878  31.503  1.00  0.00           H  
ATOM    189  N3   RA     6      11.731  35.572  30.925  1.00  0.00           N  
ATOM    190  C4   RA     6      11.179  34.393  31.250  1.00  0.00           C  
ATOM    191  C3'  RA     6       7.717  33.165  28.606  1.00  0.00           C  
ATOM    192  H3'  RA     6       7.426  32.528  29.441  1.00  0.00           H  
ATOM    193  C2'  RA     6       9.258  32.791  28.453  1.00  0.00           C  
ATOM    194  H2'  RA     6       9.559  31.860  28.933  1.00  0.00           H  
ATOM    195  O2'  RA     6       9.742  32.762  27.085  1.00  0.00           O  
ATOM    196 HO2'  RA     6       8.983  32.783  26.498  1.00  0.00           H  
ATOM    197  O3'  RA     6       6.977  32.767  27.439  1.00  0.00           O  
ATOM    198  P    RG     7       5.368  32.579  27.470  1.00  0.00           P  
ATOM    199  OP1  RG     7       4.807  32.402  28.874  1.00  0.00           O  
ATOM    200  OP2  RG     7       4.915  31.604  26.473  1.00  0.00           O  
ATOM    201  O5'  RG     7       4.921  34.019  27.010  1.00  0.00           O  
ATOM    202  C5'  RG     7       4.912  34.454  25.651  1.00  0.00           C  
ATOM    203  H5'  RG     7       4.412  33.648  25.114  1.00  0.00           H  
ATOM    204 H5''  RG     7       5.931  34.616  25.298  1.00  0.00           H  
ATOM    205  C4'  RG     7       4.095  35.801  25.528  1.00  0.00           C  
ATOM    206  H4'  RG     7       3.951  35.991  24.465  1.00  0.00           H  
ATOM    207  O4'  RG     7       2.881  35.521  26.080  1.00  0.00           O  
ATOM    208  C1'  RG     7       2.376  36.874  26.372  1.00  0.00           C  
ATOM    209  H1'  RG     7       1.449  37.107  25.847  1.00  0.00           H  
ATOM    210  N9   RG     7       2.091  36.822  27.832  1.00  0.00           N  
ATOM    211  C8   RG     7       2.479  35.918  28.834  1.00  0.00           C  
ATOM    212  H8   RG     7       2.996  35.030  28.501  1.00  0.00           H  
ATOM    213  N7   RG     7       2.150  36.172  30.080  1.00  0.00           N  
ATOM    214  C5   RG     7       1.533  37.363  29.933  1.00  0.00           C  
ATOM    215  C6   RG     7       0.773  38.098  30.903  1.00  0.00           C  
ATOM    216  O6   RG     7       0.681  37.874  32.121  1.00  0.00           O  
ATOM    217  N1   RG     7       0.288  39.298  30.406  1.00  0.00           N  
ATOM    218  H1   RG     7       0.008  39.931  31.141  1.00  0.00           H  
ATOM    219  C2   RG     7       0.435  39.685  29.154  1.00  0.00           C  
ATOM    220  N2   RG     7       0.050  40.931  28.984  1.00  0.00           N  
ATOM    221  H21  RG     7      -0.314  41.413  29.794  1.00  0.00           H  
ATOM    222  H22  RG     7       0.216  41.375  28.092  1.00  0.00           H  
ATOM    223  N3   RG     7       0.965  38.992  28.200  1.00  0.00           N  
ATOM    224  C4   RG     7       1.436  37.828  28.630  1.00  0.00           C  
ATOM    225  C3'  RG     7       4.650  37.101  26.117  1.00  0.00           C  
ATOM    226  H3'  RG     7       4.895  36.836  27.145  1.00  0.00           H  
ATOM    227  C2'  RG     7       3.385  37.964  26.005  1.00  0.00           C  
ATOM    228  H2'  RG     7       3.353  38.816  26.685  1.00  0.00           H  
ATOM    229  O2'  RG     7       3.145  38.459  24.659  1.00  0.00           O  
ATOM    230 HO2'  RG     7       3.954  38.153  24.243  1.00  0.00           H  
ATOM    231  O3'  RG     7       5.717  37.643  25.430  1.00  0.00           O  
ATOM    232  P   RC3     8       6.741  38.616  26.083  1.00  0.00           P  
ATOM    233  OP1 RC3     8       7.561  39.196  24.994  1.00  0.00           O  
ATOM    234  OP2 RC3     8       7.450  37.816  27.102  1.00  0.00           O  
ATOM    235  O5' RC3     8       5.818  39.773  26.759  1.00  0.00           O  
ATOM    236  C5' RC3     8       5.279  40.766  25.997  1.00  0.00           C  
ATOM    237  H5' RC3     8       4.735  40.353  25.147  1.00  0.00           H  
ATOM    238 H5'' RC3     8       6.047  41.272  25.413  1.00  0.00           H  
ATOM    239  C4' RC3     8       4.528  41.830  26.762  1.00  0.00           C  
ATOM    240  H4' RC3     8       3.996  42.476  26.064  1.00  0.00           H  
ATOM    241  O4' RC3     8       3.486  41.276  27.638  1.00  0.00           O  
ATOM    242  C1' RC3     8       3.591  41.896  28.931  1.00  0.00           C  
ATOM    243  H1' RC3     8       2.623  42.344  29.153  1.00  0.00           H  
ATOM    244  N1  RC3     8       3.881  40.951  30.012  1.00  0.00           N  
ATOM    245  C6  RC3     8       4.439  39.733  29.703  1.00  0.00           C  
ATOM    246  H6  RC3     8       4.888  39.534  28.741  1.00  0.00           H  
ATOM    247  C5  RC3     8       4.324  38.749  30.633  1.00  0.00           C  
ATOM    248  H5  RC3     8       4.710  37.798  30.300  1.00  0.00           H  
ATOM    249  C4  RC3     8       3.639  38.931  31.856  1.00  0.00           C  
ATOM    250  N4  RC3     8       3.488  37.995  32.771  1.00  0.00           N  
ATOM    251  H41 RC3     8       3.932  37.099  32.631  1.00  0.00           H  
ATOM    252  H42 RC3     8       2.783  38.224  33.457  1.00  0.00           H  
ATOM    253  N3  RC3     8       3.135  40.144  32.196  1.00  0.00           N  
ATOM    254  C2  RC3     8       3.269  41.176  31.272  1.00  0.00           C  
ATOM    255  O2  RC3     8       2.857  42.259  31.574  1.00  0.00           O  
ATOM    256  C3' RC3     8       5.488  42.629  27.734  1.00  0.00           C  
ATOM    257  H3' RC3     8       6.278  41.912  27.955  1.00  0.00           H  
ATOM    258  C2' RC3     8       4.667  43.011  28.927  1.00  0.00           C  
ATOM    259  H2' RC3     8       5.328  42.830  29.774  1.00  0.00           H  
ATOM    260  O2' RC3     8       4.100  44.262  28.692  1.00  0.00           O  
ATOM    261 HO2' RC3     8       4.828  44.837  28.443  1.00  0.00           H  
ATOM    262  O3' RC3     8       5.981  43.855  27.099  1.00  0.00           O  
ATOM    263 HO3' RC3     8       6.845  43.929  27.512  1.00  0.00           H  
END
