# Supplementary material for: Simple Adjustment of Intranucleotide Base-Phosphate Interaction in the OL3 AMBER Force Field Improves RNA Simulations
Source: J Chem Theory Comput. 2023 Nov 9;19(22):8423–33. doi: 10.1021/acs.jctc.3c00990 (PMC10687871; doi:10.1021/acs.jctc.3c00990)
Supplement: Supplementary file 2 — ct3c00990_si_002.zip [file ct3c00990_si_002.zip › UCUCGU_start.pdb]

ATOM      1 HO5' RU5     1      36.994  42.229  12.747  1.00  0.00           H
ATOM      2  O5' RU5     1      36.836  41.647  12.000  1.00  0.00           O
ATOM      3  C5' RU5     1      37.554  42.161  10.902  1.00  0.00           C
ATOM      4  H5' RU5     1      37.516  41.513  10.027  1.00  0.00           H
ATOM      5 H5'' RU5     1      38.595  42.371  11.150  1.00  0.00           H
ATOM      6  C4' RU5     1      37.010  43.579  10.455  1.00  0.00           C
ATOM      7  H4' RU5     1      37.770  44.112   9.884  1.00  0.00           H
ATOM      8  O4' RU5     1      35.884  43.460   9.544  1.00  0.00           O
ATOM      9  C1' RU5     1      34.750  44.017  10.213  1.00  0.00           C
ATOM     10  H1' RU5     1      34.473  44.969   9.761  1.00  0.00           H
ATOM     11  N1  RU5     1      33.554  43.182   9.931  1.00  0.00           N
ATOM     12  C6  RU5     1      33.597  41.810   9.986  1.00  0.00           C
ATOM     13  H6  RU5     1      34.560  41.335  10.099  1.00  0.00           H
ATOM     14  C5  RU5     1      32.474  41.058   9.884  1.00  0.00           C
ATOM     15  H5  RU5     1      32.608  39.987   9.849  1.00  0.00           H
ATOM     16  C4  RU5     1      31.181  41.681   9.672  1.00  0.00           C
ATOM     17  O4  RU5     1      30.172  41.065   9.429  1.00  0.00           O
ATOM     18  N3  RU5     1      31.202  43.076   9.575  1.00  0.00           N
ATOM     19  H3  RU5     1      30.296  43.510   9.472  1.00  0.00           H
ATOM     20  C2  RU5     1      32.334  43.877   9.700  1.00  0.00           C
ATOM     21  O2  RU5     1      32.185  45.044   9.573  1.00  0.00           O
ATOM     22  C3' RU5     1      36.641  44.535  11.593  1.00  0.00           C
ATOM     23  H3' RU5     1      37.175  44.208  12.485  1.00  0.00           H
ATOM     24  C2' RU5     1      35.126  44.282  11.684  1.00  0.00           C
ATOM     25  H2' RU5     1      34.968  43.398  12.301  1.00  0.00           H
ATOM     26  O2' RU5     1      34.415  45.355  12.351  1.00  0.00           O
ATOM     27 HO2' RU5     1      34.727  45.216  13.248  1.00  0.00           H
ATOM     28  O3' RU5     1      36.750  45.875  11.386  1.00  0.00           O
ATOM     29  P   RC      2      38.142  46.659  11.473  1.00  0.00           P
ATOM     30  OP1 RC      2      38.079  47.771  10.406  1.00  0.00           O
ATOM     31  OP2 RC      2      39.269  45.723  11.307  1.00  0.00           O
ATOM     32  O5' RC      2      38.337  47.398  12.905  1.00  0.00           O
ATOM     33  C5' RC      2      39.129  48.532  13.014  1.00  0.00           C
ATOM     34  H5' RC      2      38.818  49.266  12.271  1.00  0.00           H
ATOM     35 H5'' RC      2      40.109  48.263  12.620  1.00  0.00           H
ATOM     36  C4' RC      2      39.364  49.192  14.341  1.00  0.00           C
ATOM     37  H4' RC      2      40.225  49.840  14.179  1.00  0.00           H
ATOM     38  O4' RC      2      38.338  50.083  14.865  1.00  0.00           O
ATOM     39  C1' RC      2      37.810  49.494  16.027  1.00  0.00           C
ATOM     40  H1' RC      2      37.508  50.173  16.824  1.00  0.00           H
ATOM     41  N1  RC      2      36.614  48.706  15.831  1.00  0.00           N
ATOM     42  C6  RC      2      36.022  48.708  14.613  1.00  0.00           C
ATOM     43  H6  RC      2      36.573  49.137  13.789  1.00  0.00           H
ATOM     44  C5  RC      2      34.859  48.026  14.466  1.00  0.00           C
ATOM     45  H5  RC      2      34.431  47.946  13.477  1.00  0.00           H
ATOM     46  C4  RC      2      34.254  47.462  15.604  1.00  0.00           C
ATOM     47  N4  RC      2      33.070  47.019  15.547  1.00  0.00           N
ATOM     48  H41 RC      2      32.657  46.607  16.371  1.00  0.00           H
ATOM     49  H42 RC      2      32.880  46.679  14.615  1.00  0.00           H
ATOM     50  N3  RC      2      34.694  47.675  16.823  1.00  0.00           N
ATOM     51  C2  RC      2      35.954  48.169  16.925  1.00  0.00           C
ATOM     52  O2  RC      2      36.438  48.352  18.022  1.00  0.00           O
ATOM     53  C3' RC      2      39.884  48.287  15.379  1.00  0.00           C
ATOM     54  H3' RC      2      39.622  47.320  14.949  1.00  0.00           H
ATOM     55  C2' RC      2      38.974  48.729  16.568  1.00  0.00           C
ATOM     56  H2' RC      2      38.696  47.862  17.166  1.00  0.00           H
ATOM     57  O2' RC      2      39.670  49.598  17.486  1.00  0.00           O
ATOM     58 HO2' RC      2      40.615  49.517  17.336  1.00  0.00           H
ATOM     59  O3' RC      2      41.307  48.431  15.626  1.00  0.00           O
ATOM     60  P   RU      3      42.198  47.189  15.842  1.00  0.00           P
ATOM     61  OP1 RU      3      43.434  47.697  16.398  1.00  0.00           O
ATOM     62  OP2 RU      3      42.312  46.378  14.600  1.00  0.00           O
ATOM     63  O5' RU      3      41.474  46.360  16.994  1.00  0.00           O
ATOM     64  C5' RU      3      41.691  46.517  18.428  1.00  0.00           C
ATOM     65  H5' RU      3      41.945  47.558  18.631  1.00  0.00           H
ATOM     66 H5'' RU      3      42.615  46.010  18.706  1.00  0.00           H
ATOM     67  C4' RU      3      40.593  46.019  19.406  1.00  0.00           C
ATOM     68  H4' RU      3      41.040  46.322  20.352  1.00  0.00           H
ATOM     69  O4' RU      3      39.182  46.501  19.247  1.00  0.00           O
ATOM     70  C1' RU      3      38.201  45.442  19.550  1.00  0.00           C
ATOM     71  H1' RU      3      37.459  45.780  20.274  1.00  0.00           H
ATOM     72  N1  RU      3      37.456  45.082  18.275  1.00  0.00           N
ATOM     73  C6  RU      3      38.083  45.353  17.088  1.00  0.00           C
ATOM     74  H6  RU      3      39.106  45.701  17.077  1.00  0.00           H
ATOM     75  C5  RU      3      37.379  45.330  15.976  1.00  0.00           C
ATOM     76  H5  RU      3      37.892  45.620  15.071  1.00  0.00           H
ATOM     77  C4  RU      3      36.079  44.757  15.889  1.00  0.00           C
ATOM     78  O4  RU      3      35.339  44.634  14.934  1.00  0.00           O
ATOM     79  N3  RU      3      35.664  44.224  17.074  1.00  0.00           N
ATOM     80  H3  RU      3      34.773  43.750  17.131  1.00  0.00           H
ATOM     81  C2  RU      3      36.233  44.429  18.266  1.00  0.00           C
ATOM     82  O2  RU      3      35.701  44.021  19.329  1.00  0.00           O
ATOM     83  C3' RU      3      40.499  44.528  19.462  1.00  0.00           C
ATOM     84  H3' RU      3      40.498  44.120  18.452  1.00  0.00           H
ATOM     85  C2' RU      3      39.055  44.228  20.076  1.00  0.00           C
ATOM     86  H2' RU      3      38.631  43.264  19.795  1.00  0.00           H
ATOM     87  O2' RU      3      39.167  44.371  21.491  1.00  0.00           O
ATOM     88 HO2' RU      3      40.061  44.150  21.763  1.00  0.00           H
ATOM     89  O3' RU      3      41.496  43.823  20.269  1.00  0.00           O
ATOM     90  P   RC      4      42.156  42.510  19.734  1.00  0.00           P
ATOM     91  OP1 RC      4      42.663  41.812  20.906  1.00  0.00           O
ATOM     92  OP2 RC      4      43.085  42.895  18.664  1.00  0.00           O
ATOM     93  O5' RC      4      41.146  41.483  19.037  1.00  0.00           O
ATOM     94  C5' RC      4      40.208  40.719  19.786  1.00  0.00           C
ATOM     95  H5' RC      4      39.914  41.257  20.687  1.00  0.00           H
ATOM     96 H5'' RC      4      40.745  39.857  20.181  1.00  0.00           H
ATOM     97  C4' RC      4      39.006  40.299  18.993  1.00  0.00           C
ATOM     98  H4' RC      4      38.370  39.741  19.679  1.00  0.00           H
ATOM     99  O4' RC      4      38.261  41.353  18.499  1.00  0.00           O
ATOM    100  C1' RC      4      37.902  41.134  17.152  1.00  0.00           C
ATOM    101  H1' RC      4      36.813  41.183  17.147  1.00  0.00           H
ATOM    102  N1  RC      4      38.552  41.964  16.192  1.00  0.00           N
ATOM    103  C6  RC      4      39.850  42.505  16.389  1.00  0.00           C
ATOM    104  H6  RC      4      40.381  42.312  17.310  1.00  0.00           H
ATOM    105  C5  RC      4      40.404  43.335  15.564  1.00  0.00           C
ATOM    106  H5  RC      4      41.310  43.801  15.924  1.00  0.00           H
ATOM    107  C4  RC      4      39.792  43.546  14.286  1.00  0.00           C
ATOM    108  N4  RC      4      40.508  44.239  13.403  1.00  0.00           N
ATOM    109  H41 RC      4      40.030  44.508  12.555  1.00  0.00           H
ATOM    110  H42 RC      4      41.283  44.774  13.770  1.00  0.00           H
ATOM    111  N3  RC      4      38.602  43.042  14.001  1.00  0.00           N
ATOM    112  C2  RC      4      37.967  42.270  14.972  1.00  0.00           C
ATOM    113  O2  RC      4      36.831  41.979  14.736  1.00  0.00           O
ATOM    114  C3' RC      4      39.454  39.361  17.842  1.00  0.00           C
ATOM    115  H3' RC      4      40.461  39.607  17.506  1.00  0.00           H
ATOM    116  C2' RC      4      38.355  39.654  16.854  1.00  0.00           C
ATOM    117  H2' RC      4      38.680  39.417  15.841  1.00  0.00           H
ATOM    118  O2' RC      4      37.216  38.837  17.022  1.00  0.00           O
ATOM    119 HO2' RC      4      37.526  38.362  17.796  1.00  0.00           H
ATOM    120  O3' RC      4      39.406  37.939  18.266  1.00  0.00           O
ATOM    121  P   RG      5      40.219  36.814  17.512  1.00  0.00           P
ATOM    122  OP1 RG      5      39.712  35.527  18.023  1.00  0.00           O
ATOM    123  OP2 RG      5      41.631  37.192  17.688  1.00  0.00           O
ATOM    124  O5' RG      5      40.011  36.841  15.963  1.00  0.00           O
ATOM    125  C5' RG      5      38.743  36.437  15.361  1.00  0.00           C
ATOM    126  H5' RG      5      37.865  36.775  15.911  1.00  0.00           H
ATOM    127 H5'' RG      5      38.808  35.349  15.344  1.00  0.00           H
ATOM    128  C4' RG      5      38.610  36.984  13.955  1.00  0.00           C
ATOM    129  H4' RG      5      37.734  36.601  13.432  1.00  0.00           H
ATOM    130  O4' RG      5      38.511  38.406  13.946  1.00  0.00           O
ATOM    131  C1' RG      5      39.082  38.901  12.762  1.00  0.00           C
ATOM    132  H1' RG      5      38.352  39.439  12.157  1.00  0.00           H
ATOM    133  N9  RG      5      40.251  39.777  13.070  1.00  0.00           N
ATOM    134  C8  RG      5      41.063  39.721  14.165  1.00  0.00           C
ATOM    135  H8  RG      5      40.871  39.219  15.102  1.00  0.00           H
ATOM    136  N7  RG      5      42.068  40.513  14.045  1.00  0.00           N
ATOM    137  C5  RG      5      41.893  41.158  12.799  1.00  0.00           C
ATOM    138  C6  RG      5      42.663  42.187  12.070  1.00  0.00           C
ATOM    139  O6  RG      5      43.711  42.777  12.343  1.00  0.00           O
ATOM    140  N1  RG      5      42.145  42.445  10.850  1.00  0.00           N
ATOM    141  H1  RG      5      42.305  43.300  10.336  1.00  0.00           H
ATOM    142  C2  RG      5      41.111  41.774  10.316  1.00  0.00           C
ATOM    143  N2  RG      5      41.079  41.893   9.011  1.00  0.00           N
ATOM    144  H21 RG      5      41.655  42.604   8.583  1.00  0.00           H
ATOM    145  H22 RG      5      40.399  41.429   8.426  1.00  0.00           H
ATOM    146  N3  RG      5      40.407  40.846  10.940  1.00  0.00           N
ATOM    147  C4  RG      5      40.820  40.657  12.177  1.00  0.00           C
ATOM    148  C3' RG      5      39.850  36.662  13.125  1.00  0.00           C
ATOM    149  H3' RG      5      40.746  36.971  13.663  1.00  0.00           H
ATOM    150  C2' RG      5      39.600  37.685  11.948  1.00  0.00           C
ATOM    151  H2' RG      5      40.500  37.893  11.369  1.00  0.00           H
ATOM    152  O2' RG      5      38.592  37.238  11.093  1.00  0.00           O
ATOM    153 HO2' RG      5      38.604  37.798  10.313  1.00  0.00           H
ATOM    154  O3' RG      5      39.882  35.287  12.878  1.00  0.00           O
ATOM    155  P   RU3     6      41.267  34.504  12.514  1.00  0.00           P
ATOM    156  OP1 RU3     6      40.967  33.023  12.573  1.00  0.00           O
ATOM    157  OP2 RU3     6      42.357  35.077  13.334  1.00  0.00           O
ATOM    158  O5' RU3     6      41.574  34.818  11.040  1.00  0.00           O
ATOM    159  C5' RU3     6      40.651  34.514  10.042  1.00  0.00           C
ATOM    160  H5' RU3     6      39.663  34.885  10.312  1.00  0.00           H
ATOM    161 H5'' RU3     6      40.529  33.449   9.843  1.00  0.00           H
ATOM    162  C4' RU3     6      41.049  35.275   8.726  1.00  0.00           C
ATOM    163  H4' RU3     6      40.195  35.098   8.073  1.00  0.00           H
ATOM    164  O4' RU3     6      41.241  36.662   8.965  1.00  0.00           O
ATOM    165  C1' RU3     6      42.537  37.047   8.600  1.00  0.00           C
ATOM    166  H1' RU3     6      42.462  37.489   7.606  1.00  0.00           H
ATOM    167  N1  RU3     6      43.318  37.981   9.446  1.00  0.00           N
ATOM    168  C6  RU3     6      43.278  37.685  10.815  1.00  0.00           C
ATOM    169  H6  RU3     6      42.680  36.884  11.223  1.00  0.00           H
ATOM    170  C5  RU3     6      43.986  38.454  11.610  1.00  0.00           C
ATOM    171  H5  RU3     6      43.819  38.306  12.666  1.00  0.00           H
ATOM    172  C4  RU3     6      44.764  39.590  11.181  1.00  0.00           C
ATOM    173  O4  RU3     6      45.339  40.325  11.934  1.00  0.00           O
ATOM    174  N3  RU3     6      44.751  39.794   9.874  1.00  0.00           N
ATOM    175  H3  RU3     6      45.123  40.661   9.514  1.00  0.00           H
ATOM    176  C2  RU3     6      44.112  39.004   8.902  1.00  0.00           C
ATOM    177  O2  RU3     6      44.301  39.180   7.704  1.00  0.00           O
ATOM    178  C3' RU3     6      42.296  34.738   8.006  1.00  0.00           C
ATOM    179  H3' RU3     6      42.570  33.758   8.397  1.00  0.00           H
ATOM    180  C2' RU3     6      43.385  35.800   8.365  1.00  0.00           C
ATOM    181  H2' RU3     6      43.898  35.462   9.266  1.00  0.00           H
ATOM    182  O2' RU3     6      44.364  36.044   7.320  1.00  0.00           O
ATOM    183 HO2' RU3     6      45.198  35.722   7.669  1.00  0.00           H
ATOM    184  O3' RU3     6      42.026  34.678   6.612  1.00  0.00           O
ATOM    185 HO3' RU3     6      42.904  34.512   6.261  1.00  0.00           H
END
