# Supplementary material for: Simple Adjustment of Intranucleotide Base-Phosphate Interaction in the OL3 AMBER Force Field Improves RNA Simulations
Source: J Chem Theory Comput. 2023 Nov 9;19(22):8423–33. doi: 10.1021/acs.jctc.3c00990 (PMC10687871; doi:10.1021/acs.jctc.3c00990)
Supplement: Supplementary file 2 — ct3c00990_si_002.zip [file ct3c00990_si_002.zip › UCAAUC_start.pdb]

ATOM      1 HO5' RU5     1      42.507  -1.577  12.532  1.00  0.00           H
ATOM      2  O5' RU5     1      42.381  -1.917  13.421  1.00  0.00           O
ATOM      3  C5' RU5     1      41.717  -3.166  13.328  1.00  0.00           C
ATOM      4  H5' RU5     1      42.411  -3.909  12.935  1.00  0.00           H
ATOM      5 H5'' RU5     1      40.945  -3.053  12.567  1.00  0.00           H
ATOM      6  C4' RU5     1      41.084  -3.672  14.594  1.00  0.00           C
ATOM      7  H4' RU5     1      40.619  -4.634  14.375  1.00  0.00           H
ATOM      8  O4' RU5     1      41.925  -3.901  15.761  1.00  0.00           O
ATOM      9  C1' RU5     1      41.106  -3.640  16.963  1.00  0.00           C
ATOM     10  H1' RU5     1      41.095  -4.535  17.584  1.00  0.00           H
ATOM     11  N1  RU5     1      41.758  -2.462  17.650  1.00  0.00           N
ATOM     12  C6  RU5     1      42.144  -1.318  16.966  1.00  0.00           C
ATOM     13  H6  RU5     1      42.162  -1.395  15.889  1.00  0.00           H
ATOM     14  C5  RU5     1      42.817  -0.359  17.686  1.00  0.00           C
ATOM     15  H5  RU5     1      43.353   0.404  17.141  1.00  0.00           H
ATOM     16  C4  RU5     1      42.954  -0.471  19.158  1.00  0.00           C
ATOM     17  O4  RU5     1      43.460   0.428  19.901  1.00  0.00           O
ATOM     18  N3  RU5     1      42.216  -1.445  19.700  1.00  0.00           N
ATOM     19  H3  RU5     1      42.247  -1.561  20.702  1.00  0.00           H
ATOM     20  C2  RU5     1      41.620  -2.420  19.062  1.00  0.00           C
ATOM     21  O2  RU5     1      41.030  -3.359  19.706  1.00  0.00           O
ATOM     22  C3' RU5     1      40.001  -2.777  15.047  1.00  0.00           C
ATOM     23  H3' RU5     1      40.464  -1.791  15.014  1.00  0.00           H
ATOM     24  C2' RU5     1      39.699  -3.163  16.498  1.00  0.00           C
ATOM     25  H2' RU5     1      39.314  -2.320  17.071  1.00  0.00           H
ATOM     26  O2' RU5     1      38.822  -4.250  16.728  1.00  0.00           O
ATOM     27 HO2' RU5     1      37.985  -4.008  17.133  1.00  0.00           H
ATOM     28  O3' RU5     1      38.795  -2.803  14.306  1.00  0.00           O
ATOM     29  P   RC      2      37.812  -1.520  14.264  1.00  0.00           P
ATOM     30  OP1 RC      2      36.778  -1.762  13.239  1.00  0.00           O
ATOM     31  OP2 RC      2      38.576  -0.253  14.174  1.00  0.00           O
ATOM     32  O5' RC      2      37.119  -1.491  15.622  1.00  0.00           O
ATOM     33  C5' RC      2      36.054  -2.352  15.988  1.00  0.00           C
ATOM     34  H5' RC      2      36.264  -3.413  15.851  1.00  0.00           H
ATOM     35 H5'' RC      2      35.157  -1.989  15.487  1.00  0.00           H
ATOM     36  C4' RC      2      35.839  -2.252  17.495  1.00  0.00           C
ATOM     37  H4' RC      2      35.109  -3.028  17.727  1.00  0.00           H
ATOM     38  O4' RC      2      36.876  -2.528  18.399  1.00  0.00           O
ATOM     39  C1' RC      2      36.509  -1.902  19.623  1.00  0.00           C
ATOM     40  H1' RC      2      36.262  -2.647  20.379  1.00  0.00           H
ATOM     41  N1  RC      2      37.623  -0.942  20.071  1.00  0.00           N
ATOM     42  C6  RC      2      38.457  -0.332  19.132  1.00  0.00           C
ATOM     43  H6  RC      2      38.402  -0.547  18.076  1.00  0.00           H
ATOM     44  C5  RC      2      39.400   0.547  19.599  1.00  0.00           C
ATOM     45  H5  RC      2      40.088   0.965  18.880  1.00  0.00           H
ATOM     46  C4  RC      2      39.573   0.759  20.980  1.00  0.00           C
ATOM     47  N4  RC      2      40.474   1.641  21.338  1.00  0.00           N
ATOM     48  H41 RC      2      40.453   1.921  22.308  1.00  0.00           H
ATOM     49  H42 RC      2      41.020   2.216  20.713  1.00  0.00           H
ATOM     50  N3  RC      2      38.862   0.074  21.857  1.00  0.00           N
ATOM     51  C2  RC      2      37.888  -0.776  21.447  1.00  0.00           C
ATOM     52  O2  RC      2      37.292  -1.383  22.345  1.00  0.00           O
ATOM     53  C3' RC      2      35.348  -0.820  17.936  1.00  0.00           C
ATOM     54  H3' RC      2      36.117  -0.063  17.783  1.00  0.00           H
ATOM     55  C2' RC      2      35.285  -1.100  19.422  1.00  0.00           C
ATOM     56  H2' RC      2      35.300  -0.094  19.842  1.00  0.00           H
ATOM     57  O2' RC      2      34.216  -1.930  19.909  1.00  0.00           O
ATOM     58 HO2' RC      2      34.215  -2.063  20.860  1.00  0.00           H
ATOM     59  O3' RC      2      34.073  -0.411  17.367  1.00  0.00           O
ATOM     60  P   RA      3      33.638   1.066  17.258  1.00  0.00           P
ATOM     61  OP1 RA      3      32.315   1.080  16.548  1.00  0.00           O
ATOM     62  OP2 RA      3      34.771   1.845  16.588  1.00  0.00           O
ATOM     63  O5' RA      3      33.450   1.506  18.752  1.00  0.00           O
ATOM     64  C5' RA      3      32.299   1.070  19.470  1.00  0.00           C
ATOM     65  H5' RA      3      32.358  -0.014  19.569  1.00  0.00           H
ATOM     66 H5'' RA      3      31.422   1.375  18.900  1.00  0.00           H
ATOM     67  C4' RA      3      32.370   1.715  20.862  1.00  0.00           C
ATOM     68  H4' RA      3      31.564   1.288  21.458  1.00  0.00           H
ATOM     69  O4' RA      3      33.543   1.337  21.521  1.00  0.00           O
ATOM     70  C1' RA      3      33.941   2.367  22.348  1.00  0.00           C
ATOM     71  H1' RA      3      34.117   1.890  23.312  1.00  0.00           H
ATOM     72  N9  RA      3      35.339   2.834  22.036  1.00  0.00           N
ATOM     73  C8  RA      3      35.859   2.882  20.804  1.00  0.00           C
ATOM     74  H8  RA      3      35.282   2.522  19.965  1.00  0.00           H
ATOM     75  N7  RA      3      37.045   3.437  20.804  1.00  0.00           N
ATOM     76  C5  RA      3      37.366   3.638  22.150  1.00  0.00           C
ATOM     77  C6  RA      3      38.513   4.099  22.814  1.00  0.00           C
ATOM     78  N6  RA      3      39.604   4.690  22.244  1.00  0.00           N
ATOM     79  H61 RA      3      40.195   5.270  22.823  1.00  0.00           H
ATOM     80  H62 RA      3      39.539   4.857  21.250  1.00  0.00           H
ATOM     81  N1  RA      3      38.488   4.283  24.146  1.00  0.00           N
ATOM     82  C2  RA      3      37.404   3.904  24.783  1.00  0.00           C
ATOM     83  H2  RA      3      37.460   3.954  25.860  1.00  0.00           H
ATOM     84  N3  RA      3      36.280   3.338  24.325  1.00  0.00           N
ATOM     85  C4  RA      3      36.315   3.254  22.933  1.00  0.00           C
ATOM     86  C3' RA      3      32.173   3.218  21.015  1.00  0.00           C
ATOM     87  H3' RA      3      32.817   3.649  20.248  1.00  0.00           H
ATOM     88  C2' RA      3      32.919   3.453  22.349  1.00  0.00           C
ATOM     89  H2' RA      3      33.372   4.440  22.441  1.00  0.00           H
ATOM     90  O2' RA      3      32.169   3.140  23.479  1.00  0.00           O
ATOM     91 HO2' RA      3      31.456   3.763  23.635  1.00  0.00           H
ATOM     92  O3' RA      3      30.850   3.620  21.001  1.00  0.00           O
ATOM     93  P   RA      4      30.521   5.238  21.007  1.00  0.00           P
ATOM     94  OP1 RA      4      29.253   5.520  20.307  1.00  0.00           O
ATOM     95  OP2 RA      4      31.699   6.024  20.564  1.00  0.00           O
ATOM     96  O5' RA      4      30.200   5.486  22.566  1.00  0.00           O
ATOM     97  C5' RA      4      29.028   4.933  23.171  1.00  0.00           C
ATOM     98  H5' RA      4      28.903   3.861  23.017  1.00  0.00           H
ATOM     99 H5'' RA      4      28.149   5.394  22.720  1.00  0.00           H
ATOM    100  C4' RA      4      29.056   5.070  24.710  1.00  0.00           C
ATOM    101  H4' RA      4      28.209   4.473  25.046  1.00  0.00           H
ATOM    102  O4' RA      4      30.151   4.204  25.209  1.00  0.00           O
ATOM    103  C1' RA      4      30.434   4.648  26.568  1.00  0.00           C
ATOM    104  H1' RA      4      30.065   3.888  27.256  1.00  0.00           H
ATOM    105  N9  RA      4      31.936   4.862  26.547  1.00  0.00           N
ATOM    106  C8  RA      4      32.692   5.704  25.714  1.00  0.00           C
ATOM    107  H8  RA      4      32.239   6.152  24.842  1.00  0.00           H
ATOM    108  N7  RA      4      33.945   5.708  26.005  1.00  0.00           N
ATOM    109  C5  RA      4      34.000   4.883  27.173  1.00  0.00           C
ATOM    110  C6  RA      4      35.029   4.480  28.064  1.00  0.00           C
ATOM    111  N6  RA      4      36.281   4.874  27.996  1.00  0.00           N
ATOM    112  H61 RA      4      36.919   4.608  28.732  1.00  0.00           H
ATOM    113  H62 RA      4      36.547   5.469  27.224  1.00  0.00           H
ATOM    114  N1  RA      4      34.823   3.688  29.102  1.00  0.00           N
ATOM    115  C2  RA      4      33.594   3.268  29.243  1.00  0.00           C
ATOM    116  H2  RA      4      33.335   2.652  30.091  1.00  0.00           H
ATOM    117  N3  RA      4      32.504   3.494  28.449  1.00  0.00           N
ATOM    118  C4  RA      4      32.817   4.318  27.427  1.00  0.00           C
ATOM    119  C3' RA      4      29.258   6.394  25.444  1.00  0.00           C
ATOM    120  H3' RA      4      30.086   6.963  25.022  1.00  0.00           H
ATOM    121  C2' RA      4      29.669   5.927  26.880  1.00  0.00           C
ATOM    122  H2' RA      4      30.277   6.624  27.456  1.00  0.00           H
ATOM    123  O2' RA      4      28.516   5.572  27.615  1.00  0.00           O
ATOM    124 HO2' RA      4      28.148   6.337  28.064  1.00  0.00           H
ATOM    125  O3' RA      4      28.079   7.209  25.329  1.00  0.00           O
ATOM    126  P   RU      5      28.017   8.653  25.904  1.00  0.00           P
ATOM    127  OP1 RU      5      26.979   9.387  25.082  1.00  0.00           O
ATOM    128  OP2 RU      5      29.384   9.180  25.805  1.00  0.00           O
ATOM    129  O5' RU      5      27.558   8.647  27.470  1.00  0.00           O
ATOM    130  C5' RU      5      26.297   8.227  27.822  1.00  0.00           C
ATOM    131  H5' RU      5      26.076   7.301  27.290  1.00  0.00           H
ATOM    132 H5'' RU      5      25.482   8.879  27.505  1.00  0.00           H
ATOM    133  C4' RU      5      26.050   7.952  29.319  1.00  0.00           C
ATOM    134  H4' RU      5      25.031   7.567  29.353  1.00  0.00           H
ATOM    135  O4' RU      5      27.071   7.039  29.770  1.00  0.00           O
ATOM    136  C1' RU      5      27.629   7.592  30.922  1.00  0.00           C
ATOM    137  H1' RU      5      27.027   7.373  31.804  1.00  0.00           H
ATOM    138  N1  RU      5      28.983   7.012  31.106  1.00  0.00           N
ATOM    139  C6  RU      5      30.009   7.323  30.214  1.00  0.00           C
ATOM    140  H6  RU      5      29.890   7.811  29.258  1.00  0.00           H
ATOM    141  C5  RU      5      31.241   6.876  30.458  1.00  0.00           C
ATOM    142  H5  RU      5      31.999   7.109  29.724  1.00  0.00           H
ATOM    143  C4  RU      5      31.647   6.142  31.628  1.00  0.00           C
ATOM    144  O4  RU      5      32.831   5.775  31.873  1.00  0.00           O
ATOM    145  N3  RU      5      30.609   5.926  32.530  1.00  0.00           N
ATOM    146  H3  RU      5      30.795   5.433  33.391  1.00  0.00           H
ATOM    147  C2  RU      5      29.297   6.500  32.376  1.00  0.00           C
ATOM    148  O2  RU      5      28.507   6.393  33.312  1.00  0.00           O
ATOM    149  C3' RU      5      26.112   9.288  30.072  1.00  0.00           C
ATOM    150  H3' RU      5      26.111  10.199  29.474  1.00  0.00           H
ATOM    151  C2' RU      5      27.488   9.063  30.740  1.00  0.00           C
ATOM    152  H2' RU      5      28.180   9.343  29.946  1.00  0.00           H
ATOM    153  O2' RU      5      27.808   9.831  31.920  1.00  0.00           O
ATOM    154 HO2' RU      5      28.763   9.796  32.008  1.00  0.00           H
ATOM    155  O3' RU      5      25.073   9.269  31.033  1.00  0.00           O
ATOM    156  P   RC3     6      23.716  10.113  30.824  1.00  0.00           P
ATOM    157  OP1 RC3     6      22.991   9.877  32.051  1.00  0.00           O
ATOM    158  OP2 RC3     6      23.143   9.713  29.519  1.00  0.00           O
ATOM    159  O5' RC3     6      24.277  11.588  30.719  1.00  0.00           O
ATOM    160  C5' RC3     6      24.534  12.417  31.879  1.00  0.00           C
ATOM    161  H5' RC3     6      25.231  12.012  32.612  1.00  0.00           H
ATOM    162 H5'' RC3     6      23.513  12.532  32.244  1.00  0.00           H
ATOM    163  C4' RC3     6      24.929  13.824  31.433  1.00  0.00           C
ATOM    164  H4' RC3     6      25.117  14.396  32.341  1.00  0.00           H
ATOM    165  O4' RC3     6      26.199  13.881  30.773  1.00  0.00           O
ATOM    166  C1' RC3     6      26.050  14.541  29.501  1.00  0.00           C
ATOM    167  H1' RC3     6      26.351  15.576  29.658  1.00  0.00           H
ATOM    168  N1  RC3     6      26.891  13.785  28.520  1.00  0.00           N
ATOM    169  C6  RC3     6      27.448  12.597  28.860  1.00  0.00           C
ATOM    170  H6  RC3     6      27.147  12.090  29.765  1.00  0.00           H
ATOM    171  C5  RC3     6      28.319  11.911  28.004  1.00  0.00           C
ATOM    172  H5  RC3     6      28.635  10.906  28.243  1.00  0.00           H
ATOM    173  C4  RC3     6      28.584  12.615  26.818  1.00  0.00           C
ATOM    174  N4  RC3     6      29.304  12.031  25.898  1.00  0.00           N
ATOM    175  H41 RC3     6      29.343  12.603  25.067  1.00  0.00           H
ATOM    176  H42 RC3     6      29.427  11.028  25.871  1.00  0.00           H
ATOM    177  N3  RC3     6      28.145  13.817  26.501  1.00  0.00           N
ATOM    178  C2  RC3     6      27.187  14.411  27.292  1.00  0.00           C
ATOM    179  O2  RC3     6      26.735  15.461  26.887  1.00  0.00           O
ATOM    180  C3' RC3     6      23.935  14.604  30.449  1.00  0.00           C
ATOM    181  H3' RC3     6      22.948  14.141  30.449  1.00  0.00           H
ATOM    182  C2' RC3     6      24.596  14.500  29.125  1.00  0.00           C
ATOM    183  H2' RC3     6      24.370  13.537  28.666  1.00  0.00           H
ATOM    184  O2' RC3     6      24.214  15.483  28.309  1.00  0.00           O
ATOM    185 HO2' RC3     6      24.378  15.271  27.387  1.00  0.00           H
ATOM    186  O3' RC3     6      23.817  15.910  31.013  1.00  0.00           O
ATOM    187 HO3' RC3     6      23.406  16.454  30.337  1.00  0.00           H
END
