# Supplementary material for: Simple Adjustment of Intranucleotide Base-Phosphate Interaction in the OL3 AMBER Force Field Improves RNA Simulations
Source: J Chem Theory Comput. 2023 Nov 9;19(22):8423–33. doi: 10.1021/acs.jctc.3c00990 (PMC10687871; doi:10.1021/acs.jctc.3c00990)
Supplement: Supplementary file 2 — ct3c00990_si_002.zip [file ct3c00990_si_002.zip › UUUU_start.pdb]

ATOM      1 HO5' RU5     1      19.774  15.970   7.924  1.00  0.00           H  
ATOM      2  O5' RU5     1      19.117  15.458   7.447  1.00  0.00           O  
ATOM      3  C5' RU5     1      18.313  16.389   6.753  1.00  0.00           C  
ATOM      4  H5' RU5     1      18.869  17.296   6.515  1.00  0.00           H  
ATOM      5 H5'' RU5     1      17.654  16.872   7.475  1.00  0.00           H  
ATOM      6  C4' RU5     1      17.726  15.875   5.418  1.00  0.00           C  
ATOM      7  H4' RU5     1      17.001  16.652   5.176  1.00  0.00           H  
ATOM      8  O4' RU5     1      18.660  15.842   4.391  1.00  0.00           O  
ATOM      9  C1' RU5     1      18.484  14.811   3.450  1.00  0.00           C  
ATOM     10  H1' RU5     1      18.487  15.259   2.456  1.00  0.00           H  
ATOM     11  N1  RU5     1      19.609  13.795   3.480  1.00  0.00           N  
ATOM     12  C6  RU5     1      20.600  13.735   4.418  1.00  0.00           C  
ATOM     13  H6  RU5     1      20.580  14.438   5.238  1.00  0.00           H  
ATOM     14  C5  RU5     1      21.554  12.719   4.388  1.00  0.00           C  
ATOM     15  H5  RU5     1      22.273  12.595   5.184  1.00  0.00           H  
ATOM     16  C4  RU5     1      21.605  11.791   3.303  1.00  0.00           C  
ATOM     17  O4  RU5     1      22.325  10.822   3.271  1.00  0.00           O  
ATOM     18  N3  RU5     1      20.603  11.954   2.394  1.00  0.00           N  
ATOM     19  H3  RU5     1      20.692  11.396   1.556  1.00  0.00           H  
ATOM     20  C2  RU5     1      19.658  12.942   2.355  1.00  0.00           C  
ATOM     21  O2  RU5     1      18.863  12.957   1.408  1.00  0.00           O  
ATOM     22  C3' RU5     1      17.081  14.503   5.381  1.00  0.00           C  
ATOM     23  H3' RU5     1      17.819  13.860   5.859  1.00  0.00           H  
ATOM     24  C2' RU5     1      17.102  14.251   3.864  1.00  0.00           C  
ATOM     25  H2' RU5     1      17.076  13.169   3.733  1.00  0.00           H  
ATOM     26  O2' RU5     1      16.109  15.017   3.113  1.00  0.00           O  
ATOM     27 HO2' RU5     1      15.785  14.323   2.535  1.00  0.00           H  
ATOM     28  O3' RU5     1      15.759  14.373   5.970  1.00  0.00           O  
ATOM     29  P    RU     2      15.053  12.982   6.111  1.00  0.00           P  
ATOM     30  OP1  RU     2      13.883  13.271   6.935  1.00  0.00           O  
ATOM     31  OP2  RU     2      16.003  11.996   6.639  1.00  0.00           O  
ATOM     32  O5'  RU     2      14.648  12.605   4.632  1.00  0.00           O  
ATOM     33  C5'  RU     2      13.544  13.281   3.994  1.00  0.00           C  
ATOM     34  H5'  RU     2      13.678  14.363   4.004  1.00  0.00           H  
ATOM     35 H5''  RU     2      12.579  13.062   4.452  1.00  0.00           H  
ATOM     36  C4'  RU     2      13.407  12.697   2.526  1.00  0.00           C  
ATOM     37  H4'  RU     2      12.653  13.219   1.938  1.00  0.00           H  
ATOM     38  O4'  RU     2      14.637  12.749   1.805  1.00  0.00           O  
ATOM     39  C1'  RU     2      14.664  11.604   0.917  1.00  0.00           C  
ATOM     40  H1'  RU     2      14.591  12.004  -0.095  1.00  0.00           H  
ATOM     41  N1   RU     2      15.945  10.796   0.990  1.00  0.00           N  
ATOM     42  C6   RU     2      16.584  10.615   2.188  1.00  0.00           C  
ATOM     43  H6   RU     2      16.092  10.808   3.130  1.00  0.00           H  
ATOM     44  C5   RU     2      17.802  10.092   2.295  1.00  0.00           C  
ATOM     45  H5   RU     2      18.248   9.985   3.273  1.00  0.00           H  
ATOM     46  C4   RU     2      18.509   9.573   1.099  1.00  0.00           C  
ATOM     47  O4   RU     2      19.626   9.085   1.095  1.00  0.00           O  
ATOM     48  N3   RU     2      17.775   9.815  -0.061  1.00  0.00           N  
ATOM     49  H3   RU     2      18.251   9.588  -0.923  1.00  0.00           H  
ATOM     50  C2   RU     2      16.589  10.479  -0.183  1.00  0.00           C  
ATOM     51  O2   RU     2      16.035  10.658  -1.248  1.00  0.00           O  
ATOM     52  C3'  RU     2      13.004  11.243   2.644  1.00  0.00           C  
ATOM     53  H3'  RU     2      13.665  10.763   3.366  1.00  0.00           H  
ATOM     54  C2'  RU     2      13.458  10.679   1.327  1.00  0.00           C  
ATOM     55  H2'  RU     2      13.760   9.660   1.568  1.00  0.00           H  
ATOM     56  O2'  RU     2      12.442  10.676   0.388  1.00  0.00           O  
ATOM     57 HO2'  RU     2      11.624  10.872   0.849  1.00  0.00           H  
ATOM     58  O3'  RU     2      11.618  11.057   2.825  1.00  0.00           O  
ATOM     59  P    RU     3      10.980   9.857   3.570  1.00  0.00           P  
ATOM     60  OP1  RU     3       9.549  10.018   3.746  1.00  0.00           O  
ATOM     61  OP2  RU     3      11.807   9.591   4.728  1.00  0.00           O  
ATOM     62  O5'  RU     3      11.197   8.591   2.601  1.00  0.00           O  
ATOM     63  C5'  RU     3      10.280   8.257   1.574  1.00  0.00           C  
ATOM     64  H5'  RU     3      10.206   9.076   0.859  1.00  0.00           H  
ATOM     65 H5''  RU     3       9.302   8.016   1.991  1.00  0.00           H  
ATOM     66  C4'  RU     3      10.633   7.015   0.778  1.00  0.00           C  
ATOM     67  H4'  RU     3       9.684   6.744   0.316  1.00  0.00           H  
ATOM     68  O4'  RU     3      11.740   7.214  -0.077  1.00  0.00           O  
ATOM     69  C1'  RU     3      12.404   5.988  -0.372  1.00  0.00           C  
ATOM     70  H1'  RU     3      12.219   5.710  -1.410  1.00  0.00           H  
ATOM     71  N1   RU     3      13.964   6.090  -0.069  1.00  0.00           N  
ATOM     72  C6   RU     3      14.378   6.990   0.894  1.00  0.00           C  
ATOM     73  H6   RU     3      13.615   7.579   1.380  1.00  0.00           H  
ATOM     74  C5   RU     3      15.706   7.116   1.186  1.00  0.00           C  
ATOM     75  H5   RU     3      16.020   7.790   1.970  1.00  0.00           H  
ATOM     76  C4   RU     3      16.727   6.324   0.547  1.00  0.00           C  
ATOM     77  O4   RU     3      17.917   6.392   0.770  1.00  0.00           O  
ATOM     78  N3   RU     3      16.235   5.338  -0.287  1.00  0.00           N  
ATOM     79  H3   RU     3      16.933   4.717  -0.671  1.00  0.00           H  
ATOM     80  C2   RU     3      14.907   5.197  -0.645  1.00  0.00           C  
ATOM     81  O2   RU     3      14.633   4.366  -1.533  1.00  0.00           O  
ATOM     82  C3'  RU     3      11.006   5.753   1.626  1.00  0.00           C  
ATOM     83  H3'  RU     3      11.769   6.048   2.347  1.00  0.00           H  
ATOM     84  C2'  RU     3      11.751   4.968   0.528  1.00  0.00           C  
ATOM     85  H2'  RU     3      12.445   4.244   0.955  1.00  0.00           H  
ATOM     86  O2'  RU     3      10.809   4.254  -0.312  1.00  0.00           O  
ATOM     87 HO2'  RU     3      10.390   3.569   0.213  1.00  0.00           H  
ATOM     88  O3'  RU     3       9.961   5.054   2.303  1.00  0.00           O  
ATOM     89  P   RU3     4      10.352   4.312   3.690  1.00  0.00           P  
ATOM     90  OP1 RU3     4       9.164   3.562   3.954  1.00  0.00           O  
ATOM     91  OP2 RU3     4      10.727   5.419   4.651  1.00  0.00           O  
ATOM     92  O5' RU3     4      11.630   3.286   3.471  1.00  0.00           O  
ATOM     93  C5' RU3     4      11.322   2.021   2.847  1.00  0.00           C  
ATOM     94  H5' RU3     4      10.878   2.136   1.858  1.00  0.00           H  
ATOM     95 H5'' RU3     4      10.594   1.431   3.404  1.00  0.00           H  
ATOM     96  C4' RU3     4      12.502   1.029   2.651  1.00  0.00           C  
ATOM     97  H4' RU3     4      12.176   0.058   2.280  1.00  0.00           H  
ATOM     98  O4' RU3     4      13.581   1.550   1.913  1.00  0.00           O  
ATOM     99  C1' RU3     4      14.807   1.230   2.448  1.00  0.00           C  
ATOM    100  H1' RU3     4      15.400   0.717   1.691  1.00  0.00           H  
ATOM    101  N1  RU3     4      15.630   2.371   2.790  1.00  0.00           N  
ATOM    102  C6  RU3     4      15.112   3.515   3.444  1.00  0.00           C  
ATOM    103  H6  RU3     4      14.048   3.575   3.618  1.00  0.00           H  
ATOM    104  C5  RU3     4      15.914   4.523   3.917  1.00  0.00           C  
ATOM    105  H5  RU3     4      15.460   5.364   4.421  1.00  0.00           H  
ATOM    106  C4  RU3     4      17.359   4.484   3.588  1.00  0.00           C  
ATOM    107  O4  RU3     4      18.115   5.309   3.920  1.00  0.00           O  
ATOM    108  N3  RU3     4      17.835   3.421   2.834  1.00  0.00           N  
ATOM    109  H3  RU3     4      18.807   3.383   2.562  1.00  0.00           H  
ATOM    110  C2  RU3     4      16.998   2.398   2.350  1.00  0.00           C  
ATOM    111  O2  RU3     4      17.573   1.589   1.621  1.00  0.00           O  
ATOM    112  C3' RU3     4      13.104   0.748   4.019  1.00  0.00           C  
ATOM    113  H3' RU3     4      13.211   1.666   4.596  1.00  0.00           H  
ATOM    114  C2' RU3     4      14.560   0.398   3.724  1.00  0.00           C  
ATOM    115  H2' RU3     4      15.199   0.810   4.505  1.00  0.00           H  
ATOM    116  O2' RU3     4      14.841  -0.993   3.628  1.00  0.00           O  
ATOM    117 HO2' RU3     4      15.735  -1.073   3.288  1.00  0.00           H  
ATOM    118  O3' RU3     4      12.449  -0.230   4.814  1.00  0.00           O  
ATOM    119 HO3' RU3     4      13.199  -0.584   5.297  1.00  0.00           H  
END
