# Supplementary material for: Simple Adjustment of Intranucleotide Base-Phosphate Interaction in the OL3 AMBER Force Field Improves RNA Simulations
Source: J Chem Theory Comput. 2023 Nov 9;19(22):8423–33. doi: 10.1021/acs.jctc.3c00990 (PMC10687871; doi:10.1021/acs.jctc.3c00990)
Supplement: Supplementary file 2 — ct3c00990_si_002.zip [file ct3c00990_si_002.zip › CCCC_start.pdb]

ATOM      1 HO5' RC5     1      31.231  20.051  28.672  1.00  0.00           H
ATOM      2  O5' RC5     1      31.110  20.853  28.159  1.00  0.00           O
ATOM      3  C5' RC5     1      30.293  20.635  27.052  1.00  0.00           C
ATOM      4  H5' RC5     1      30.555  19.663  26.634  1.00  0.00           H
ATOM      5 H5'' RC5     1      30.481  21.462  26.366  1.00  0.00           H
ATOM      6  C4' RC5     1      28.816  20.388  27.508  1.00  0.00           C
ATOM      7  H4' RC5     1      28.136  20.228  26.671  1.00  0.00           H
ATOM      8  O4' RC5     1      28.723  19.141  28.222  1.00  0.00           O
ATOM      9  C1' RC5     1      27.442  19.138  28.882  1.00  0.00           C
ATOM     10  H1' RC5     1      26.880  18.543  28.162  1.00  0.00           H
ATOM     11  N1  RC5     1      27.565  18.402  30.216  1.00  0.00           N
ATOM     12  C6  RC5     1      28.751  18.655  30.941  1.00  0.00           C
ATOM     13  H6  RC5     1      29.583  19.254  30.601  1.00  0.00           H
ATOM     14  C5  RC5     1      28.901  18.004  32.134  1.00  0.00           C
ATOM     15  H5  RC5     1      29.873  18.098  32.596  1.00  0.00           H
ATOM     16  C4  RC5     1      27.942  17.088  32.542  1.00  0.00           C
ATOM     17  N4  RC5     1      27.823  16.658  33.772  1.00  0.00           N
ATOM     18  H41 RC5     1      27.023  16.083  33.994  1.00  0.00           H
ATOM     19  H42 RC5     1      28.426  16.882  34.551  1.00  0.00           H
ATOM     20  N3  RC5     1      26.922  16.733  31.781  1.00  0.00           N
ATOM     21  C2  RC5     1      26.742  17.395  30.627  1.00  0.00           C
ATOM     22  O2  RC5     1      25.849  17.074  29.878  1.00  0.00           O
ATOM     23  C3' RC5     1      28.204  21.437  28.421  1.00  0.00           C
ATOM     24  H3' RC5     1      28.910  21.641  29.226  1.00  0.00           H
ATOM     25  C2' RC5     1      27.002  20.631  28.956  1.00  0.00           C
ATOM     26  H2' RC5     1      26.791  20.910  29.988  1.00  0.00           H
ATOM     27  O2' RC5     1      25.892  20.686  28.098  1.00  0.00           O
ATOM     28 HO2' RC5     1      25.390  21.455  28.376  1.00  0.00           H
ATOM     29  O3' RC5     1      27.944  22.673  27.773  1.00  0.00           O
ATOM     30  P   RC      2      27.663  24.006  28.628  1.00  0.00           P
ATOM     31  OP1 RC      2      27.389  25.043  27.585  1.00  0.00           O
ATOM     32  OP2 RC      2      28.737  24.231  29.559  1.00  0.00           O
ATOM     33  O5' RC      2      26.333  23.766  29.449  1.00  0.00           O
ATOM     34  C5' RC      2      25.082  24.053  28.812  1.00  0.00           C
ATOM     35  H5' RC      2      25.032  23.389  27.949  1.00  0.00           H
ATOM     36 H5'' RC      2      25.038  25.054  28.383  1.00  0.00           H
ATOM     37  C4' RC      2      23.871  23.598  29.595  1.00  0.00           C
ATOM     38  H4' RC      2      22.951  23.692  29.019  1.00  0.00           H
ATOM     39  O4' RC      2      23.878  22.247  29.889  1.00  0.00           O
ATOM     40  C1' RC      2      23.104  22.035  31.136  1.00  0.00           C
ATOM     41  H1' RC      2      22.262  21.452  30.763  1.00  0.00           H
ATOM     42  N1  RC      2      23.836  21.219  32.127  1.00  0.00           N
ATOM     43  C6  RC      2      25.217  21.168  32.266  1.00  0.00           C
ATOM     44  H6  RC      2      25.849  21.793  31.652  1.00  0.00           H
ATOM     45  C5  RC      2      25.755  20.219  32.985  1.00  0.00           C
ATOM     46  H5  RC      2      26.814  20.012  32.932  1.00  0.00           H
ATOM     47  C4  RC      2      24.887  19.327  33.692  1.00  0.00           C
ATOM     48  N4  RC      2      25.392  18.484  34.499  1.00  0.00           N
ATOM     49  H41 RC      2      24.786  17.984  35.132  1.00  0.00           H
ATOM     50  H42 RC      2      26.385  18.358  34.639  1.00  0.00           H
ATOM     51  N3  RC      2      23.542  19.523  33.783  1.00  0.00           N
ATOM     52  C2  RC      2      23.018  20.477  33.034  1.00  0.00           C
ATOM     53  O2  RC      2      21.909  20.804  33.325  1.00  0.00           O
ATOM     54  C3' RC      2      23.602  24.321  30.950  1.00  0.00           C
ATOM     55  H3' RC      2      24.537  24.378  31.507  1.00  0.00           H
ATOM     56  C2' RC      2      22.552  23.389  31.597  1.00  0.00           C
ATOM     57  H2' RC      2      22.647  23.671  32.646  1.00  0.00           H
ATOM     58  O2' RC      2      21.228  23.616  31.086  1.00  0.00           O
ATOM     59 HO2' RC      2      20.673  22.879  31.353  1.00  0.00           H
ATOM     60  O3' RC      2      22.975  25.588  30.768  1.00  0.00           O
ATOM     61  P   RC      3      23.406  26.868  31.567  1.00  0.00           P
ATOM     62  OP1 RC      3      22.782  28.071  30.939  1.00  0.00           O
ATOM     63  OP2 RC      3      24.858  26.850  31.606  1.00  0.00           O
ATOM     64  O5' RC      3      22.838  26.804  33.006  1.00  0.00           O
ATOM     65  C5' RC      3      21.408  26.653  33.273  1.00  0.00           C
ATOM     66  H5' RC      3      21.007  26.084  32.435  1.00  0.00           H
ATOM     67 H5'' RC      3      20.992  27.657  33.191  1.00  0.00           H
ATOM     68  C4' RC      3      21.046  25.962  34.571  1.00  0.00           C
ATOM     69  H4' RC      3      19.962  25.991  34.683  1.00  0.00           H
ATOM     70  O4' RC      3      21.549  24.623  34.591  1.00  0.00           O
ATOM     71  C1' RC      3      22.035  24.333  35.857  1.00  0.00           C
ATOM     72  H1' RC      3      21.447  23.483  36.203  1.00  0.00           H
ATOM     73  N1  RC      3      23.431  23.943  35.906  1.00  0.00           N
ATOM     74  C6  RC      3      24.292  24.331  34.944  1.00  0.00           C
ATOM     75  H6  RC      3      23.995  25.001  34.150  1.00  0.00           H
ATOM     76  C5  RC      3      25.590  23.914  34.965  1.00  0.00           C
ATOM     77  H5  RC      3      26.329  24.204  34.232  1.00  0.00           H
ATOM     78  C4  RC      3      25.976  22.979  35.893  1.00  0.00           C
ATOM     79  N4  RC      3      27.174  22.442  35.730  1.00  0.00           N
ATOM     80  H41 RC      3      27.503  22.100  36.621  1.00  0.00           H
ATOM     81  H42 RC      3      27.805  22.830  35.044  1.00  0.00           H
ATOM     82  N3  RC      3      25.200  22.657  36.920  1.00  0.00           N
ATOM     83  C2  RC      3      23.940  23.145  37.012  1.00  0.00           C
ATOM     84  O2  RC      3      23.114  22.870  37.872  1.00  0.00           O
ATOM     85  C3' RC      3      21.677  26.707  35.703  1.00  0.00           C
ATOM     86  H3' RC      3      22.652  27.052  35.358  1.00  0.00           H
ATOM     87  C2' RC      3      21.778  25.551  36.735  1.00  0.00           C
ATOM     88  H2' RC      3      22.680  25.656  37.339  1.00  0.00           H
ATOM     89  O2' RC      3      20.625  25.297  37.539  1.00  0.00           O
ATOM     90 HO2' RC      3      20.001  26.000  37.347  1.00  0.00           H
ATOM     91  O3' RC      3      20.822  27.802  36.129  1.00  0.00           O
ATOM     92  P   RC3     4      21.459  29.079  36.950  1.00  0.00           P
ATOM     93  OP1 RC3     4      20.341  29.632  37.761  1.00  0.00           O
ATOM     94  OP2 RC3     4      22.118  29.907  35.965  1.00  0.00           O
ATOM     95  O5' RC3     4      22.564  28.409  37.932  1.00  0.00           O
ATOM     96  C5' RC3     4      22.277  27.982  39.251  1.00  0.00           C
ATOM     97  H5' RC3     4      21.456  27.277  39.376  1.00  0.00           H
ATOM     98 H5'' RC3     4      22.022  28.812  39.910  1.00  0.00           H
ATOM     99  C4' RC3     4      23.567  27.304  39.743  1.00  0.00           C
ATOM    100  H4' RC3     4      23.269  26.779  40.650  1.00  0.00           H
ATOM    101  O4' RC3     4      24.082  26.335  38.814  1.00  0.00           O
ATOM    102  C1' RC3     4      25.429  26.142  39.029  1.00  0.00           C
ATOM    103  H1' RC3     4      25.562  25.216  39.589  1.00  0.00           H
ATOM    104  N1  RC3     4      26.242  26.340  37.762  1.00  0.00           N
ATOM    105  C6  RC3     4      25.762  27.194  36.768  1.00  0.00           C
ATOM    106  H6  RC3     4      24.824  27.701  36.941  1.00  0.00           H
ATOM    107  C5  RC3     4      26.523  27.357  35.713  1.00  0.00           C
ATOM    108  H5  RC3     4      26.239  28.135  35.020  1.00  0.00           H
ATOM    109  C4  RC3     4      27.768  26.666  35.501  1.00  0.00           C
ATOM    110  N4  RC3     4      28.430  26.747  34.453  1.00  0.00           N
ATOM    111  H41 RC3     4      29.079  26.001  34.247  1.00  0.00           H
ATOM    112  H42 RC3     4      28.145  27.389  33.728  1.00  0.00           H
ATOM    113  N3  RC3     4      28.171  25.783  36.401  1.00  0.00           N
ATOM    114  C2  RC3     4      27.473  25.624  37.573  1.00  0.00           C
ATOM    115  O2  RC3     4      27.896  24.910  38.477  1.00  0.00           O
ATOM    116  C3' RC3     4      24.757  28.272  39.957  1.00  0.00           C
ATOM    117  H3' RC3     4      24.696  28.794  39.003  1.00  0.00           H
ATOM    118  C2' RC3     4      25.943  27.284  39.939  1.00  0.00           C
ATOM    119  H2' RC3     4      26.810  27.809  39.536  1.00  0.00           H
ATOM    120  O2' RC3     4      26.218  26.891  41.257  1.00  0.00           O
ATOM    121 HO2' RC3     4      27.160  27.051  41.352  1.00  0.00           H
ATOM    122  O3' RC3     4      24.691  29.231  40.979  1.00  0.00           O
ATOM    123 HO3' RC3     4      23.860  29.699  41.092  1.00  0.00           H
END
