# Supplementary material for: Simple Adjustment of Intranucleotide Base-Phosphate Interaction in the OL3 AMBER Force Field Improves RNA Simulations
Source: J Chem Theory Comput. 2023 Nov 9;19(22):8423–33. doi: 10.1021/acs.jctc.3c00990 (PMC10687871; doi:10.1021/acs.jctc.3c00990)
Supplement: Supplementary file 2 — ct3c00990_si_002.zip [file ct3c00990_si_002.zip › AAAA_start.pdb]

ATOM      1 HO5' RA5     1      28.243  27.510  18.619  1.00  0.00           H
ATOM      2  O5' RA5     1      28.102  27.753  19.537  1.00  0.00           O
ATOM      3  C5' RA5     1      27.353  28.968  19.743  1.00  0.00           C
ATOM      4  H5' RA5     1      26.416  28.882  19.193  1.00  0.00           H
ATOM      5 H5'' RA5     1      27.908  29.737  19.207  1.00  0.00           H
ATOM      6  C4' RA5     1      27.127  29.362  21.190  1.00  0.00           C
ATOM      7  H4' RA5     1      26.395  28.715  21.674  1.00  0.00           H
ATOM      8  O4' RA5     1      28.384  29.149  21.894  1.00  0.00           O
ATOM      9  C1' RA5     1      28.416  30.209  22.911  1.00  0.00           C
ATOM     10  H1' RA5     1      28.606  29.850  23.922  1.00  0.00           H
ATOM     11  N9  RA5     1      29.525  31.129  22.362  1.00  0.00           N
ATOM     12  C8  RA5     1      30.384  30.824  21.299  1.00  0.00           C
ATOM     13  H8  RA5     1      30.250  29.942  20.690  1.00  0.00           H
ATOM     14  N7  RA5     1      31.427  31.601  21.260  1.00  0.00           N
ATOM     15  C5  RA5     1      31.244  32.470  22.366  1.00  0.00           C
ATOM     16  C6  RA5     1      31.990  33.488  23.020  1.00  0.00           C
ATOM     17  N6  RA5     1      33.159  33.900  22.648  1.00  0.00           N
ATOM     18  H61 RA5     1      33.772  34.514  23.164  1.00  0.00           H
ATOM     19  H62 RA5     1      33.490  33.688  21.718  1.00  0.00           H
ATOM     20  N1  RA5     1      31.747  33.936  24.230  1.00  0.00           N
ATOM     21  C2  RA5     1      30.648  33.369  24.847  1.00  0.00           C
ATOM     22  H2  RA5     1      30.351  33.745  25.814  1.00  0.00           H
ATOM     23  N3  RA5     1      29.775  32.519  24.316  1.00  0.00           N
ATOM     24  C4  RA5     1      30.119  32.128  23.069  1.00  0.00           C
ATOM     25  C3' RA5     1      26.639  30.768  21.412  1.00  0.00           C
ATOM     26  H3' RA5     1      27.305  31.442  20.873  1.00  0.00           H
ATOM     27  C2' RA5     1      27.046  30.928  22.894  1.00  0.00           C
ATOM     28  H2' RA5     1      27.063  32.000  23.088  1.00  0.00           H
ATOM     29  O2' RA5     1      26.178  30.240  23.837  1.00  0.00           O
ATOM     30 HO2' RA5     1      25.244  30.266  23.618  1.00  0.00           H
ATOM     31  O3' RA5     1      25.319  31.002  21.124  1.00  0.00           O
ATOM     32  P   RA      2      24.801  32.329  20.450  1.00  0.00           P
ATOM     33  OP1 RA      2      23.319  32.227  20.296  1.00  0.00           O
ATOM     34  OP2 RA      2      25.598  32.711  19.301  1.00  0.00           O
ATOM     35  O5' RA      2      25.090  33.450  21.596  1.00  0.00           O
ATOM     36  C5' RA      2      24.561  33.370  22.925  1.00  0.00           C
ATOM     37  H5' RA      2      24.927  32.458  23.398  1.00  0.00           H
ATOM     38 H5'' RA      2      23.479  33.335  22.799  1.00  0.00           H
ATOM     39  C4' RA      2      25.080  34.421  23.841  1.00  0.00           C
ATOM     40  H4' RA      2      24.520  34.372  24.775  1.00  0.00           H
ATOM     41  O4' RA      2      26.445  34.146  24.124  1.00  0.00           O
ATOM     42  C1' RA      2      27.133  35.407  24.170  1.00  0.00           C
ATOM     43  H1' RA      2      27.742  35.564  25.061  1.00  0.00           H
ATOM     44  N9  RA      2      28.145  35.476  23.044  1.00  0.00           N
ATOM     45  C8  RA      2      28.420  34.568  22.081  1.00  0.00           C
ATOM     46  H8  RA      2      27.836  33.688  21.854  1.00  0.00           H
ATOM     47  N7  RA      2      29.450  34.884  21.282  1.00  0.00           N
ATOM     48  C5  RA      2      29.979  36.064  21.921  1.00  0.00           C
ATOM     49  C6  RA      2      31.244  36.781  21.942  1.00  0.00           C
ATOM     50  N6  RA      2      32.239  36.639  21.066  1.00  0.00           N
ATOM     51  H61 RA      2      33.080  37.148  21.297  1.00  0.00           H
ATOM     52  H62 RA      2      32.350  35.842  20.456  1.00  0.00           H
ATOM     53  N1  RA      2      31.561  37.692  22.867  1.00  0.00           N
ATOM     54  C2  RA      2      30.562  38.003  23.671  1.00  0.00           C
ATOM     55  H2  RA      2      30.812  38.836  24.311  1.00  0.00           H
ATOM     56  N3  RA      2      29.466  37.348  23.887  1.00  0.00           N
ATOM     57  C4  RA      2      29.266  36.267  23.059  1.00  0.00           C
ATOM     58  C3' RA      2      25.036  35.822  23.259  1.00  0.00           C
ATOM     59  H3' RA      2      25.324  35.891  22.210  1.00  0.00           H
ATOM     60  C2' RA      2      26.112  36.497  24.147  1.00  0.00           C
ATOM     61  H2' RA      2      26.449  37.395  23.628  1.00  0.00           H
ATOM     62  O2' RA      2      25.755  36.793  25.500  1.00  0.00           O
ATOM     63 HO2' RA      2      24.995  37.380  25.504  1.00  0.00           H
ATOM     64  O3' RA      2      23.751  36.382  23.529  1.00  0.00           O
ATOM     65  P   RA      3      22.981  37.303  22.558  1.00  0.00           P
ATOM     66  OP1 RA      3      21.724  37.656  23.204  1.00  0.00           O
ATOM     67  OP2 RA      3      22.941  36.657  21.226  1.00  0.00           O
ATOM     68  O5' RA      3      23.866  38.616  22.476  1.00  0.00           O
ATOM     69  C5' RA      3      23.985  39.612  23.424  1.00  0.00           C
ATOM     70  H5' RA      3      24.129  39.027  24.332  1.00  0.00           H
ATOM     71 H5'' RA      3      23.024  40.126  23.466  1.00  0.00           H
ATOM     72  C4' RA      3      25.145  40.664  23.284  1.00  0.00           C
ATOM     73  H4' RA      3      25.090  41.365  24.117  1.00  0.00           H
ATOM     74  O4' RA      3      26.425  39.972  23.286  1.00  0.00           O
ATOM     75  C1' RA      3      27.219  40.481  22.249  1.00  0.00           C
ATOM     76  H1' RA      3      28.100  40.852  22.774  1.00  0.00           H
ATOM     77  N9  RA      3      27.654  39.488  21.258  1.00  0.00           N
ATOM     78  C8  RA      3      26.980  38.403  20.769  1.00  0.00           C
ATOM     79  H8  RA      3      25.949  38.218  21.034  1.00  0.00           H
ATOM     80  N7  RA      3      27.619  37.699  19.863  1.00  0.00           N
ATOM     81  C5  RA      3      28.868  38.369  19.790  1.00  0.00           C
ATOM     82  C6  RA      3      30.104  38.168  19.129  1.00  0.00           C
ATOM     83  N6  RA      3      30.368  37.161  18.253  1.00  0.00           N
ATOM     84  H61 RA      3      31.340  37.029  18.011  1.00  0.00           H
ATOM     85  H62 RA      3      29.649  36.477  18.065  1.00  0.00           H
ATOM     86  N1  RA      3      31.145  38.965  19.298  1.00  0.00           N
ATOM     87  C2  RA      3      31.025  39.949  20.179  1.00  0.00           C
ATOM     88  H2  RA      3      31.907  40.540  20.377  1.00  0.00           H
ATOM     89  N3  RA      3      29.913  40.245  20.899  1.00  0.00           N
ATOM     90  C4  RA      3      28.826  39.426  20.632  1.00  0.00           C
ATOM     91  C3' RA      3      24.993  41.392  21.941  1.00  0.00           C
ATOM     92  H3' RA      3      24.569  40.659  21.255  1.00  0.00           H
ATOM     93  C2' RA      3      26.495  41.668  21.682  1.00  0.00           C
ATOM     94  H2' RA      3      26.703  41.688  20.612  1.00  0.00           H
ATOM     95  O2' RA      3      26.945  42.971  22.104  1.00  0.00           O
ATOM     96 HO2' RA      3      26.284  43.506  21.658  1.00  0.00           H
ATOM     97  O3' RA      3      24.076  42.539  21.961  1.00  0.00           O
ATOM     98  P   RA3     4      23.769  43.460  20.670  1.00  0.00           P
ATOM     99  OP1 RA3     4      22.683  44.349  21.079  1.00  0.00           O
ATOM    100  OP2 RA3     4      23.666  42.448  19.545  1.00  0.00           O
ATOM    101  O5' RA3     4      25.063  44.310  20.455  1.00  0.00           O
ATOM    102  C5' RA3     4      25.249  45.639  20.957  1.00  0.00           C
ATOM    103  H5' RA3     4      25.774  45.549  21.909  1.00  0.00           H
ATOM    104 H5'' RA3     4      24.325  46.197  21.110  1.00  0.00           H
ATOM    105  C4' RA3     4      26.114  46.447  19.908  1.00  0.00           C
ATOM    106  H4' RA3     4      26.290  47.484  20.193  1.00  0.00           H
ATOM    107  O4' RA3     4      27.405  45.897  19.787  1.00  0.00           O
ATOM    108  C1' RA3     4      27.848  45.947  18.468  1.00  0.00           C
ATOM    109  H1' RA3     4      28.164  46.945  18.165  1.00  0.00           H
ATOM    110  N9  RA3     4      28.966  44.927  18.172  1.00  0.00           N
ATOM    111  C8  RA3     4      30.289  45.232  17.751  1.00  0.00           C
ATOM    112  H8  RA3     4      30.734  46.216  17.777  1.00  0.00           H
ATOM    113  N7  RA3     4      31.056  44.269  17.430  1.00  0.00           N
ATOM    114  C5  RA3     4      30.139  43.160  17.654  1.00  0.00           C
ATOM    115  C6  RA3     4      30.308  41.713  17.569  1.00  0.00           C
ATOM    116  N6  RA3     4      31.344  41.049  17.176  1.00  0.00           N
ATOM    117  H61 RA3     4      31.126  40.074  17.030  1.00  0.00           H
ATOM    118  H62 RA3     4      32.175  41.474  16.790  1.00  0.00           H
ATOM    119  N1  RA3     4      29.232  40.909  17.619  1.00  0.00           N
ATOM    120  C2  RA3     4      28.036  41.521  17.909  1.00  0.00           C
ATOM    121  H2  RA3     4      27.131  40.931  17.926  1.00  0.00           H
ATOM    122  N3  RA3     4      27.788  42.827  18.074  1.00  0.00           N
ATOM    123  C4  RA3     4      28.872  43.610  17.833  1.00  0.00           C
ATOM    124  C3' RA3     4      25.556  46.530  18.492  1.00  0.00           C
ATOM    125  H3' RA3     4      24.548  46.124  18.409  1.00  0.00           H
ATOM    126  C2' RA3     4      26.594  45.671  17.642  1.00  0.00           C
ATOM    127  H2' RA3     4      26.302  44.624  17.561  1.00  0.00           H
ATOM    128  O2' RA3     4      26.785  46.232  16.369  1.00  0.00           O
ATOM    129 HO2' RA3     4      27.165  47.105  16.492  1.00  0.00           H
ATOM    130  O3' RA3     4      25.589  47.927  18.119  1.00  0.00           O
ATOM    131 HO3' RA3     4      24.963  48.033  17.398  1.00  0.00           H
END
