# Supplementary material for: Simple Adjustment of Intranucleotide Base-Phosphate Interaction in the OL3 AMBER Force Field Improves RNA Simulations
Source: J Chem Theory Comput. 2023 Nov 9;19(22):8423–33. doi: 10.1021/acs.jctc.3c00990 (PMC10687871; doi:10.1021/acs.jctc.3c00990)
Supplement: Supplementary file 2 — ct3c00990_si_002.zip [file ct3c00990_si_002.zip › CAAU_start.pdb]

ATOM      1 HO5' RC5     1      24.909  33.441   3.417  1.00  0.00           H
ATOM      2  O5' RC5     1      25.141  32.643   3.898  1.00  0.00           O
ATOM      3  C5' RC5     1      26.522  32.422   3.760  1.00  0.00           C
ATOM      4  H5' RC5     1      26.789  31.722   4.552  1.00  0.00           H
ATOM      5 H5'' RC5     1      27.089  33.329   3.972  1.00  0.00           H
ATOM      6  C4' RC5     1      26.879  32.019   2.308  1.00  0.00           C
ATOM      7  H4' RC5     1      27.932  31.740   2.277  1.00  0.00           H
ATOM      8  O4' RC5     1      26.084  30.875   2.019  1.00  0.00           O
ATOM      9  C1' RC5     1      25.669  30.963   0.663  1.00  0.00           C
ATOM     10  H1' RC5     1      26.471  30.584   0.029  1.00  0.00           H
ATOM     11  N1  RC5     1      24.385  30.240   0.482  1.00  0.00           N
ATOM     12  C6  RC5     1      23.308  30.434   1.322  1.00  0.00           C
ATOM     13  H6  RC5     1      23.418  30.929   2.275  1.00  0.00           H
ATOM     14  C5  RC5     1      22.093  29.900   1.033  1.00  0.00           C
ATOM     15  H5  RC5     1      21.290  30.066   1.736  1.00  0.00           H
ATOM     16  C4  RC5     1      21.884  29.305  -0.216  1.00  0.00           C
ATOM     17  N4  RC5     1      20.722  28.843  -0.583  1.00  0.00           N
ATOM     18  H41 RC5     1      20.642  28.438  -1.505  1.00  0.00           H
ATOM     19  H42 RC5     1      19.913  28.858   0.022  1.00  0.00           H
ATOM     20  N3  RC5     1      22.893  29.039  -1.005  1.00  0.00           N
ATOM     21  C2  RC5     1      24.135  29.483  -0.695  1.00  0.00           C
ATOM     22  O2  RC5     1      25.056  29.125  -1.492  1.00  0.00           O
ATOM     23  C3' RC5     1      26.778  33.114   1.202  1.00  0.00           C
ATOM     24  H3' RC5     1      26.372  34.052   1.578  1.00  0.00           H
ATOM     25  C2' RC5     1      25.638  32.505   0.384  1.00  0.00           C
ATOM     26  H2' RC5     1      24.629  32.816   0.653  1.00  0.00           H
ATOM     27  O2' RC5     1      25.722  32.743  -1.012  1.00  0.00           O
ATOM     28 HO2' RC5     1      26.408  33.414  -1.055  1.00  0.00           H
ATOM     29  O3' RC5     1      28.079  33.303   0.628  1.00  0.00           O
ATOM     30  P   RA      2      28.547  34.595  -0.066  1.00  0.00           P
ATOM     31  OP1 RA      2      27.647  34.723  -1.200  1.00  0.00           O
ATOM     32  OP2 RA      2      30.027  34.653  -0.179  1.00  0.00           O
ATOM     33  O5' RA      2      28.147  35.752   0.993  1.00  0.00           O
ATOM     34  C5' RA      2      28.388  35.768   2.385  1.00  0.00           C
ATOM     35  H5' RA      2      29.453  35.792   2.614  1.00  0.00           H
ATOM     36 H5'' RA      2      27.939  34.895   2.859  1.00  0.00           H
ATOM     37  C4' RA      2      27.828  36.989   3.013  1.00  0.00           C
ATOM     38  H4' RA      2      28.047  37.039   4.079  1.00  0.00           H
ATOM     39  O4' RA      2      28.371  38.121   2.355  1.00  0.00           O
ATOM     40  C1' RA      2      27.313  39.035   2.047  1.00  0.00           C
ATOM     41  H1' RA      2      27.636  40.003   2.429  1.00  0.00           H
ATOM     42  N9  RA      2      27.053  39.255   0.561  1.00  0.00           N
ATOM     43  C8  RA      2      27.465  38.525  -0.582  1.00  0.00           C
ATOM     44  H8  RA      2      27.703  37.489  -0.390  1.00  0.00           H
ATOM     45  N7  RA      2      27.287  39.102  -1.712  1.00  0.00           N
ATOM     46  C5  RA      2      26.588  40.296  -1.279  1.00  0.00           C
ATOM     47  C6  RA      2      25.925  41.378  -1.872  1.00  0.00           C
ATOM     48  N6  RA      2      25.790  41.540  -3.208  1.00  0.00           N
ATOM     49  H61 RA      2      25.257  42.330  -3.543  1.00  0.00           H
ATOM     50  H62 RA      2      25.850  40.746  -3.830  1.00  0.00           H
ATOM     51  N1  RA      2      25.410  42.388  -1.152  1.00  0.00           N
ATOM     52  C2  RA      2      25.493  42.308   0.175  1.00  0.00           C
ATOM     53  H2  RA      2      25.100  43.150   0.725  1.00  0.00           H
ATOM     54  N3  RA      2      25.950  41.309   0.887  1.00  0.00           N
ATOM     55  C4  RA      2      26.505  40.385   0.081  1.00  0.00           C
ATOM     56  C3' RA      2      26.289  37.083   2.876  1.00  0.00           C
ATOM     57  H3' RA      2      25.890  36.728   1.926  1.00  0.00           H
ATOM     58  C2' RA      2      26.101  38.645   2.898  1.00  0.00           C
ATOM     59  H2' RA      2      25.196  39.018   2.418  1.00  0.00           H
ATOM     60  O2' RA      2      26.205  39.195   4.181  1.00  0.00           O
ATOM     61 HO2' RA      2      25.804  38.616   4.833  1.00  0.00           H
ATOM     62  O3' RA      2      25.604  36.464   3.940  1.00  0.00           O
ATOM     63  P   RA      3      24.014  36.013   3.824  1.00  0.00           P
ATOM     64  OP1 RA      3      23.456  35.917   5.132  1.00  0.00           O
ATOM     65  OP2 RA      3      23.953  34.824   2.896  1.00  0.00           O
ATOM     66  O5' RA      3      23.331  37.241   3.106  1.00  0.00           O
ATOM     67  C5' RA      3      22.770  38.311   3.744  1.00  0.00           C
ATOM     68  H5' RA      3      23.619  38.926   4.042  1.00  0.00           H
ATOM     69 H5'' RA      3      22.053  37.956   4.484  1.00  0.00           H
ATOM     70  C4' RA      3      21.981  39.191   2.759  1.00  0.00           C
ATOM     71  H4' RA      3      21.606  40.047   3.320  1.00  0.00           H
ATOM     72  O4' RA      3      22.803  39.725   1.732  1.00  0.00           O
ATOM     73  C1' RA      3      22.001  40.126   0.622  1.00  0.00           C
ATOM     74  H1' RA      3      21.956  41.212   0.548  1.00  0.00           H
ATOM     75  N9  RA      3      22.534  39.460  -0.633  1.00  0.00           N
ATOM     76  C8  RA      3      23.153  38.212  -0.789  1.00  0.00           C
ATOM     77  H8  RA      3      23.332  37.498   0.002  1.00  0.00           H
ATOM     78  N7  RA      3      23.359  37.905  -2.006  1.00  0.00           N
ATOM     79  C5  RA      3      22.946  39.001  -2.737  1.00  0.00           C
ATOM     80  C6  RA      3      22.894  39.292  -4.149  1.00  0.00           C
ATOM     81  N6  RA      3      23.419  38.497  -5.052  1.00  0.00           N
ATOM     82  H61 RA      3      23.425  38.711  -6.039  1.00  0.00           H
ATOM     83  H62 RA      3      23.981  37.730  -4.712  1.00  0.00           H
ATOM     84  N1  RA      3      22.320  40.438  -4.512  1.00  0.00           N
ATOM     85  C2  RA      3      21.865  41.317  -3.634  1.00  0.00           C
ATOM     86  H2  RA      3      21.546  42.268  -4.035  1.00  0.00           H
ATOM     87  N3  RA      3      21.828  41.157  -2.287  1.00  0.00           N
ATOM     88  C4  RA      3      22.384  39.953  -1.917  1.00  0.00           C
ATOM     89  C3' RA      3      20.796  38.575   2.120  1.00  0.00           C
ATOM     90  H3' RA      3      21.066  37.580   1.767  1.00  0.00           H
ATOM     91  C2' RA      3      20.615  39.570   0.945  1.00  0.00           C
ATOM     92  H2' RA      3      20.154  39.000   0.139  1.00  0.00           H
ATOM     93  O2' RA      3      19.816  40.770   1.280  1.00  0.00           O
ATOM     94 HO2' RA      3      19.008  40.454   1.691  1.00  0.00           H
ATOM     95  O3' RA      3      19.796  38.540   3.092  1.00  0.00           O
ATOM     96  P   RU3     4      18.384  37.992   2.678  1.00  0.00           P
ATOM     97  OP1 RU3     4      17.707  37.715   3.948  1.00  0.00           O
ATOM     98  OP2 RU3     4      18.728  36.846   1.862  1.00  0.00           O
ATOM     99  O5' RU3     4      17.530  39.072   1.837  1.00  0.00           O
ATOM    100  C5' RU3     4      16.855  40.170   2.431  1.00  0.00           C
ATOM    101  H5' RU3     4      17.451  40.700   3.174  1.00  0.00           H
ATOM    102 H5'' RU3     4      15.981  39.925   3.035  1.00  0.00           H
ATOM    103  C4' RU3     4      16.229  41.020   1.278  1.00  0.00           C
ATOM    104  H4' RU3     4      15.737  41.863   1.763  1.00  0.00           H
ATOM    105  O4' RU3     4      17.278  41.440   0.445  1.00  0.00           O
ATOM    106  C1' RU3     4      16.802  41.504  -0.896  1.00  0.00           C
ATOM    107  H1' RU3     4      16.830  42.542  -1.227  1.00  0.00           H
ATOM    108  N1  RU3     4      17.544  40.660  -1.894  1.00  0.00           N
ATOM    109  C6  RU3     4      18.029  39.415  -1.592  1.00  0.00           C
ATOM    110  H6  RU3     4      18.043  39.056  -0.574  1.00  0.00           H
ATOM    111  C5  RU3     4      18.599  38.663  -2.544  1.00  0.00           C
ATOM    112  H5  RU3     4      18.835  37.655  -2.234  1.00  0.00           H
ATOM    113  C4  RU3     4      18.850  39.105  -3.838  1.00  0.00           C
ATOM    114  O4  RU3     4      19.451  38.418  -4.622  1.00  0.00           O
ATOM    115  N3  RU3     4      18.376  40.375  -4.094  1.00  0.00           N
ATOM    116  H3  RU3     4      18.597  40.833  -4.967  1.00  0.00           H
ATOM    117  C2  RU3     4      17.810  41.236  -3.158  1.00  0.00           C
ATOM    118  O2  RU3     4      17.664  42.433  -3.429  1.00  0.00           O
ATOM    119  C3' RU3     4      15.297  40.257   0.446  1.00  0.00           C
ATOM    120  H3' RU3     4      15.646  39.234   0.305  1.00  0.00           H
ATOM    121  C2' RU3     4      15.363  41.016  -0.869  1.00  0.00           C
ATOM    122  H2' RU3     4      15.252  40.439  -1.787  1.00  0.00           H
ATOM    123  O2' RU3     4      14.501  42.142  -0.843  1.00  0.00           O
ATOM    124 HO2' RU3     4      13.684  41.710  -1.104  1.00  0.00           H
ATOM    125  O3' RU3     4      13.915  40.224   0.952  1.00  0.00           O
ATOM    126 HO3' RU3     4      13.720  41.040   1.418  1.00  0.00           H
END
