# Supplementary material for: Simple Adjustment of Intranucleotide Base-Phosphate Interaction in the OL3 AMBER Force Field Improves RNA Simulations
Source: J Chem Theory Comput. 2023 Nov 9;19(22):8423–33. doi: 10.1021/acs.jctc.3c00990 (PMC10687871; doi:10.1021/acs.jctc.3c00990)
Supplement: Supplementary file 2 — ct3c00990_si_002.zip [file ct3c00990_si_002.zip › GACC_start.pdb]

ATOM      1 HO5' RG5     1      29.721  33.593  26.680  1.00  0.00           H
ATOM      2  O5' RG5     1      29.057  33.685  27.368  1.00  0.00           O
ATOM      3  C5' RG5     1      27.940  34.338  26.792  1.00  0.00           C
ATOM      4  H5' RG5     1      27.011  34.035  27.275  1.00  0.00           H
ATOM      5 H5'' RG5     1      27.833  34.092  25.735  1.00  0.00           H
ATOM      6  C4' RG5     1      27.932  35.922  26.786  1.00  0.00           C
ATOM      7  H4' RG5     1      26.887  36.166  26.590  1.00  0.00           H
ATOM      8  O4' RG5     1      28.329  36.419  28.109  1.00  0.00           O
ATOM      9  C1' RG5     1      29.090  37.570  27.892  1.00  0.00           C
ATOM     10  H1' RG5     1      28.575  38.355  28.447  1.00  0.00           H
ATOM     11  N9  RG5     1      30.480  37.280  28.450  1.00  0.00           N
ATOM     12  C8  RG5     1      30.975  36.072  28.914  1.00  0.00           C
ATOM     13  H8  RG5     1      30.314  35.222  28.997  1.00  0.00           H
ATOM     14  N7  RG5     1      32.176  36.106  29.419  1.00  0.00           N
ATOM     15  C5  RG5     1      32.544  37.393  29.193  1.00  0.00           C
ATOM     16  C6  RG5     1      33.851  38.007  29.285  1.00  0.00           C
ATOM     17  O6  RG5     1      34.829  37.553  29.767  1.00  0.00           O
ATOM     18  N1  RG5     1      33.906  39.365  29.005  1.00  0.00           N
ATOM     19  H1  RG5     1      34.711  39.923  29.253  1.00  0.00           H
ATOM     20  C2  RG5     1      32.893  39.950  28.327  1.00  0.00           C
ATOM     21  N2  RG5     1      32.925  41.206  27.883  1.00  0.00           N
ATOM     22  H21 RG5     1      33.689  41.817  28.136  1.00  0.00           H
ATOM     23  H22 RG5     1      32.082  41.602  27.494  1.00  0.00           H
ATOM     24  N3  RG5     1      31.751  39.337  27.975  1.00  0.00           N
ATOM     25  C4  RG5     1      31.594  38.081  28.510  1.00  0.00           C
ATOM     26  C3' RG5     1      28.869  36.526  25.755  1.00  0.00           C
ATOM     27  H3' RG5     1      29.808  35.978  25.676  1.00  0.00           H
ATOM     28  C2' RG5     1      29.078  37.925  26.405  1.00  0.00           C
ATOM     29  H2' RG5     1      30.101  38.213  26.166  1.00  0.00           H
ATOM     30  O2' RG5     1      28.229  38.910  25.966  1.00  0.00           O
ATOM     31 HO2' RG5     1      27.324  38.649  26.150  1.00  0.00           H
ATOM     32  O3' RG5     1      28.277  36.615  24.490  1.00  0.00           O
ATOM     33  P   RA      2      29.094  36.257  23.118  1.00  0.00           P
ATOM     34  OP1 RA      2      28.121  36.488  22.033  1.00  0.00           O
ATOM     35  OP2 RA      2      29.825  34.985  23.288  1.00  0.00           O
ATOM     36  O5' RA      2      30.222  37.389  23.083  1.00  0.00           O
ATOM     37  C5' RA      2      29.995  38.795  22.916  1.00  0.00           C
ATOM     38  H5' RA      2      29.192  39.154  23.561  1.00  0.00           H
ATOM     39 H5'' RA      2      29.730  38.889  21.862  1.00  0.00           H
ATOM     40  C4' RA      2      31.234  39.657  23.189  1.00  0.00           C
ATOM     41  H4' RA      2      30.931  40.678  22.956  1.00  0.00           H
ATOM     42  O4' RA      2      31.631  39.772  24.582  1.00  0.00           O
ATOM     43  C1' RA      2      33.041  39.717  24.625  1.00  0.00           C
ATOM     44  H1' RA      2      33.436  40.570  25.176  1.00  0.00           H
ATOM     45  N9  RA      2      33.533  38.486  25.354  1.00  0.00           N
ATOM     46  C8  RA      2      32.839  37.363  25.608  1.00  0.00           C
ATOM     47  H8  RA      2      31.788  37.190  25.428  1.00  0.00           H
ATOM     48  N7  RA      2      33.547  36.432  26.136  1.00  0.00           N
ATOM     49  C5  RA      2      34.832  37.014  26.373  1.00  0.00           C
ATOM     50  C6  RA      2      36.009  36.610  27.067  1.00  0.00           C
ATOM     51  N6  RA      2      36.159  35.389  27.586  1.00  0.00           N
ATOM     52  H61 RA      2      37.069  35.033  27.840  1.00  0.00           H
ATOM     53  H62 RA      2      35.438  34.724  27.345  1.00  0.00           H
ATOM     54  N1  RA      2      36.983  37.478  27.149  1.00  0.00           N
ATOM     55  C2  RA      2      36.828  38.718  26.656  1.00  0.00           C
ATOM     56  H2  RA      2      37.681  39.377  26.583  1.00  0.00           H
ATOM     57  N3  RA      2      35.834  39.265  25.975  1.00  0.00           N
ATOM     58  C4  RA      2      34.785  38.337  25.935  1.00  0.00           C
ATOM     59  C3' RA      2      32.437  39.310  22.391  1.00  0.00           C
ATOM     60  H3' RA      2      32.457  38.224  22.299  1.00  0.00           H
ATOM     61  C2' RA      2      33.565  39.771  23.218  1.00  0.00           C
ATOM     62  H2' RA      2      34.554  39.315  23.164  1.00  0.00           H
ATOM     63  O2' RA      2      33.803  41.132  22.922  1.00  0.00           O
ATOM     64 HO2' RA      2      33.174  41.409  22.251  1.00  0.00           H
ATOM     65  O3' RA      2      32.298  39.737  21.043  1.00  0.00           O
ATOM     66  P   RC      3      32.788  38.795  19.861  1.00  0.00           P
ATOM     67  OP1 RC      3      32.712  39.528  18.553  1.00  0.00           O
ATOM     68  OP2 RC      3      32.195  37.477  19.981  1.00  0.00           O
ATOM     69  O5' RC      3      34.315  38.678  20.158  1.00  0.00           O
ATOM     70  C5' RC      3      35.276  39.689  20.142  1.00  0.00           C
ATOM     71  H5' RC      3      34.962  40.585  20.677  1.00  0.00           H
ATOM     72 H5'' RC      3      35.504  40.022  19.129  1.00  0.00           H
ATOM     73  C4' RC      3      36.610  39.245  20.737  1.00  0.00           C
ATOM     74  H4' RC      3      37.293  40.094  20.708  1.00  0.00           H
ATOM     75  O4' RC      3      36.573  38.885  22.155  1.00  0.00           O
ATOM     76  C1' RC      3      37.662  38.051  22.502  1.00  0.00           C
ATOM     77  H1' RC      3      38.322  38.555  23.209  1.00  0.00           H
ATOM     78  N1  RC      3      37.378  36.710  23.056  1.00  0.00           N
ATOM     79  C6  RC      3      35.997  36.292  23.149  1.00  0.00           C
ATOM     80  H6  RC      3      35.232  36.890  22.675  1.00  0.00           H
ATOM     81  C5  RC      3      35.668  35.160  23.800  1.00  0.00           C
ATOM     82  H5  RC      3      34.694  34.697  23.758  1.00  0.00           H
ATOM     83  C4  RC      3      36.759  34.456  24.425  1.00  0.00           C
ATOM     84  N4  RC      3      36.418  33.367  25.134  1.00  0.00           N
ATOM     85  H41 RC      3      37.116  32.806  25.599  1.00  0.00           H
ATOM     86  H42 RC      3      35.440  33.186  25.311  1.00  0.00           H
ATOM     87  N3  RC      3      38.025  34.727  24.320  1.00  0.00           N
ATOM     88  C2  RC      3      38.372  35.871  23.620  1.00  0.00           C
ATOM     89  O2  RC      3      39.490  36.348  23.754  1.00  0.00           O
ATOM     90  C3' RC      3      37.428  38.087  20.058  1.00  0.00           C
ATOM     91  H3' RC      3      36.858  37.173  19.887  1.00  0.00           H
ATOM     92  C2' RC      3      38.411  37.858  21.204  1.00  0.00           C
ATOM     93  H2' RC      3      38.826  36.852  21.142  1.00  0.00           H
ATOM     94  O2' RC      3      39.587  38.778  21.116  1.00  0.00           O
ATOM     95 HO2' RC      3      39.532  39.223  20.267  1.00  0.00           H
ATOM     96  O3' RC      3      38.059  38.467  18.887  1.00  0.00           O
ATOM     97  P   RC3     4      38.305  37.382  17.754  1.00  0.00           P
ATOM     98  OP1 RC3     4      39.391  37.913  16.973  1.00  0.00           O
ATOM     99  OP2 RC3     4      37.112  36.996  16.988  1.00  0.00           O
ATOM    100  O5' RC3     4      38.755  36.074  18.401  1.00  0.00           O
ATOM    101  C5' RC3     4      40.108  35.820  18.773  1.00  0.00           C
ATOM    102  H5' RC3     4      40.445  36.581  19.477  1.00  0.00           H
ATOM    103 H5'' RC3     4      40.732  35.806  17.880  1.00  0.00           H
ATOM    104  C4' RC3     4      40.209  34.458  19.475  1.00  0.00           C
ATOM    105  H4' RC3     4      41.273  34.368  19.693  1.00  0.00           H
ATOM    106  O4' RC3     4      39.429  34.346  20.594  1.00  0.00           O
ATOM    107  C1' RC3     4      39.047  32.952  20.807  1.00  0.00           C
ATOM    108  H1' RC3     4      39.540  32.593  21.710  1.00  0.00           H
ATOM    109  N1  RC3     4      37.601  32.840  20.905  1.00  0.00           N
ATOM    110  C6  RC3     4      36.761  33.742  20.253  1.00  0.00           C
ATOM    111  H6  RC3     4      37.210  34.464  19.587  1.00  0.00           H
ATOM    112  C5  RC3     4      35.438  33.752  20.559  1.00  0.00           C
ATOM    113  H5  RC3     4      34.827  34.527  20.120  1.00  0.00           H
ATOM    114  C4  RC3     4      34.927  32.832  21.467  1.00  0.00           C
ATOM    115  N4  RC3     4      33.698  32.776  21.803  1.00  0.00           N
ATOM    116  H41 RC3     4      33.544  32.198  22.617  1.00  0.00           H
ATOM    117  H42 RC3     4      33.110  33.540  21.504  1.00  0.00           H
ATOM    118  N3  RC3     4      35.687  31.907  22.078  1.00  0.00           N
ATOM    119  C2  RC3     4      37.027  31.948  21.818  1.00  0.00           C
ATOM    120  O2  RC3     4      37.695  31.016  22.380  1.00  0.00           O
ATOM    121  C3' RC3     4      39.758  33.311  18.553  1.00  0.00           C
ATOM    122  H3' RC3     4      38.732  33.473  18.223  1.00  0.00           H
ATOM    123  C2' RC3     4      39.557  32.225  19.547  1.00  0.00           C
ATOM    124  H2' RC3     4      38.966  31.396  19.159  1.00  0.00           H
ATOM    125  O2' RC3     4      40.861  31.614  19.818  1.00  0.00           O
ATOM    126 HO2' RC3     4      40.932  31.033  19.057  1.00  0.00           H
ATOM    127  O3' RC3     4      40.592  33.125  17.443  1.00  0.00           O
ATOM    128 HO3' RC3     4      40.687  32.200  17.203  1.00  0.00           H
END
