# Supplementary material for: Simple Adjustment of Intranucleotide Base-Phosphate Interaction in the OL3 AMBER Force Field Improves RNA Simulations
Source: J Chem Theory Comput. 2023 Nov 9;19(22):8423–33. doi: 10.1021/acs.jctc.3c00990 (PMC10687871; doi:10.1021/acs.jctc.3c00990)
Supplement: Supplementary file 2 — ct3c00990_si_002.zip [file ct3c00990_si_002.zip › 2GKU_start.pdb]

ATOM      1 HO5' DT5     1      24.467  34.481  40.375  1.00  0.00           H  
ATOM      2  O5' DT5     1      23.595  34.647  40.741  1.00  0.00           O  
ATOM      3  C5' DT5     1      22.989  35.527  39.757  1.00  0.00           C  
ATOM      4  H5' DT5     1      23.696  36.272  39.394  1.00  0.00           H  
ATOM      5 H5'' DT5     1      22.201  36.086  40.260  1.00  0.00           H  
ATOM      6  C4' DT5     1      22.483  34.839  38.513  1.00  0.00           C  
ATOM      7  H4' DT5     1      22.174  35.570  37.765  1.00  0.00           H  
ATOM      8  O4' DT5     1      23.509  33.980  38.022  1.00  0.00           O  
ATOM      9  C1' DT5     1      22.852  32.791  37.643  1.00  0.00           C  
ATOM     10  H1' DT5     1      22.277  33.094  36.768  1.00  0.00           H  
ATOM     11  N1  DT5     1      23.833  31.725  37.402  1.00  0.00           N  
ATOM     12  C6  DT5     1      24.736  31.389  38.365  1.00  0.00           C  
ATOM     13  H6  DT5     1      24.871  32.064  39.196  1.00  0.00           H  
ATOM     14  C5  DT5     1      25.369  30.128  38.343  1.00  0.00           C  
ATOM     15  C7  DT5     1      26.439  29.822  39.336  1.00  0.00           C  
ATOM     16  H71 DT5     1      26.740  30.718  39.880  1.00  0.00           H  
ATOM     17  H72 DT5     1      25.970  29.100  40.004  1.00  0.00           H  
ATOM     18  H73 DT5     1      27.186  29.179  38.870  1.00  0.00           H  
ATOM     19  C4  DT5     1      25.027  29.159  37.300  1.00  0.00           C  
ATOM     20  O4  DT5     1      25.394  27.983  37.114  1.00  0.00           O  
ATOM     21  N3  DT5     1      24.155  29.694  36.349  1.00  0.00           N  
ATOM     22  H3  DT5     1      23.813  29.076  35.627  1.00  0.00           H  
ATOM     23  C2  DT5     1      23.510  30.946  36.308  1.00  0.00           C  
ATOM     24  O2  DT5     1      22.773  31.257  35.348  1.00  0.00           O  
ATOM     25  C3' DT5     1      21.252  33.994  38.931  1.00  0.00           C  
ATOM     26  H3' DT5     1      21.000  34.253  39.959  1.00  0.00           H  
ATOM     27  C2' DT5     1      21.792  32.586  38.736  1.00  0.00           C  
ATOM     28  H2' DT5     1      22.248  32.248  39.666  1.00  0.00           H  
ATOM     29 H2'' DT5     1      21.137  31.852  38.266  1.00  0.00           H  
ATOM     30  O3' DT5     1      20.178  34.311  38.062  1.00  0.00           O  
ATOM     31  P    DT     2      18.864  33.376  37.636  1.00  0.00           P  
ATOM     32  OP1  DT     2      17.786  34.290  37.185  1.00  0.00           O  
ATOM     33  OP2  DT     2      18.626  32.440  38.821  1.00  0.00           O  
ATOM     34  O5'  DT     2      19.234  32.403  36.452  1.00  0.00           O  
ATOM     35  C5'  DT     2      19.836  32.926  35.268  1.00  0.00           C  
ATOM     36  H5'  DT     2      20.840  32.523  35.133  1.00  0.00           H  
ATOM     37 H5''  DT     2      20.032  33.993  35.373  1.00  0.00           H  
ATOM     38  C4'  DT     2      19.057  32.608  33.956  1.00  0.00           C  
ATOM     39  H4'  DT     2      19.504  33.325  33.267  1.00  0.00           H  
ATOM     40  O4'  DT     2      19.254  31.304  33.606  1.00  0.00           O  
ATOM     41  C1'  DT     2      18.085  30.482  33.811  1.00  0.00           C  
ATOM     42  H1'  DT     2      17.648  30.076  32.899  1.00  0.00           H  
ATOM     43  N1   DT     2      18.403  29.330  34.673  1.00  0.00           N  
ATOM     44  C6   DT     2      19.505  29.360  35.519  1.00  0.00           C  
ATOM     45  H6   DT     2      20.315  30.062  35.383  1.00  0.00           H  
ATOM     46  C5   DT     2      19.716  28.459  36.574  1.00  0.00           C  
ATOM     47  C7   DT     2      20.957  28.532  37.451  1.00  0.00           C  
ATOM     48  H71  DT     2      20.610  28.546  38.484  1.00  0.00           H  
ATOM     49  H72  DT     2      21.635  27.681  37.385  1.00  0.00           H  
ATOM     50  H73  DT     2      21.394  29.525  37.345  1.00  0.00           H  
ATOM     51  C4   DT     2      18.743  27.362  36.733  1.00  0.00           C  
ATOM     52  O4   DT     2      18.801  26.480  37.595  1.00  0.00           O  
ATOM     53  N3   DT     2      17.725  27.332  35.832  1.00  0.00           N  
ATOM     54  H3   DT     2      17.076  26.562  35.909  1.00  0.00           H  
ATOM     55  C2   DT     2      17.523  28.316  34.852  1.00  0.00           C  
ATOM     56  O2   DT     2      16.458  28.171  34.224  1.00  0.00           O  
ATOM     57  C3'  DT     2      17.579  32.834  34.032  1.00  0.00           C  
ATOM     58  H3'  DT     2      17.262  33.518  34.819  1.00  0.00           H  
ATOM     59  C2'  DT     2      17.110  31.484  34.486  1.00  0.00           C  
ATOM     60  H2'  DT     2      17.191  31.366  35.567  1.00  0.00           H  
ATOM     61 H2''  DT     2      16.072  31.346  34.183  1.00  0.00           H  
ATOM     62  O3'  DT     2      16.988  33.162  32.741  1.00  0.00           O  
ATOM     63  P    DG     3      15.925  34.367  32.677  1.00  0.00           P  
ATOM     64  OP1  DG     3      14.977  34.264  33.811  1.00  0.00           O  
ATOM     65  OP2  DG     3      15.383  34.331  31.297  1.00  0.00           O  
ATOM     66  O5'  DG     3      16.767  35.654  32.802  1.00  0.00           O  
ATOM     67  C5'  DG     3      17.588  36.167  31.721  1.00  0.00           C  
ATOM     68  H5'  DG     3      16.839  36.679  31.117  1.00  0.00           H  
ATOM     69 H5''  DG     3      17.993  35.359  31.112  1.00  0.00           H  
ATOM     70  C4'  DG     3      18.684  37.117  32.124  1.00  0.00           C  
ATOM     71  H4'  DG     3      18.248  37.934  32.699  1.00  0.00           H  
ATOM     72  O4'  DG     3      19.665  36.264  32.822  1.00  0.00           O  
ATOM     73  C1'  DG     3      20.940  36.418  32.150  1.00  0.00           C  
ATOM     74  H1'  DG     3      21.448  37.315  32.503  1.00  0.00           H  
ATOM     75  N9   DG     3      21.757  35.213  32.245  1.00  0.00           N  
ATOM     76  C8   DG     3      22.844  35.062  33.076  1.00  0.00           C  
ATOM     77  H8   DG     3      23.246  35.813  33.740  1.00  0.00           H  
ATOM     78  N7   DG     3      23.180  33.806  33.205  1.00  0.00           N  
ATOM     79  C5   DG     3      22.396  33.132  32.266  1.00  0.00           C  
ATOM     80  C6   DG     3      22.393  31.801  31.785  1.00  0.00           C  
ATOM     81  O6   DG     3      23.159  30.930  32.128  1.00  0.00           O  
ATOM     82  N1   DG     3      21.366  31.483  30.929  1.00  0.00           N  
ATOM     83  H1   DG     3      21.272  30.509  30.679  1.00  0.00           H  
ATOM     84  C2   DG     3      20.403  32.408  30.535  1.00  0.00           C  
ATOM     85  N2   DG     3      19.548  32.031  29.701  1.00  0.00           N  
ATOM     86  H21  DG     3      19.576  31.091  29.332  1.00  0.00           H  
ATOM     87  H22  DG     3      18.841  32.645  29.323  1.00  0.00           H  
ATOM     88  N3   DG     3      20.444  33.642  30.941  1.00  0.00           N  
ATOM     89  C4   DG     3      21.439  33.960  31.774  1.00  0.00           C  
ATOM     90  C3'  DG     3      19.379  37.794  30.892  1.00  0.00           C  
ATOM     91  H3'  DG     3      18.785  37.950  29.991  1.00  0.00           H  
ATOM     92  C2'  DG     3      20.592  36.837  30.732  1.00  0.00           C  
ATOM     93  H2'  DG     3      20.161  36.030  30.140  1.00  0.00           H  
ATOM     94 H2''  DG     3      21.458  37.237  30.204  1.00  0.00           H  
ATOM     95  O3'  DG     3      19.884  39.073  31.308  1.00  0.00           O  
ATOM     96  P    DG     4      20.756  40.053  30.372  1.00  0.00           P  
ATOM     97  OP1  DG     4      20.669  41.357  31.001  1.00  0.00           O  
ATOM     98  OP2  DG     4      20.259  39.904  29.012  1.00  0.00           O  
ATOM     99  O5'  DG     4      22.244  39.479  30.555  1.00  0.00           O  
ATOM    100  C5'  DG     4      23.037  39.707  31.700  1.00  0.00           C  
ATOM    101  H5'  DG     4      22.514  39.332  32.580  1.00  0.00           H  
ATOM    102 H5''  DG     4      23.128  40.778  31.878  1.00  0.00           H  
ATOM    103  C4'  DG     4      24.342  38.997  31.611  1.00  0.00           C  
ATOM    104  H4'  DG     4      24.833  39.199  32.563  1.00  0.00           H  
ATOM    105  O4'  DG     4      24.128  37.612  31.380  1.00  0.00           O  
ATOM    106  C1'  DG     4      25.425  37.073  30.982  1.00  0.00           C  
ATOM    107  H1'  DG     4      26.124  37.037  31.818  1.00  0.00           H  
ATOM    108  N9   DG     4      25.152  35.685  30.601  1.00  0.00           N  
ATOM    109  C8   DG     4      24.102  35.342  29.809  1.00  0.00           C  
ATOM    110  H8   DG     4      23.286  36.027  29.629  1.00  0.00           H  
ATOM    111  N7   DG     4      24.083  34.015  29.583  1.00  0.00           N  
ATOM    112  C5   DG     4      25.314  33.590  30.144  1.00  0.00           C  
ATOM    113  C6   DG     4      25.859  32.297  30.242  1.00  0.00           C  
ATOM    114  O6   DG     4      25.508  31.307  29.615  1.00  0.00           O  
ATOM    115  N1   DG     4      27.019  32.218  30.981  1.00  0.00           N  
ATOM    116  H1   DG     4      27.463  31.311  30.961  1.00  0.00           H  
ATOM    117  C2   DG     4      27.630  33.289  31.528  1.00  0.00           C  
ATOM    118  N2   DG     4      28.682  33.034  32.232  1.00  0.00           N  
ATOM    119  H21  DG     4      29.235  32.190  32.292  1.00  0.00           H  
ATOM    120  H22  DG     4      28.935  33.799  32.841  1.00  0.00           H  
ATOM    121  N3   DG     4      27.166  34.522  31.549  1.00  0.00           N  
ATOM    122  C4   DG     4      25.968  34.602  30.819  1.00  0.00           C  
ATOM    123  C3'  DG     4      25.216  39.402  30.402  1.00  0.00           C  
ATOM    124  H3'  DG     4      24.657  39.843  29.577  1.00  0.00           H  
ATOM    125  C2'  DG     4      25.813  38.061  29.899  1.00  0.00           C  
ATOM    126  H2'  DG     4      25.273  37.856  28.975  1.00  0.00           H  
ATOM    127 H2''  DG     4      26.902  38.049  29.857  1.00  0.00           H  
ATOM    128  O3'  DG     4      26.180  40.315  30.940  1.00  0.00           O  
ATOM    129  P    DG     5      27.447  40.825  30.131  1.00  0.00           P  
ATOM    130  OP1  DG     5      27.808  42.110  30.769  1.00  0.00           O  
ATOM    131  OP2  DG     5      27.173  40.884  28.688  1.00  0.00           O  
ATOM    132  O5'  DG     5      28.595  39.772  30.460  1.00  0.00           O  
ATOM    133  C5'  DG     5      29.301  39.662  31.717  1.00  0.00           C  
ATOM    134  H5'  DG     5      28.763  39.308  32.596  1.00  0.00           H  
ATOM    135 H5''  DG     5      29.725  40.639  31.952  1.00  0.00           H  
ATOM    136  C4'  DG     5      30.497  38.789  31.390  1.00  0.00           C  
ATOM    137  H4'  DG     5      31.136  38.718  32.270  1.00  0.00           H  
ATOM    138  O4'  DG     5      30.015  37.481  31.057  1.00  0.00           O  
ATOM    139  C1'  DG     5      30.853  36.862  30.105  1.00  0.00           C  
ATOM    140  H1'  DG     5      31.801  36.499  30.503  1.00  0.00           H  
ATOM    141  N9   DG     5      30.168  35.803  29.374  1.00  0.00           N  
ATOM    142  C8   DG     5      29.034  35.985  28.629  1.00  0.00           C  
ATOM    143  H8   DG     5      28.686  36.985  28.421  1.00  0.00           H  
ATOM    144  N7   DG     5      28.435  34.940  28.157  1.00  0.00           N  
ATOM    145  C5   DG     5      29.293  33.905  28.620  1.00  0.00           C  
ATOM    146  C6   DG     5      29.061  32.501  28.562  1.00  0.00           C  
ATOM    147  O6   DG     5      28.157  31.844  28.199  1.00  0.00           O  
ATOM    148  N1   DG     5      30.099  31.812  29.165  1.00  0.00           N  
ATOM    149  H1   DG     5      30.113  30.804  29.098  1.00  0.00           H  
ATOM    150  C2   DG     5      31.189  32.388  29.743  1.00  0.00           C  
ATOM    151  N2   DG     5      32.120  31.540  30.197  1.00  0.00           N  
ATOM    152  H21  DG     5      32.164  30.546  30.022  1.00  0.00           H  
ATOM    153  H22  DG     5      32.750  32.102  30.751  1.00  0.00           H  
ATOM    154  N3   DG     5      31.335  33.731  29.993  1.00  0.00           N  
ATOM    155  C4   DG     5      30.327  34.420  29.363  1.00  0.00           C  
ATOM    156  C3'  DG     5      31.385  39.254  30.196  1.00  0.00           C  
ATOM    157  H3'  DG     5      31.165  40.273  29.876  1.00  0.00           H  
ATOM    158  C2'  DG     5      31.223  38.055  29.241  1.00  0.00           C  
ATOM    159  H2'  DG     5      30.353  38.347  28.652  1.00  0.00           H  
ATOM    160 H2''  DG     5      32.071  37.861  28.585  1.00  0.00           H  
ATOM    161  O3'  DG     5      32.693  39.151  30.670  1.00  0.00           O  
ATOM    162  P    DT     6      33.680  40.374  30.571  1.00  0.00           P  
ATOM    163  OP1  DT     6      33.483  41.003  29.253  1.00  0.00           O  
ATOM    164  OP2  DT     6      34.999  39.767  30.756  1.00  0.00           O  
ATOM    165  O5'  DT     6      33.485  41.525  31.657  1.00  0.00           O  
ATOM    166  C5'  DT     6      32.435  42.473  31.539  1.00  0.00           C  
ATOM    167  H5'  DT     6      31.534  41.860  31.506  1.00  0.00           H  
ATOM    168 H5''  DT     6      32.604  43.081  30.651  1.00  0.00           H  
ATOM    169  C4'  DT     6      32.496  43.266  32.803  1.00  0.00           C  
ATOM    170  H4'  DT     6      33.353  43.938  32.833  1.00  0.00           H  
ATOM    171  O4'  DT     6      31.264  44.022  32.770  1.00  0.00           O  
ATOM    172  C1'  DT     6      30.891  44.215  34.155  1.00  0.00           C  
ATOM    173  H1'  DT     6      31.003  45.243  34.498  1.00  0.00           H  
ATOM    174  N1   DT     6      29.435  43.718  34.295  1.00  0.00           N  
ATOM    175  C6   DT     6      29.081  42.364  34.391  1.00  0.00           C  
ATOM    176  H6   DT     6      29.834  41.596  34.289  1.00  0.00           H  
ATOM    177  C5   DT     6      27.774  41.994  34.512  1.00  0.00           C  
ATOM    178  C7   DT     6      27.484  40.504  34.548  1.00  0.00           C  
ATOM    179  H71  DT     6      27.247  40.169  33.539  1.00  0.00           H  
ATOM    180  H72  DT     6      28.298  40.039  35.104  1.00  0.00           H  
ATOM    181  H73  DT     6      26.539  40.353  35.069  1.00  0.00           H  
ATOM    182  C4   DT     6      26.724  43.009  34.516  1.00  0.00           C  
ATOM    183  O4   DT     6      25.507  42.782  34.576  1.00  0.00           O  
ATOM    184  N3   DT     6      27.192  44.272  34.462  1.00  0.00           N  
ATOM    185  H3   DT     6      26.465  44.973  34.429  1.00  0.00           H  
ATOM    186  C2   DT     6      28.453  44.687  34.387  1.00  0.00           C  
ATOM    187  O2   DT     6      28.686  45.879  34.396  1.00  0.00           O  
ATOM    188  C3'  DT     6      32.598  42.493  34.071  1.00  0.00           C  
ATOM    189  H3'  DT     6      31.987  41.626  33.818  1.00  0.00           H  
ATOM    190  C2'  DT     6      31.890  43.354  35.061  1.00  0.00           C  
ATOM    191  H2'  DT     6      31.373  42.727  35.787  1.00  0.00           H  
ATOM    192 H2''  DT     6      32.627  43.942  35.608  1.00  0.00           H  
ATOM    193  O3'  DT     6      33.933  42.084  34.383  1.00  0.00           O  
ATOM    194  P    DT     7      34.345  41.325  35.677  1.00  0.00           P  
ATOM    195  OP1  DT     7      34.558  42.369  36.694  1.00  0.00           O  
ATOM    196  OP2  DT     7      35.492  40.472  35.284  1.00  0.00           O  
ATOM    197  O5'  DT     7      33.067  40.401  36.098  1.00  0.00           O  
ATOM    198  C5'  DT     7      32.782  39.211  35.378  1.00  0.00           C  
ATOM    199  H5'  DT     7      33.632  38.532  35.444  1.00  0.00           H  
ATOM    200 H5''  DT     7      32.608  39.386  34.317  1.00  0.00           H  
ATOM    201  C4'  DT     7      31.575  38.455  35.981  1.00  0.00           C  
ATOM    202  H4'  DT     7      30.801  39.185  36.218  1.00  0.00           H  
ATOM    203  O4'  DT     7      31.132  37.473  35.098  1.00  0.00           O  
ATOM    204  C1'  DT     7      31.338  36.219  35.747  1.00  0.00           C  
ATOM    205  H1'  DT     7      30.301  35.891  35.818  1.00  0.00           H  
ATOM    206  N1   DT     7      32.124  35.370  34.794  1.00  0.00           N  
ATOM    207  C6   DT     7      33.481  35.277  34.797  1.00  0.00           C  
ATOM    208  H6   DT     7      34.125  35.781  35.502  1.00  0.00           H  
ATOM    209  C5   DT     7      34.055  34.450  33.805  1.00  0.00           C  
ATOM    210  C7   DT     7      35.528  34.455  33.634  1.00  0.00           C  
ATOM    211  H71  DT     7      35.854  33.415  33.652  1.00  0.00           H  
ATOM    212  H72  DT     7      35.767  34.764  32.616  1.00  0.00           H  
ATOM    213  H73  DT     7      36.082  34.927  34.446  1.00  0.00           H  
ATOM    214  C4   DT     7      33.200  33.697  32.917  1.00  0.00           C  
ATOM    215  O4   DT     7      33.601  33.010  31.955  1.00  0.00           O  
ATOM    216  N3   DT     7      31.846  33.834  33.035  1.00  0.00           N  
ATOM    217  H3   DT     7      31.294  33.554  32.237  1.00  0.00           H  
ATOM    218  C2   DT     7      31.288  34.721  33.899  1.00  0.00           C  
ATOM    219  O2   DT     7      30.059  34.822  33.838  1.00  0.00           O  
ATOM    220  C3'  DT     7      32.040  37.932  37.418  1.00  0.00           C  
ATOM    221  H3'  DT     7      33.018  38.284  37.748  1.00  0.00           H  
ATOM    222  C2'  DT     7      31.835  36.430  37.185  1.00  0.00           C  
ATOM    223  H2'  DT     7      32.832  36.003  37.296  1.00  0.00           H  
ATOM    224 H2''  DT     7      31.313  35.869  37.961  1.00  0.00           H  
ATOM    225  O3'  DT     7      31.072  38.505  38.315  1.00  0.00           O  
ATOM    226  P    DA     8      31.425  38.567  39.843  1.00  0.00           P  
ATOM    227  OP1  DA     8      32.298  39.776  39.977  1.00  0.00           O  
ATOM    228  OP2  DA     8      31.948  37.231  40.226  1.00  0.00           O  
ATOM    229  O5'  DA     8      30.115  38.848  40.586  1.00  0.00           O  
ATOM    230  C5'  DA     8      29.190  37.845  41.103  1.00  0.00           C  
ATOM    231  H5'  DA     8      29.090  38.052  42.169  1.00  0.00           H  
ATOM    232 H5''  DA     8      29.711  36.888  41.084  1.00  0.00           H  
ATOM    233  C4'  DA     8      27.876  37.641  40.384  1.00  0.00           C  
ATOM    234  H4'  DA     8      27.161  37.163  41.054  1.00  0.00           H  
ATOM    235  O4'  DA     8      27.269  38.901  40.091  1.00  0.00           O  
ATOM    236  C1'  DA     8      27.052  38.914  38.697  1.00  0.00           C  
ATOM    237  H1'  DA     8      25.990  38.798  38.480  1.00  0.00           H  
ATOM    238  N9   DA     8      27.440  40.276  38.227  1.00  0.00           N  
ATOM    239  C8   DA     8      28.698  40.881  38.033  1.00  0.00           C  
ATOM    240  H8   DA     8      29.595  40.280  37.994  1.00  0.00           H  
ATOM    241  N7   DA     8      28.671  42.147  37.765  1.00  0.00           N  
ATOM    242  C5   DA     8      27.341  42.452  37.852  1.00  0.00           C  
ATOM    243  C6   DA     8      26.567  43.648  37.793  1.00  0.00           C  
ATOM    244  N6   DA     8      26.980  44.861  37.575  1.00  0.00           N  
ATOM    245  H61  DA     8      26.318  45.588  37.802  1.00  0.00           H  
ATOM    246  H62  DA     8      27.984  44.972  37.607  1.00  0.00           H  
ATOM    247  N1   DA     8      25.228  43.614  37.894  1.00  0.00           N  
ATOM    248  C2   DA     8      24.643  42.431  37.954  1.00  0.00           C  
ATOM    249  H2   DA     8      23.571  42.548  38.015  1.00  0.00           H  
ATOM    250  N3   DA     8      25.182  41.255  38.131  1.00  0.00           N  
ATOM    251  C4   DA     8      26.580  41.337  37.984  1.00  0.00           C  
ATOM    252  C3'  DA     8      28.011  36.852  39.087  1.00  0.00           C  
ATOM    253  H3'  DA     8      29.038  36.507  38.966  1.00  0.00           H  
ATOM    254  C2'  DA     8      27.829  37.943  37.945  1.00  0.00           C  
ATOM    255  H2'  DA     8      28.776  38.291  37.533  1.00  0.00           H  
ATOM    256 H2''  DA     8      27.168  37.561  37.168  1.00  0.00           H  
ATOM    257  O3'  DA     8      27.088  35.835  38.903  1.00  0.00           O  
ATOM    258  P    DG     9      27.301  34.422  39.517  1.00  0.00           P  
ATOM    259  OP1  DG     9      26.058  34.064  40.195  1.00  0.00           O  
ATOM    260  OP2  DG     9      28.586  34.483  40.358  1.00  0.00           O  
ATOM    261  O5'  DG     9      27.497  33.463  38.281  1.00  0.00           O  
ATOM    262  C5'  DG     9      28.744  33.663  37.566  1.00  0.00           C  
ATOM    263  H5'  DG     9      29.203  34.607  37.861  1.00  0.00           H  
ATOM    264 H5''  DG     9      28.551  33.599  36.496  1.00  0.00           H  
ATOM    265  C4'  DG     9      29.823  32.581  37.974  1.00  0.00           C  
ATOM    266  H4'  DG     9      29.997  32.680  39.045  1.00  0.00           H  
ATOM    267  O4'  DG     9      29.367  31.289  37.734  1.00  0.00           O  
ATOM    268  C1'  DG     9      29.963  30.654  36.618  1.00  0.00           C  
ATOM    269  H1'  DG     9      30.601  29.812  36.886  1.00  0.00           H  
ATOM    270  N9   DG     9      29.029  29.938  35.676  1.00  0.00           N  
ATOM    271  C8   DG     9      29.016  28.566  35.467  1.00  0.00           C  
ATOM    272  H8   DG     9      29.811  27.914  35.798  1.00  0.00           H  
ATOM    273  N7   DG     9      28.073  28.224  34.658  1.00  0.00           N  
ATOM    274  C5   DG     9      27.328  29.391  34.408  1.00  0.00           C  
ATOM    275  C6   DG     9      26.050  29.598  33.791  1.00  0.00           C  
ATOM    276  O6   DG     9      25.368  28.722  33.333  1.00  0.00           O  
ATOM    277  N1   DG     9      25.661  30.910  33.627  1.00  0.00           N  
ATOM    278  H1   DG     9      24.707  31.079  33.344  1.00  0.00           H  
ATOM    279  C2   DG     9      26.368  31.866  34.170  1.00  0.00           C  
ATOM    280  N2   DG     9      25.704  33.007  34.338  1.00  0.00           N  
ATOM    281  H21  DG     9      24.858  33.200  33.821  1.00  0.00           H  
ATOM    282  H22  DG     9      26.209  33.769  34.768  1.00  0.00           H  
ATOM    283  N3   DG     9      27.454  31.768  34.881  1.00  0.00           N  
ATOM    284  C4   DG     9      27.986  30.488  34.887  1.00  0.00           C  
ATOM    285  C3'  DG     9      31.204  32.591  37.288  1.00  0.00           C  
ATOM    286  H3'  DG     9      31.582  33.575  37.012  1.00  0.00           H  
ATOM    287  C2'  DG     9      30.885  31.752  36.052  1.00  0.00           C  
ATOM    288  H2'  DG     9      30.466  32.401  35.283  1.00  0.00           H  
ATOM    289 H2''  DG     9      31.764  31.287  35.606  1.00  0.00           H  
ATOM    290  O3'  DG     9      32.041  31.884  38.147  1.00  0.00           O  
ATOM    291  P    DG    10      33.679  31.857  38.084  1.00  0.00           P  
ATOM    292  OP1  DG    10      34.082  31.250  39.377  1.00  0.00           O  
ATOM    293  OP2  DG    10      34.107  33.268  37.884  1.00  0.00           O  
ATOM    294  O5'  DG    10      34.254  30.891  36.892  1.00  0.00           O  
ATOM    295  C5'  DG    10      34.387  29.453  36.958  1.00  0.00           C  
ATOM    296  H5'  DG    10      33.601  28.967  37.536  1.00  0.00           H  
ATOM    297 H5''  DG    10      35.416  29.333  37.298  1.00  0.00           H  
ATOM    298  C4'  DG    10      34.322  28.818  35.601  1.00  0.00           C  
ATOM    299  H4'  DG    10      34.713  27.810  35.743  1.00  0.00           H  
ATOM    300  O4'  DG    10      33.063  28.696  35.011  1.00  0.00           O  
ATOM    301  C1'  DG    10      33.073  28.578  33.617  1.00  0.00           C  
ATOM    302  H1'  DG    10      33.111  27.510  33.402  1.00  0.00           H  
ATOM    303  N9   DG    10      31.765  29.123  33.114  1.00  0.00           N  
ATOM    304  C8   DG    10      31.313  30.389  33.003  1.00  0.00           C  
ATOM    305  H8   DG    10      31.933  31.209  33.335  1.00  0.00           H  
ATOM    306  N7   DG    10      30.145  30.538  32.379  1.00  0.00           N  
ATOM    307  C5   DG    10      29.797  29.215  32.092  1.00  0.00           C  
ATOM    308  C6   DG    10      28.542  28.649  31.532  1.00  0.00           C  
ATOM    309  O6   DG    10      27.581  29.205  31.008  1.00  0.00           O  
ATOM    310  N1   DG    10      28.584  27.268  31.456  1.00  0.00           N  
ATOM    311  H1   DG    10      27.709  26.815  31.231  1.00  0.00           H  
ATOM    312  C2   DG    10      29.613  26.527  31.915  1.00  0.00           C  
ATOM    313  N2   DG    10      29.429  25.237  31.754  1.00  0.00           N  
ATOM    314  H21  DG    10      28.626  24.981  31.197  1.00  0.00           H  
ATOM    315  H22  DG    10      30.174  24.554  31.744  1.00  0.00           H  
ATOM    316  N3   DG    10      30.727  26.979  32.450  1.00  0.00           N  
ATOM    317  C4   DG    10      30.769  28.359  32.522  1.00  0.00           C  
ATOM    318  C3'  DG    10      35.202  29.582  34.537  1.00  0.00           C  
ATOM    319  H3'  DG    10      35.321  30.633  34.800  1.00  0.00           H  
ATOM    320  C2'  DG    10      34.329  29.382  33.270  1.00  0.00           C  
ATOM    321  H2'  DG    10      34.106  30.380  32.892  1.00  0.00           H  
ATOM    322 H2''  DG    10      34.853  28.840  32.483  1.00  0.00           H  
ATOM    323  O3'  DG    10      36.521  28.930  34.484  1.00  0.00           O  
ATOM    324  P    DG    11      37.603  29.151  33.304  1.00  0.00           P  
ATOM    325  OP1  DG    11      38.971  29.085  33.851  1.00  0.00           O  
ATOM    326  OP2  DG    11      37.095  30.328  32.605  1.00  0.00           O  
ATOM    327  O5'  DG    11      37.307  28.036  32.281  1.00  0.00           O  
ATOM    328  C5'  DG    11      37.345  26.673  32.640  1.00  0.00           C  
ATOM    329  H5'  DG    11      36.810  26.553  33.583  1.00  0.00           H  
ATOM    330 H5''  DG    11      38.391  26.371  32.681  1.00  0.00           H  
ATOM    331  C4'  DG    11      36.514  25.660  31.725  1.00  0.00           C  
ATOM    332  H4'  DG    11      36.479  24.667  32.172  1.00  0.00           H  
ATOM    333  O4'  DG    11      35.242  26.239  31.463  1.00  0.00           O  
ATOM    334  C1'  DG    11      34.915  25.856  30.175  1.00  0.00           C  
ATOM    335  H1'  DG    11      34.448  24.873  30.108  1.00  0.00           H  
ATOM    336  N9   DG    11      33.926  26.923  29.715  1.00  0.00           N  
ATOM    337  C8   DG    11      34.054  28.286  29.628  1.00  0.00           C  
ATOM    338  H8   DG    11      34.893  28.793  30.081  1.00  0.00           H  
ATOM    339  N7   DG    11      32.982  28.921  29.278  1.00  0.00           N  
ATOM    340  C5   DG    11      32.123  27.863  28.931  1.00  0.00           C  
ATOM    341  C6   DG    11      30.785  27.878  28.445  1.00  0.00           C  
ATOM    342  O6   DG    11      30.148  28.848  28.231  1.00  0.00           O  
ATOM    343  N1   DG    11      30.231  26.678  28.199  1.00  0.00           N  
ATOM    344  H1   DG    11      29.368  26.634  27.676  1.00  0.00           H  
ATOM    345  C2   DG    11      30.850  25.499  28.560  1.00  0.00           C  
ATOM    346  N2   DG    11      30.110  24.469  28.362  1.00  0.00           N  
ATOM    347  H21  DG    11      29.340  24.649  27.733  1.00  0.00           H  
ATOM    348  H22  DG    11      30.511  23.547  28.450  1.00  0.00           H  
ATOM    349  N3   DG    11      32.074  25.472  29.108  1.00  0.00           N  
ATOM    350  C4   DG    11      32.700  26.674  29.191  1.00  0.00           C  
ATOM    351  C3'  DG    11      37.298  25.593  30.419  1.00  0.00           C  
ATOM    352  H3'  DG    11      38.217  26.178  30.387  1.00  0.00           H  
ATOM    353  C2'  DG    11      36.258  25.829  29.379  1.00  0.00           C  
ATOM    354  H2'  DG    11      36.460  26.829  28.997  1.00  0.00           H  
ATOM    355 H2''  DG    11      36.221  25.199  28.490  1.00  0.00           H  
ATOM    356  O3'  DG    11      37.597  24.201  30.265  1.00  0.00           O  
ATOM    357  P    DT    12      39.083  23.698  29.862  1.00  0.00           P  
ATOM    358  OP1  DT    12      39.030  22.254  29.642  1.00  0.00           O  
ATOM    359  OP2  DT    12      39.930  24.257  30.942  1.00  0.00           O  
ATOM    360  O5'  DT    12      39.382  24.428  28.445  1.00  0.00           O  
ATOM    361  C5'  DT    12      38.985  23.960  27.097  1.00  0.00           C  
ATOM    362  H5'  DT    12      37.947  23.629  27.118  1.00  0.00           H  
ATOM    363 H5''  DT    12      39.610  23.147  26.726  1.00  0.00           H  
ATOM    364  C4'  DT    12      38.960  25.152  26.168  1.00  0.00           C  
ATOM    365  H4'  DT    12      38.314  25.958  26.517  1.00  0.00           H  
ATOM    366  O4'  DT    12      40.271  25.638  26.039  1.00  0.00           O  
ATOM    367  C1'  DT    12      40.597  25.581  24.633  1.00  0.00           C  
ATOM    368  H1'  DT    12      40.369  26.530  24.147  1.00  0.00           H  
ATOM    369  N1   DT    12      42.077  25.469  24.576  1.00  0.00           N  
ATOM    370  C6   DT    12      42.763  24.497  25.335  1.00  0.00           C  
ATOM    371  H6   DT    12      42.148  23.855  25.948  1.00  0.00           H  
ATOM    372  C5   DT    12      44.138  24.371  25.310  1.00  0.00           C  
ATOM    373  C7   DT    12      44.811  23.349  26.295  1.00  0.00           C  
ATOM    374  H71  DT    12      44.010  22.732  26.703  1.00  0.00           H  
ATOM    375  H72  DT    12      45.562  22.817  25.711  1.00  0.00           H  
ATOM    376  H73  DT    12      45.314  23.907  27.085  1.00  0.00           H  
ATOM    377  C4   DT    12      44.923  25.340  24.465  1.00  0.00           C  
ATOM    378  O4   DT    12      46.115  25.326  24.270  1.00  0.00           O  
ATOM    379  N3   DT    12      44.188  26.227  23.714  1.00  0.00           N  
ATOM    380  H3   DT    12      44.678  26.846  23.083  1.00  0.00           H  
ATOM    381  C2   DT    12      42.809  26.323  23.771  1.00  0.00           C  
ATOM    382  O2   DT    12      42.318  27.215  23.048  1.00  0.00           O  
ATOM    383  C3'  DT    12      38.444  24.618  24.863  1.00  0.00           C  
ATOM    384  H3'  DT    12      37.907  23.680  25.002  1.00  0.00           H  
ATOM    385  C2'  DT    12      39.765  24.468  24.065  1.00  0.00           C  
ATOM    386  H2'  DT    12      40.286  23.536  24.285  1.00  0.00           H  
ATOM    387 H2''  DT    12      39.643  24.518  22.983  1.00  0.00           H  
ATOM    388  O3'  DT    12      37.727  25.611  24.158  1.00  0.00           O  
ATOM    389  P    DT    13      36.375  25.156  23.404  1.00  0.00           P  
ATOM    390  OP1  DT    13      36.627  23.882  22.690  1.00  0.00           O  
ATOM    391  OP2  DT    13      36.062  26.325  22.612  1.00  0.00           O  
ATOM    392  O5'  DT    13      35.176  24.978  24.444  1.00  0.00           O  
ATOM    393  C5'  DT    13      34.377  26.074  24.895  1.00  0.00           C  
ATOM    394  H5'  DT    13      34.758  27.039  24.561  1.00  0.00           H  
ATOM    395 H5''  DT    13      34.455  26.096  25.982  1.00  0.00           H  
ATOM    396  C4'  DT    13      32.943  25.860  24.561  1.00  0.00           C  
ATOM    397  H4'  DT    13      32.661  24.824  24.750  1.00  0.00           H  
ATOM    398  O4'  DT    13      32.190  26.707  25.419  1.00  0.00           O  
ATOM    399  C1'  DT    13      31.517  27.605  24.607  1.00  0.00           C  
ATOM    400  H1'  DT    13      30.560  27.091  24.519  1.00  0.00           H  
ATOM    401  N1   DT    13      31.381  28.927  25.196  1.00  0.00           N  
ATOM    402  C6   DT    13      32.417  29.544  25.672  1.00  0.00           C  
ATOM    403  H6   DT    13      33.291  28.949  25.893  1.00  0.00           H  
ATOM    404  C5   DT    13      32.370  30.839  25.947  1.00  0.00           C  
ATOM    405  C7   DT    13      33.495  31.645  26.507  1.00  0.00           C  
ATOM    406  H71  DT    13      33.216  31.924  27.523  1.00  0.00           H  
ATOM    407  H72  DT    13      34.366  30.991  26.549  1.00  0.00           H  
ATOM    408  H73  DT    13      33.693  32.566  25.959  1.00  0.00           H  
ATOM    409  C4   DT    13      31.142  31.609  25.757  1.00  0.00           C  
ATOM    410  O4   DT    13      30.893  32.757  26.106  1.00  0.00           O  
ATOM    411  N3   DT    13      30.115  30.921  25.214  1.00  0.00           N  
ATOM    412  H3   DT    13      29.282  31.424  24.944  1.00  0.00           H  
ATOM    413  C2   DT    13      30.187  29.563  24.981  1.00  0.00           C  
ATOM    414  O2   DT    13      29.244  29.126  24.406  1.00  0.00           O  
ATOM    415  C3'  DT    13      32.671  26.206  23.114  1.00  0.00           C  
ATOM    416  H3'  DT    13      33.515  26.013  22.452  1.00  0.00           H  
ATOM    417  C2'  DT    13      32.225  27.663  23.237  1.00  0.00           C  
ATOM    418  H2'  DT    13      33.144  28.239  23.349  1.00  0.00           H  
ATOM    419 H2''  DT    13      31.575  28.063  22.459  1.00  0.00           H  
ATOM    420  O3'  DT    13      31.588  25.390  22.645  1.00  0.00           O  
ATOM    421  P    DA    14      31.259  25.364  21.104  1.00  0.00           P  
ATOM    422  OP1  DA    14      31.009  23.924  20.685  1.00  0.00           O  
ATOM    423  OP2  DA    14      32.390  26.045  20.424  1.00  0.00           O  
ATOM    424  O5'  DA    14      29.928  26.169  20.924  1.00  0.00           O  
ATOM    425  C5'  DA    14      28.778  25.986  21.673  1.00  0.00           C  
ATOM    426  H5'  DA    14      28.963  26.358  22.681  1.00  0.00           H  
ATOM    427 H5''  DA    14      28.635  24.910  21.778  1.00  0.00           H  
ATOM    428  C4'  DA    14      27.545  26.735  21.097  1.00  0.00           C  
ATOM    429  H4'  DA    14      26.597  26.534  21.596  1.00  0.00           H  
ATOM    430  O4'  DA    14      27.758  28.157  21.231  1.00  0.00           O  
ATOM    431  C1'  DA    14      27.967  28.748  19.964  1.00  0.00           C  
ATOM    432  H1'  DA    14      27.135  29.369  19.632  1.00  0.00           H  
ATOM    433  N9   DA    14      29.110  29.664  19.957  1.00  0.00           N  
ATOM    434  C8   DA    14      29.917  30.111  20.955  1.00  0.00           C  
ATOM    435  H8   DA    14      29.953  29.511  21.852  1.00  0.00           H  
ATOM    436  N7   DA    14      30.574  31.169  20.751  1.00  0.00           N  
ATOM    437  C5   DA    14      30.226  31.549  19.493  1.00  0.00           C  
ATOM    438  C6   DA    14      30.404  32.747  18.750  1.00  0.00           C  
ATOM    439  N6   DA    14      31.101  33.808  19.104  1.00  0.00           N  
ATOM    440  H61  DA    14      31.121  34.637  18.527  1.00  0.00           H  
ATOM    441  H62  DA    14      31.432  33.829  20.058  1.00  0.00           H  
ATOM    442  N1   DA    14      29.796  32.823  17.582  1.00  0.00           N  
ATOM    443  C2   DA    14      29.075  31.846  17.143  1.00  0.00           C  
ATOM    444  H2   DA    14      28.623  32.054  16.185  1.00  0.00           H  
ATOM    445  N3   DA    14      28.745  30.723  17.778  1.00  0.00           N  
ATOM    446  C4   DA    14      29.387  30.603  18.955  1.00  0.00           C  
ATOM    447  C3'  DA    14      27.222  26.441  19.674  1.00  0.00           C  
ATOM    448  H3'  DA    14      27.615  25.493  19.306  1.00  0.00           H  
ATOM    449  C2'  DA    14      27.978  27.582  18.940  1.00  0.00           C  
ATOM    450  H2'  DA    14      29.028  27.333  18.784  1.00  0.00           H  
ATOM    451 H2''  DA    14      27.432  27.817  18.026  1.00  0.00           H  
ATOM    452  O3'  DA    14      25.773  26.522  19.447  1.00  0.00           O  
ATOM    453  P    DG    15      25.045  25.422  18.577  1.00  0.00           P  
ATOM    454  OP1  DG    15      25.516  25.483  17.174  1.00  0.00           O  
ATOM    455  OP2  DG    15      23.601  25.596  18.856  1.00  0.00           O  
ATOM    456  O5'  DG    15      25.458  24.027  19.115  1.00  0.00           O  
ATOM    457  C5'  DG    15      24.928  23.539  20.372  1.00  0.00           C  
ATOM    458  H5'  DG    15      23.982  23.092  20.067  1.00  0.00           H  
ATOM    459 H5''  DG    15      24.790  24.436  20.975  1.00  0.00           H  
ATOM    460  C4'  DG    15      25.754  22.526  21.145  1.00  0.00           C  
ATOM    461  H4'  DG    15      25.854  21.712  20.428  1.00  0.00           H  
ATOM    462  O4'  DG    15      27.072  23.006  21.345  1.00  0.00           O  
ATOM    463  C1'  DG    15      27.478  22.564  22.677  1.00  0.00           C  
ATOM    464  H1'  DG    15      28.489  22.177  22.552  1.00  0.00           H  
ATOM    465  N9   DG    15      27.731  23.580  23.787  1.00  0.00           N  
ATOM    466  C8   DG    15      28.757  23.621  24.724  1.00  0.00           C  
ATOM    467  H8   DG    15      29.482  22.824  24.792  1.00  0.00           H  
ATOM    468  N7   DG    15      28.750  24.595  25.591  1.00  0.00           N  
ATOM    469  C5   DG    15      27.617  25.338  25.167  1.00  0.00           C  
ATOM    470  C6   DG    15      27.108  26.568  25.657  1.00  0.00           C  
ATOM    471  O6   DG    15      27.539  27.153  26.635  1.00  0.00           O  
ATOM    472  N1   DG    15      26.062  27.141  24.958  1.00  0.00           N  
ATOM    473  H1   DG    15      25.872  28.121  25.114  1.00  0.00           H  
ATOM    474  C2   DG    15      25.413  26.405  24.011  1.00  0.00           C  
ATOM    475  N2   DG    15      24.449  27.042  23.442  1.00  0.00           N  
ATOM    476  H21  DG    15      24.332  28.028  23.631  1.00  0.00           H  
ATOM    477  H22  DG    15      23.970  26.537  22.710  1.00  0.00           H  
ATOM    478  N3   DG    15      25.761  25.180  23.583  1.00  0.00           N  
ATOM    479  C4   DG    15      26.968  24.734  24.099  1.00  0.00           C  
ATOM    480  C3'  DG    15      25.076  21.982  22.463  1.00  0.00           C  
ATOM    481  H3'  DG    15      24.758  22.853  23.036  1.00  0.00           H  
ATOM    482  C2'  DG    15      26.399  21.492  23.001  1.00  0.00           C  
ATOM    483  H2'  DG    15      26.336  21.191  24.046  1.00  0.00           H  
ATOM    484 H2''  DG    15      26.635  20.589  22.438  1.00  0.00           H  
ATOM    485  O3'  DG    15      23.991  21.072  22.291  1.00  0.00           O  
ATOM    486  P    DG    16      23.511  20.039  23.328  1.00  0.00           P  
ATOM    487  OP1  DG    16      24.691  19.169  23.580  1.00  0.00           O  
ATOM    488  OP2  DG    16      22.323  19.435  22.688  1.00  0.00           O  
ATOM    489  O5'  DG    16      23.049  20.819  24.659  1.00  0.00           O  
ATOM    490  C5'  DG    16      23.962  21.463  25.646  1.00  0.00           C  
ATOM    491  H5'  DG    16      23.321  22.075  26.281  1.00  0.00           H  
ATOM    492 H5''  DG    16      24.685  22.152  25.210  1.00  0.00           H  
ATOM    493  C4'  DG    16      24.875  20.593  26.481  1.00  0.00           C  
ATOM    494  H4'  DG    16      25.220  19.812  25.804  1.00  0.00           H  
ATOM    495  O4'  DG    16      25.985  21.392  26.961  1.00  0.00           O  
ATOM    496  C1'  DG    16      25.827  21.445  28.371  1.00  0.00           C  
ATOM    497  H1'  DG    16      26.417  20.671  28.862  1.00  0.00           H  
ATOM    498  N9   DG    16      26.163  22.758  28.814  1.00  0.00           N  
ATOM    499  C8   DG    16      26.977  23.142  29.889  1.00  0.00           C  
ATOM    500  H8   DG    16      27.551  22.435  30.470  1.00  0.00           H  
ATOM    501  N7   DG    16      26.987  24.440  30.115  1.00  0.00           N  
ATOM    502  C5   DG    16      26.078  24.964  29.225  1.00  0.00           C  
ATOM    503  C6   DG    16      25.670  26.307  28.941  1.00  0.00           C  
ATOM    504  O6   DG    16      26.111  27.368  29.422  1.00  0.00           O  
ATOM    505  N1   DG    16      24.704  26.459  27.968  1.00  0.00           N  
ATOM    506  H1   DG    16      24.334  27.360  27.701  1.00  0.00           H  
ATOM    507  C2   DG    16      24.310  25.367  27.214  1.00  0.00           C  
ATOM    508  N2   DG    16      23.369  25.497  26.386  1.00  0.00           N  
ATOM    509  H21  DG    16      22.958  26.410  26.251  1.00  0.00           H  
ATOM    510  H22  DG    16      22.920  24.687  25.983  1.00  0.00           H  
ATOM    511  N3   DG    16      24.680  24.114  27.388  1.00  0.00           N  
ATOM    512  C4   DG    16      25.640  23.936  28.365  1.00  0.00           C  
ATOM    513  C3'  DG    16      24.118  19.919  27.617  1.00  0.00           C  
ATOM    514  H3'  DG    16      23.040  19.876  27.463  1.00  0.00           H  
ATOM    515  C2'  DG    16      24.403  20.998  28.656  1.00  0.00           C  
ATOM    516  H2'  DG    16      23.814  21.884  28.418  1.00  0.00           H  
ATOM    517 H2''  DG    16      24.229  20.649  29.673  1.00  0.00           H  
ATOM    518  O3'  DG    16      24.673  18.665  27.956  1.00  0.00           O  
ATOM    519  P    DG    17      23.981  17.722  28.969  1.00  0.00           P  
ATOM    520  OP1  DG    17      24.565  16.324  28.845  1.00  0.00           O  
ATOM    521  OP2  DG    17      22.491  17.941  28.908  1.00  0.00           O  
ATOM    522  O5'  DG    17      24.445  18.271  30.356  1.00  0.00           O  
ATOM    523  C5'  DG    17      25.829  18.089  30.719  1.00  0.00           C  
ATOM    524  H5'  DG    17      26.415  18.527  29.911  1.00  0.00           H  
ATOM    525 H5''  DG    17      25.952  17.012  30.831  1.00  0.00           H  
ATOM    526  C4'  DG    17      26.130  18.824  32.053  1.00  0.00           C  
ATOM    527  H4'  DG    17      27.174  18.832  32.366  1.00  0.00           H  
ATOM    528  O4'  DG    17      25.878  20.223  31.744  1.00  0.00           O  
ATOM    529  C1'  DG    17      25.149  20.846  32.768  1.00  0.00           C  
ATOM    530  H1'  DG    17      25.796  20.968  33.636  1.00  0.00           H  
ATOM    531  N9   DG    17      24.513  22.096  32.254  1.00  0.00           N  
ATOM    532  C8   DG    17      23.367  22.222  31.531  1.00  0.00           C  
ATOM    533  H8   DG    17      22.829  21.368  31.146  1.00  0.00           H  
ATOM    534  N7   DG    17      23.188  23.414  31.117  1.00  0.00           N  
ATOM    535  C5   DG    17      24.126  24.192  31.822  1.00  0.00           C  
ATOM    536  C6   DG    17      24.295  25.621  31.953  1.00  0.00           C  
ATOM    537  O6   DG    17      23.676  26.584  31.469  1.00  0.00           O  
ATOM    538  N1   DG    17      25.347  25.987  32.800  1.00  0.00           N  
ATOM    539  H1   DG    17      25.381  26.961  33.066  1.00  0.00           H  
ATOM    540  C2   DG    17      26.020  25.082  33.531  1.00  0.00           C  
ATOM    541  N2   DG    17      26.863  25.495  34.394  1.00  0.00           N  
ATOM    542  H21  DG    17      27.219  26.440  34.422  1.00  0.00           H  
ATOM    543  H22  DG    17      27.302  24.864  35.050  1.00  0.00           H  
ATOM    544  N3   DG    17      25.903  23.740  33.476  1.00  0.00           N  
ATOM    545  C4   DG    17      24.935  23.374  32.569  1.00  0.00           C  
ATOM    546  C3'  DG    17      25.231  18.593  33.249  1.00  0.00           C  
ATOM    547  H3'  DG    17      24.712  17.642  33.125  1.00  0.00           H  
ATOM    548  C2'  DG    17      24.224  19.738  33.166  1.00  0.00           C  
ATOM    549  H2'  DG    17      23.452  19.493  32.437  1.00  0.00           H  
ATOM    550 H2''  DG    17      23.890  19.835  34.199  1.00  0.00           H  
ATOM    551  O3'  DG    17      25.948  18.598  34.496  1.00  0.00           O  
ATOM    552  P    DT    18      26.754  17.310  34.938  1.00  0.00           P  
ATOM    553  OP1  DT    18      28.140  17.821  35.138  1.00  0.00           O  
ATOM    554  OP2  DT    18      26.565  16.140  34.045  1.00  0.00           O  
ATOM    555  O5'  DT    18      26.238  16.869  36.344  1.00  0.00           O  
ATOM    556  C5'  DT    18      25.190  15.938  36.534  1.00  0.00           C  
ATOM    557  H5'  DT    18      25.623  15.237  37.248  1.00  0.00           H  
ATOM    558 H5''  DT    18      24.999  15.294  35.675  1.00  0.00           H  
ATOM    559  C4'  DT    18      23.884  16.487  37.113  1.00  0.00           C  
ATOM    560  H4'  DT    18      23.280  15.658  37.482  1.00  0.00           H  
ATOM    561  O4'  DT    18      24.270  17.292  38.229  1.00  0.00           O  
ATOM    562  C1'  DT    18      23.594  18.522  38.240  1.00  0.00           C  
ATOM    563  H1'  DT    18      22.625  18.394  38.722  1.00  0.00           H  
ATOM    564  N1   DT    18      24.418  19.616  38.861  1.00  0.00           N  
ATOM    565  C6   DT    18      25.643  20.004  38.314  1.00  0.00           C  
ATOM    566  H6   DT    18      25.906  19.535  37.377  1.00  0.00           H  
ATOM    567  C5   DT    18      26.457  20.842  38.994  1.00  0.00           C  
ATOM    568  C7   DT    18      27.780  21.316  38.403  1.00  0.00           C  
ATOM    569  H71  DT    18      27.537  22.262  37.918  1.00  0.00           H  
ATOM    570  H72  DT    18      28.524  21.428  39.191  1.00  0.00           H  
ATOM    571  H73  DT    18      28.176  20.601  37.681  1.00  0.00           H  
ATOM    572  C4   DT    18      26.092  21.313  40.379  1.00  0.00           C  
ATOM    573  O4   DT    18      26.788  22.040  41.068  1.00  0.00           O  
ATOM    574  N3   DT    18      24.854  20.909  40.806  1.00  0.00           N  
ATOM    575  H3   DT    18      24.661  21.047  41.787  1.00  0.00           H  
ATOM    576  C2   DT    18      23.985  20.142  40.081  1.00  0.00           C  
ATOM    577  O2   DT    18      22.872  20.033  40.520  1.00  0.00           O  
ATOM    578  C3'  DT    18      23.102  17.476  36.205  1.00  0.00           C  
ATOM    579  H3'  DT    18      23.563  17.271  35.239  1.00  0.00           H  
ATOM    580  C2'  DT    18      23.386  18.819  36.746  1.00  0.00           C  
ATOM    581  H2'  DT    18      24.299  19.100  36.221  1.00  0.00           H  
ATOM    582 H2''  DT    18      22.569  19.495  36.490  1.00  0.00           H  
ATOM    583  O3'  DT    18      21.666  17.159  36.330  1.00  0.00           O  
ATOM    584  P    DT    19      20.690  17.596  35.109  1.00  0.00           P  
ATOM    585  OP1  DT    19      19.707  16.471  34.890  1.00  0.00           O  
ATOM    586  OP2  DT    19      21.539  18.005  33.979  1.00  0.00           O  
ATOM    587  O5'  DT    19      19.984  18.761  35.760  1.00  0.00           O  
ATOM    588  C5'  DT    19      19.002  18.554  36.768  1.00  0.00           C  
ATOM    589  H5'  DT    19      19.243  17.726  37.435  1.00  0.00           H  
ATOM    590 H5''  DT    19      18.087  18.233  36.271  1.00  0.00           H  
ATOM    591  C4'  DT    19      18.706  19.846  37.586  1.00  0.00           C  
ATOM    592  H4'  DT    19      17.885  19.785  38.300  1.00  0.00           H  
ATOM    593  O4'  DT    19      19.841  20.143  38.386  1.00  0.00           O  
ATOM    594  C1'  DT    19      19.716  21.462  38.673  1.00  0.00           C  
ATOM    595  H1'  DT    19      19.335  21.568  39.689  1.00  0.00           H  
ATOM    596  N1   DT    19      21.089  22.069  38.580  1.00  0.00           N  
ATOM    597  C6   DT    19      21.745  21.920  37.418  1.00  0.00           C  
ATOM    598  H6   DT    19      21.352  21.273  36.647  1.00  0.00           H  
ATOM    599  C5   DT    19      23.007  22.416  37.262  1.00  0.00           C  
ATOM    600  C7   DT    19      23.814  22.093  35.984  1.00  0.00           C  
ATOM    601  H71  DT    19      23.113  21.757  35.219  1.00  0.00           H  
ATOM    602  H72  DT    19      24.248  22.992  35.547  1.00  0.00           H  
ATOM    603  H73  DT    19      24.504  21.263  36.138  1.00  0.00           H  
ATOM    604  C4   DT    19      23.577  23.346  38.271  1.00  0.00           C  
ATOM    605  O4   DT    19      24.648  23.812  38.260  1.00  0.00           O  
ATOM    606  N3   DT    19      22.854  23.393  39.449  1.00  0.00           N  
ATOM    607  H3   DT    19      23.354  23.677  40.279  1.00  0.00           H  
ATOM    608  C2   DT    19      21.628  22.822  39.662  1.00  0.00           C  
ATOM    609  O2   DT    19      21.020  22.952  40.685  1.00  0.00           O  
ATOM    610  C3'  DT    19      18.438  21.085  36.754  1.00  0.00           C  
ATOM    611  H3'  DT    19      19.181  21.272  35.978  1.00  0.00           H  
ATOM    612  C2'  DT    19      18.658  22.112  37.760  1.00  0.00           C  
ATOM    613  H2'  DT    19      19.056  23.043  37.356  1.00  0.00           H  
ATOM    614 H2''  DT    19      17.737  22.379  38.278  1.00  0.00           H  
ATOM    615  O3'  DT    19      17.144  21.125  36.169  1.00  0.00           O  
ATOM    616  P    DA    20      16.956  21.249  34.591  1.00  0.00           P  
ATOM    617  OP1  DA    20      15.505  21.068  34.447  1.00  0.00           O  
ATOM    618  OP2  DA    20      17.806  20.287  33.807  1.00  0.00           O  
ATOM    619  O5'  DA    20      17.433  22.757  34.248  1.00  0.00           O  
ATOM    620  C5'  DA    20      16.490  23.809  34.130  1.00  0.00           C  
ATOM    621  H5'  DA    20      16.527  24.357  35.071  1.00  0.00           H  
ATOM    622 H5''  DA    20      15.458  23.460  34.095  1.00  0.00           H  
ATOM    623  C4'  DA    20      16.701  24.711  32.940  1.00  0.00           C  
ATOM    624  H4'  DA    20      15.831  25.363  32.855  1.00  0.00           H  
ATOM    625  O4'  DA    20      17.804  25.537  33.251  1.00  0.00           O  
ATOM    626  C1'  DA    20      18.823  25.271  32.213  1.00  0.00           C  
ATOM    627  H1'  DA    20      18.919  26.119  31.534  1.00  0.00           H  
ATOM    628  N9   DA    20      20.072  25.010  33.001  1.00  0.00           N  
ATOM    629  C8   DA    20      20.516  23.900  33.668  1.00  0.00           C  
ATOM    630  H8   DA    20      20.120  22.912  33.482  1.00  0.00           H  
ATOM    631  N7   DA    20      21.533  24.050  34.472  1.00  0.00           N  
ATOM    632  C5   DA    20      21.840  25.439  34.253  1.00  0.00           C  
ATOM    633  C6   DA    20      22.730  26.399  34.809  1.00  0.00           C  
ATOM    634  N6   DA    20      23.597  26.166  35.754  1.00  0.00           N  
ATOM    635  H61  DA    20      24.164  26.908  36.139  1.00  0.00           H  
ATOM    636  H62  DA    20      23.809  25.226  36.059  1.00  0.00           H  
ATOM    637  N1   DA    20      22.652  27.692  34.481  1.00  0.00           N  
ATOM    638  C2   DA    20      21.680  28.097  33.678  1.00  0.00           C  
ATOM    639  H2   DA    20      21.690  29.121  33.336  1.00  0.00           H  
ATOM    640  N3   DA    20      20.738  27.328  33.092  1.00  0.00           N  
ATOM    641  C4   DA    20      20.913  26.008  33.445  1.00  0.00           C  
ATOM    642  C3'  DA    20      16.901  24.012  31.597  1.00  0.00           C  
ATOM    643  H3'  DA    20      16.472  23.020  31.739  1.00  0.00           H  
ATOM    644  C2'  DA    20      18.448  24.018  31.407  1.00  0.00           C  
ATOM    645  H2'  DA    20      18.929  23.139  31.833  1.00  0.00           H  
ATOM    646 H2''  DA    20      18.730  24.137  30.360  1.00  0.00           H  
ATOM    647  O3'  DA    20      16.274  24.695  30.506  1.00  0.00           O  
ATOM    648  P    DG    21      14.843  24.348  29.961  1.00  0.00           P  
ATOM    649  OP1  DG    21      13.783  24.864  30.890  1.00  0.00           O  
ATOM    650  OP2  DG    21      14.875  22.880  29.741  1.00  0.00           O  
ATOM    651  O5'  DG    21      14.895  25.207  28.613  1.00  0.00           O  
ATOM    652  C5'  DG    21      15.820  24.942  27.556  1.00  0.00           C  
ATOM    653  H5'  DG    21      15.550  24.003  27.074  1.00  0.00           H  
ATOM    654 H5''  DG    21      16.830  24.880  27.961  1.00  0.00           H  
ATOM    655  C4'  DG    21      15.680  26.122  26.616  1.00  0.00           C  
ATOM    656  H4'  DG    21      14.633  26.370  26.439  1.00  0.00           H  
ATOM    657  O4'  DG    21      16.444  27.270  26.933  1.00  0.00           O  
ATOM    658  C1'  DG    21      17.608  27.396  26.098  1.00  0.00           C  
ATOM    659  H1'  DG    21      17.366  28.181  25.382  1.00  0.00           H  
ATOM    660  N9   DG    21      18.671  27.876  26.975  1.00  0.00           N  
ATOM    661  C8   DG    21      18.956  29.227  27.228  1.00  0.00           C  
ATOM    662  H8   DG    21      18.435  30.076  26.812  1.00  0.00           H  
ATOM    663  N7   DG    21      19.870  29.458  28.116  1.00  0.00           N  
ATOM    664  C5   DG    21      20.289  28.154  28.458  1.00  0.00           C  
ATOM    665  C6   DG    21      21.373  27.781  29.313  1.00  0.00           C  
ATOM    666  O6   DG    21      22.096  28.496  29.959  1.00  0.00           O  
ATOM    667  N1   DG    21      21.658  26.425  29.435  1.00  0.00           N  
ATOM    668  H1   DG    21      22.283  26.144  30.178  1.00  0.00           H  
ATOM    669  C2   DG    21      20.866  25.487  28.750  1.00  0.00           C  
ATOM    670  N2   DG    21      21.165  24.253  28.968  1.00  0.00           N  
ATOM    671  H21  DG    21      21.848  24.001  29.667  1.00  0.00           H  
ATOM    672  H22  DG    21      20.591  23.518  28.579  1.00  0.00           H  
ATOM    673  N3   DG    21      19.898  25.847  27.906  1.00  0.00           N  
ATOM    674  C4   DG    21      19.574  27.196  27.783  1.00  0.00           C  
ATOM    675  C3'  DG    21      16.227  25.675  25.227  1.00  0.00           C  
ATOM    676  H3'  DG    21      16.134  24.591  25.163  1.00  0.00           H  
ATOM    677  C2'  DG    21      17.737  26.086  25.430  1.00  0.00           C  
ATOM    678  H2'  DG    21      18.135  25.280  26.047  1.00  0.00           H  
ATOM    679 H2''  DG    21      18.228  26.198  24.463  1.00  0.00           H  
ATOM    680  O3'  DG    21      15.462  26.273  24.198  1.00  0.00           O  
ATOM    681  P    DG    22      15.994  26.668  22.816  1.00  0.00           P  
ATOM    682  OP1  DG    22      14.858  27.200  22.037  1.00  0.00           O  
ATOM    683  OP2  DG    22      16.731  25.491  22.324  1.00  0.00           O  
ATOM    684  O5'  DG    22      16.994  27.850  23.037  1.00  0.00           O  
ATOM    685  C5'  DG    22      16.445  29.184  23.242  1.00  0.00           C  
ATOM    686  H5'  DG    22      15.795  29.342  24.103  1.00  0.00           H  
ATOM    687 H5''  DG    22      15.848  29.416  22.360  1.00  0.00           H  
ATOM    688  C4'  DG    22      17.669  30.144  23.175  1.00  0.00           C  
ATOM    689  H4'  DG    22      17.271  31.157  23.232  1.00  0.00           H  
ATOM    690  O4'  DG    22      18.507  29.982  24.264  1.00  0.00           O  
ATOM    691  C1'  DG    22      19.889  30.217  23.799  1.00  0.00           C  
ATOM    692  H1'  DG    22      20.056  31.292  23.720  1.00  0.00           H  
ATOM    693  N9   DG    22      20.921  29.662  24.763  1.00  0.00           N  
ATOM    694  C8   DG    22      21.441  28.396  24.770  1.00  0.00           C  
ATOM    695  H8   DG    22      21.016  27.613  24.159  1.00  0.00           H  
ATOM    696  N7   DG    22      22.216  28.116  25.766  1.00  0.00           N  
ATOM    697  C5   DG    22      22.397  29.402  26.307  1.00  0.00           C  
ATOM    698  C6   DG    22      23.272  29.825  27.392  1.00  0.00           C  
ATOM    699  O6   DG    22      24.187  29.210  27.930  1.00  0.00           O  
ATOM    700  N1   DG    22      23.167  31.126  27.826  1.00  0.00           N  
ATOM    701  H1   DG    22      23.728  31.518  28.570  1.00  0.00           H  
ATOM    702  C2   DG    22      22.355  31.958  27.148  1.00  0.00           C  
ATOM    703  N2   DG    22      22.284  33.218  27.632  1.00  0.00           N  
ATOM    704  H21  DG    22      23.002  33.523  28.273  1.00  0.00           H  
ATOM    705  H22  DG    22      21.600  33.891  27.318  1.00  0.00           H  
ATOM    706  N3   DG    22      21.555  31.677  26.120  1.00  0.00           N  
ATOM    707  C4   DG    22      21.598  30.359  25.722  1.00  0.00           C  
ATOM    708  C3'  DG    22      18.449  30.080  21.868  1.00  0.00           C  
ATOM    709  H3'  DG    22      17.978  29.271  21.310  1.00  0.00           H  
ATOM    710  C2'  DG    22      19.916  29.768  22.329  1.00  0.00           C  
ATOM    711  H2'  DG    22      20.041  28.687  22.282  1.00  0.00           H  
ATOM    712 H2''  DG    22      20.701  30.295  21.787  1.00  0.00           H  
ATOM    713  O3'  DG    22      18.332  31.254  21.166  1.00  0.00           O  
ATOM    714  P    DG    23      18.828  31.520  19.678  1.00  0.00           P  
ATOM    715  OP1  DG    23      17.706  32.179  18.999  1.00  0.00           O  
ATOM    716  OP2  DG    23      19.429  30.247  19.162  1.00  0.00           O  
ATOM    717  O5'  DG    23      19.999  32.528  20.046  1.00  0.00           O  
ATOM    718  C5'  DG    23      19.881  33.872  20.517  1.00  0.00           C  
ATOM    719  H5'  DG    23      19.065  34.046  21.218  1.00  0.00           H  
ATOM    720 H5''  DG    23      19.628  34.552  19.704  1.00  0.00           H  
ATOM    721  C4'  DG    23      21.133  34.434  21.303  1.00  0.00           C  
ATOM    722  H4'  DG    23      20.701  35.301  21.802  1.00  0.00           H  
ATOM    723  O4'  DG    23      21.427  33.487  22.311  1.00  0.00           O  
ATOM    724  C1'  DG    23      22.831  33.686  22.488  1.00  0.00           C  
ATOM    725  H1'  DG    23      23.003  34.589  23.073  1.00  0.00           H  
ATOM    726  N9   DG    23      23.527  32.488  23.172  1.00  0.00           N  
ATOM    727  C8   DG    23      23.510  31.140  22.853  1.00  0.00           C  
ATOM    728  H8   DG    23      22.934  30.781  22.013  1.00  0.00           H  
ATOM    729  N7   DG    23      24.338  30.356  23.532  1.00  0.00           N  
ATOM    730  C5   DG    23      24.914  31.280  24.488  1.00  0.00           C  
ATOM    731  C6   DG    23      25.862  31.095  25.519  1.00  0.00           C  
ATOM    732  O6   DG    23      26.320  30.043  25.994  1.00  0.00           O  
ATOM    733  N1   DG    23      26.227  32.298  26.108  1.00  0.00           N  
ATOM    734  H1   DG    23      26.995  32.203  26.757  1.00  0.00           H  
ATOM    735  C2   DG    23      25.652  33.505  25.825  1.00  0.00           C  
ATOM    736  N2   DG    23      25.844  34.553  26.538  1.00  0.00           N  
ATOM    737  H21  DG    23      26.600  34.668  27.197  1.00  0.00           H  
ATOM    738  H22  DG    23      25.301  35.354  26.251  1.00  0.00           H  
ATOM    739  N3   DG    23      24.707  33.744  24.939  1.00  0.00           N  
ATOM    740  C4   DG    23      24.403  32.599  24.271  1.00  0.00           C  
ATOM    741  C3'  DG    23      22.363  34.669  20.462  1.00  0.00           C  
ATOM    742  H3'  DG    23      22.229  34.097  19.544  1.00  0.00           H  
ATOM    743  C2'  DG    23      23.530  33.885  21.166  1.00  0.00           C  
ATOM    744  H2'  DG    23      23.754  32.940  20.673  1.00  0.00           H  
ATOM    745 H2''  DG    23      24.387  34.540  21.326  1.00  0.00           H  
ATOM    746  O3'  DG    23      22.634  36.021  20.256  1.00  0.00           O  
ATOM    747  P   DA3    24      22.729  36.673  18.771  1.00  0.00           P  
ATOM    748  OP1 DA3    24      22.136  38.035  18.942  1.00  0.00           O  
ATOM    749  OP2 DA3    24      22.189  35.868  17.721  1.00  0.00           O  
ATOM    750  O5' DA3    24      24.257  36.794  18.541  1.00  0.00           O  
ATOM    751  C5' DA3    24      25.097  37.732  19.232  1.00  0.00           C  
ATOM    752  H5' DA3    24      24.822  37.638  20.283  1.00  0.00           H  
ATOM    753 H5'' DA3    24      24.759  38.719  18.916  1.00  0.00           H  
ATOM    754  C4' DA3    24      26.597  37.516  19.116  1.00  0.00           C  
ATOM    755  H4' DA3    24      27.024  38.494  19.338  1.00  0.00           H  
ATOM    756  O4' DA3    24      26.915  36.534  20.135  1.00  0.00           O  
ATOM    757  C1' DA3    24      27.681  35.490  19.498  1.00  0.00           C  
ATOM    758  H1' DA3    24      28.719  35.699  19.756  1.00  0.00           H  
ATOM    759  N9  DA3    24      27.325  34.284  20.101  1.00  0.00           N  
ATOM    760  C8  DA3    24      26.865  33.080  19.545  1.00  0.00           C  
ATOM    761  H8  DA3    24      26.554  33.058  18.511  1.00  0.00           H  
ATOM    762  N7  DA3    24      26.911  32.030  20.355  1.00  0.00           N  
ATOM    763  C5  DA3    24      27.397  32.557  21.520  1.00  0.00           C  
ATOM    764  C6  DA3    24      27.672  32.015  22.785  1.00  0.00           C  
ATOM    765  N6  DA3    24      27.518  30.730  23.036  1.00  0.00           N  
ATOM    766  H61 DA3    24      27.851  30.236  23.851  1.00  0.00           H  
ATOM    767  H62 DA3    24      27.430  30.186  22.189  1.00  0.00           H  
ATOM    768  N1  DA3    24      28.117  32.786  23.795  1.00  0.00           N  
ATOM    769  C2  DA3    24      28.214  34.089  23.601  1.00  0.00           C  
ATOM    770  H2  DA3    24      28.406  34.723  24.454  1.00  0.00           H  
ATOM    771  N3  DA3    24      28.041  34.729  22.475  1.00  0.00           N  
ATOM    772  C4  DA3    24      27.679  33.914  21.438  1.00  0.00           C  
ATOM    773  C3' DA3    24      27.223  37.110  17.773  1.00  0.00           C  
ATOM    774  H3' DA3    24      26.587  37.262  16.900  1.00  0.00           H  
ATOM    775  C2' DA3    24      27.266  35.675  18.022  1.00  0.00           C  
ATOM    776  H2' DA3    24      26.341  35.196  17.703  1.00  0.00           H  
ATOM    777 H2'' DA3    24      28.054  35.278  17.382  1.00  0.00           H  
ATOM    778  O3' DA3    24      28.461  37.770  17.640  1.00  0.00           O  
ATOM    779 HO3' DA3    24      28.281  38.584  17.163  1.00  0.00           H  
END
