# Supplementary material for: Simple Adjustment of Intranucleotide Base-Phosphate Interaction in the OL3 AMBER Force Field Improves RNA Simulations
Source: J Chem Theory Comput. 2023 Nov 9;19(22):8423–33. doi: 10.1021/acs.jctc.3c00990 (PMC10687871; doi:10.1021/acs.jctc.3c00990)
Supplement: Supplementary file 2 — ct3c00990_si_002.zip [file ct3c00990_si_002.zip › 1KF1_start.pdb]

ATOM      1 HO5' DA5     1      34.864  22.824  23.609  1.00  0.00           H  
ATOM      2  O5' DA5     1      35.423  22.155  23.207  1.00  0.00           O  
ATOM      3  C5' DA5     1      35.011  21.943  21.893  1.00  0.00           C  
ATOM      4  H5' DA5     1      35.183  22.825  21.276  1.00  0.00           H  
ATOM      5 H5'' DA5     1      33.976  21.602  21.905  1.00  0.00           H  
ATOM      6  C4' DA5     1      35.871  20.856  21.234  1.00  0.00           C  
ATOM      7  H4' DA5     1      35.529  20.619  20.226  1.00  0.00           H  
ATOM      8  O4' DA5     1      37.228  21.258  21.074  1.00  0.00           O  
ATOM      9  C1' DA5     1      37.966  20.043  20.710  1.00  0.00           C  
ATOM     10  H1' DA5     1      37.754  19.768  19.677  1.00  0.00           H  
ATOM     11  N9  DA5     1      39.465  20.100  20.887  1.00  0.00           N  
ATOM     12  C8  DA5     1      40.285  19.632  21.914  1.00  0.00           C  
ATOM     13  H8  DA5     1      39.863  19.135  22.775  1.00  0.00           H  
ATOM     14  N7  DA5     1      41.552  19.794  21.716  1.00  0.00           N  
ATOM     15  C5  DA5     1      41.609  20.410  20.497  1.00  0.00           C  
ATOM     16  C6  DA5     1      42.663  20.899  19.717  1.00  0.00           C  
ATOM     17  N6  DA5     1      43.891  20.903  20.079  1.00  0.00           N  
ATOM     18  H61 DA5     1      44.626  21.143  19.429  1.00  0.00           H  
ATOM     19  H62 DA5     1      44.098  20.665  21.038  1.00  0.00           H  
ATOM     20  N1  DA5     1      42.441  21.440  18.548  1.00  0.00           N  
ATOM     21  C2  DA5     1      41.204  21.559  18.115  1.00  0.00           C  
ATOM     22  H2  DA5     1      40.962  21.974  17.148  1.00  0.00           H  
ATOM     23  N3  DA5     1      40.103  21.146  18.735  1.00  0.00           N  
ATOM     24  C4  DA5     1      40.351  20.599  19.983  1.00  0.00           C  
ATOM     25  C3' DA5     1      36.025  19.575  21.964  1.00  0.00           C  
ATOM     26  H3' DA5     1      36.228  19.865  22.995  1.00  0.00           H  
ATOM     27  C2' DA5     1      37.278  18.882  21.407  1.00  0.00           C  
ATOM     28  H2' DA5     1      37.798  18.380  22.223  1.00  0.00           H  
ATOM     29 H2'' DA5     1      36.986  18.188  20.620  1.00  0.00           H  
ATOM     30  O3' DA5     1      34.855  18.783  21.733  1.00  0.00           O  
ATOM     31  P    DG     2      34.095  18.075  22.900  1.00  0.00           P  
ATOM     32  OP1  DG     2      34.972  17.158  23.625  1.00  0.00           O  
ATOM     33  OP2  DG     2      32.844  17.618  22.231  1.00  0.00           O  
ATOM     34  O5'  DG     2      33.692  19.267  23.904  1.00  0.00           O  
ATOM     35  C5'  DG     2      32.654  20.164  23.566  1.00  0.00           C  
ATOM     36  H5'  DG     2      32.574  20.461  22.520  1.00  0.00           H  
ATOM     37 H5''  DG     2      32.860  21.155  23.970  1.00  0.00           H  
ATOM     38  C4'  DG     2      31.318  19.686  24.124  1.00  0.00           C  
ATOM     39  H4'  DG     2      31.190  18.646  23.821  1.00  0.00           H  
ATOM     40  O4'  DG     2      31.042  19.936  25.506  1.00  0.00           O  
ATOM     41  C1'  DG     2      30.157  21.023  25.719  1.00  0.00           C  
ATOM     42  H1'  DG     2      29.184  20.725  26.110  1.00  0.00           H  
ATOM     43  N9   DG     2      30.676  21.899  26.780  1.00  0.00           N  
ATOM     44  C8   DG     2      31.938  22.453  26.862  1.00  0.00           C  
ATOM     45  H8   DG     2      32.761  22.133  26.241  1.00  0.00           H  
ATOM     46  N7   DG     2      32.152  23.163  27.960  1.00  0.00           N  
ATOM     47  C5   DG     2      30.877  23.201  28.599  1.00  0.00           C  
ATOM     48  C6   DG     2      30.445  23.827  29.820  1.00  0.00           C  
ATOM     49  O6   DG     2      31.018  24.675  30.481  1.00  0.00           O  
ATOM     50  N1   DG     2      29.193  23.478  30.186  1.00  0.00           N  
ATOM     51  H1   DG     2      28.761  23.867  31.012  1.00  0.00           H  
ATOM     52  C2   DG     2      28.291  22.796  29.422  1.00  0.00           C  
ATOM     53  N2   DG     2      27.085  22.671  29.831  1.00  0.00           N  
ATOM     54  H21  DG     2      26.850  22.931  30.778  1.00  0.00           H  
ATOM     55  H22  DG     2      26.484  22.080  29.273  1.00  0.00           H  
ATOM     56  N3   DG     2      28.672  22.185  28.260  1.00  0.00           N  
ATOM     57  C4   DG     2      29.964  22.414  27.893  1.00  0.00           C  
ATOM     58  C3'  DG     2      30.187  20.560  23.386  1.00  0.00           C  
ATOM     59  H3'  DG     2      30.508  20.953  22.421  1.00  0.00           H  
ATOM     60  C2'  DG     2      30.022  21.715  24.398  1.00  0.00           C  
ATOM     61  H2'  DG     2      30.760  22.507  24.269  1.00  0.00           H  
ATOM     62 H2''  DG     2      28.995  22.020  24.199  1.00  0.00           H  
ATOM     63  O3'  DG     2      28.936  19.826  23.284  1.00  0.00           O  
ATOM     64  P    DG     3      28.004  19.978  22.017  1.00  0.00           P  
ATOM     65  OP1  DG     3      27.794  18.680  21.316  1.00  0.00           O  
ATOM     66  OP2  DG     3      28.543  21.067  21.201  1.00  0.00           O  
ATOM     67  O5'  DG     3      26.690  20.511  22.476  1.00  0.00           O  
ATOM     68  C5'  DG     3      25.802  19.787  23.234  1.00  0.00           C  
ATOM     69  H5'  DG     3      26.370  19.272  24.009  1.00  0.00           H  
ATOM     70 H5''  DG     3      25.307  19.052  22.599  1.00  0.00           H  
ATOM     71  C4'  DG     3      24.694  20.791  23.776  1.00  0.00           C  
ATOM     72  H4'  DG     3      23.953  20.186  24.298  1.00  0.00           H  
ATOM     73  O4'  DG     3      25.323  21.674  24.735  1.00  0.00           O  
ATOM     74  C1'  DG     3      24.822  22.941  24.603  1.00  0.00           C  
ATOM     75  H1'  DG     3      23.863  22.984  25.120  1.00  0.00           H  
ATOM     76  N9   DG     3      25.783  23.879  25.250  1.00  0.00           N  
ATOM     77  C8   DG     3      27.060  24.237  24.895  1.00  0.00           C  
ATOM     78  H8   DG     3      27.586  24.040  23.972  1.00  0.00           H  
ATOM     79  N7   DG     3      27.705  24.837  25.835  1.00  0.00           N  
ATOM     80  C5   DG     3      26.790  24.945  26.840  1.00  0.00           C  
ATOM     81  C6   DG     3      26.923  25.660  28.044  1.00  0.00           C  
ATOM     82  O6   DG     3      27.799  26.398  28.369  1.00  0.00           O  
ATOM     83  N1   DG     3      25.853  25.453  28.904  1.00  0.00           N  
ATOM     84  H1   DG     3      25.780  26.071  29.700  1.00  0.00           H  
ATOM     85  C2   DG     3      24.737  24.733  28.549  1.00  0.00           C  
ATOM     86  N2   DG     3      23.697  24.911  29.269  1.00  0.00           N  
ATOM     87  H21  DG     3      23.749  25.211  30.232  1.00  0.00           H  
ATOM     88  H22  DG     3      22.811  24.766  28.807  1.00  0.00           H  
ATOM     89  N3   DG     3      24.549  24.105  27.347  1.00  0.00           N  
ATOM     90  C4   DG     3      25.667  24.203  26.617  1.00  0.00           C  
ATOM     91  C3'  DG     3      24.083  21.637  22.618  1.00  0.00           C  
ATOM     92  H3'  DG     3      24.470  21.301  21.656  1.00  0.00           H  
ATOM     93  C2'  DG     3      24.712  22.982  23.011  1.00  0.00           C  
ATOM     94  H2'  DG     3      25.686  23.013  22.523  1.00  0.00           H  
ATOM     95 H2''  DG     3      24.064  23.816  22.741  1.00  0.00           H  
ATOM     96  O3'  DG     3      22.667  21.534  22.662  1.00  0.00           O  
ATOM     97  P    DG     4      21.620  22.485  21.996  1.00  0.00           P  
ATOM     98  OP1  DG     4      20.615  21.569  21.364  1.00  0.00           O  
ATOM     99  OP2  DG     4      22.429  23.484  21.203  1.00  0.00           O  
ATOM    100  O5'  DG     4      20.950  23.213  23.326  1.00  0.00           O  
ATOM    101  C5'  DG     4      20.390  22.399  24.320  1.00  0.00           C  
ATOM    102  H5'  DG     4      21.188  21.816  24.778  1.00  0.00           H  
ATOM    103 H5''  DG     4      19.814  21.586  23.878  1.00  0.00           H  
ATOM    104  C4'  DG     4      19.608  23.182  25.333  1.00  0.00           C  
ATOM    105  H4'  DG     4      19.058  22.442  25.915  1.00  0.00           H  
ATOM    106  O4'  DG     4      20.394  23.820  26.301  1.00  0.00           O  
ATOM    107  C1'  DG     4      20.276  25.187  26.066  1.00  0.00           C  
ATOM    108  H1'  DG     4      19.753  25.710  26.866  1.00  0.00           H  
ATOM    109  N9   DG     4      21.620  25.731  25.978  1.00  0.00           N  
ATOM    110  C8   DG     4      22.519  25.593  24.947  1.00  0.00           C  
ATOM    111  H8   DG     4      22.385  25.060  24.017  1.00  0.00           H  
ATOM    112  N7   DG     4      23.595  26.351  25.086  1.00  0.00           N  
ATOM    113  C5   DG     4      23.336  27.040  26.325  1.00  0.00           C  
ATOM    114  C6   DG     4      24.113  27.957  27.112  1.00  0.00           C  
ATOM    115  O6   DG     4      25.222  28.429  26.842  1.00  0.00           O  
ATOM    116  N1   DG     4      23.524  28.384  28.237  1.00  0.00           N  
ATOM    117  H1   DG     4      24.030  29.087  28.757  1.00  0.00           H  
ATOM    118  C2   DG     4      22.322  27.910  28.670  1.00  0.00           C  
ATOM    119  N2   DG     4      21.849  28.491  29.730  1.00  0.00           N  
ATOM    120  H21  DG     4      22.414  29.139  30.261  1.00  0.00           H  
ATOM    121  H22  DG     4      20.865  28.362  29.914  1.00  0.00           H  
ATOM    122  N3   DG     4      21.582  27.043  28.055  1.00  0.00           N  
ATOM    123  C4   DG     4      22.144  26.684  26.867  1.00  0.00           C  
ATOM    124  C3'  DG     4      18.605  24.189  24.746  1.00  0.00           C  
ATOM    125  H3'  DG     4      18.410  24.034  23.685  1.00  0.00           H  
ATOM    126  C2'  DG     4      19.431  25.437  24.837  1.00  0.00           C  
ATOM    127  H2'  DG     4      20.093  25.475  23.971  1.00  0.00           H  
ATOM    128 H2''  DG     4      18.942  26.395  25.018  1.00  0.00           H  
ATOM    129  O3'  DG     4      17.460  24.213  25.653  1.00  0.00           O  
ATOM    130  P    DT     5      15.964  23.705  25.259  1.00  0.00           P  
ATOM    131  OP1  DT     5      15.616  24.395  24.016  1.00  0.00           O  
ATOM    132  OP2  DT     5      15.090  23.927  26.405  1.00  0.00           O  
ATOM    133  O5'  DT     5      16.025  22.116  25.040  1.00  0.00           O  
ATOM    134  C5'  DT     5      15.836  21.262  26.133  1.00  0.00           C  
ATOM    135  H5'  DT     5      14.800  21.268  26.472  1.00  0.00           H  
ATOM    136 H5''  DT     5      16.493  21.530  26.961  1.00  0.00           H  
ATOM    137  C4'  DT     5      16.183  19.815  25.716  1.00  0.00           C  
ATOM    138  H4'  DT     5      15.490  19.529  24.924  1.00  0.00           H  
ATOM    139  O4'  DT     5      17.547  19.832  25.264  1.00  0.00           O  
ATOM    140  C1'  DT     5      18.191  18.688  25.789  1.00  0.00           C  
ATOM    141  H1'  DT     5      18.049  17.813  25.155  1.00  0.00           H  
ATOM    142  N1   DT     5      19.669  18.952  26.030  1.00  0.00           N  
ATOM    143  C6   DT     5      20.093  19.902  26.897  1.00  0.00           C  
ATOM    144  H6   DT     5      19.428  20.583  27.407  1.00  0.00           H  
ATOM    145  C5   DT     5      21.394  20.002  27.193  1.00  0.00           C  
ATOM    146  C7   DT     5      21.817  21.050  28.187  1.00  0.00           C  
ATOM    147  H71  DT     5      22.672  21.586  27.775  1.00  0.00           H  
ATOM    148  H72  DT     5      21.058  21.823  28.314  1.00  0.00           H  
ATOM    149  H73  DT     5      22.174  20.576  29.101  1.00  0.00           H  
ATOM    150  C4   DT     5      22.357  19.023  26.665  1.00  0.00           C  
ATOM    151  O4   DT     5      23.516  18.868  27.014  1.00  0.00           O  
ATOM    152  N3   DT     5      21.841  18.146  25.773  1.00  0.00           N  
ATOM    153  H3   DT     5      22.514  17.463  25.456  1.00  0.00           H  
ATOM    154  C2   DT     5      20.543  18.010  25.472  1.00  0.00           C  
ATOM    155  O2   DT     5      20.182  17.143  24.699  1.00  0.00           O  
ATOM    156  C3'  DT     5      16.039  18.754  26.807  1.00  0.00           C  
ATOM    157  H3'  DT     5      15.621  19.202  27.709  1.00  0.00           H  
ATOM    158  C2'  DT     5      17.473  18.300  27.048  1.00  0.00           C  
ATOM    159  H2'  DT     5      17.901  18.820  27.905  1.00  0.00           H  
ATOM    160 H2''  DT     5      17.398  17.228  27.228  1.00  0.00           H  
ATOM    161  O3'  DT     5      15.315  17.725  26.165  1.00  0.00           O  
ATOM    162  P    DT     6      14.242  16.738  26.948  1.00  0.00           P  
ATOM    163  OP1  DT     6      14.034  15.651  26.028  1.00  0.00           O  
ATOM    164  OP2  DT     6      13.045  17.614  27.327  1.00  0.00           O  
ATOM    165  O5'  DT     6      14.968  16.158  28.273  1.00  0.00           O  
ATOM    166  C5'  DT     6      14.183  15.388  29.271  1.00  0.00           C  
ATOM    167  H5'  DT     6      13.953  14.442  28.780  1.00  0.00           H  
ATOM    168 H5''  DT     6      13.336  16.009  29.563  1.00  0.00           H  
ATOM    169  C4'  DT     6      14.936  14.928  30.518  1.00  0.00           C  
ATOM    170  H4'  DT     6      14.218  14.563  31.252  1.00  0.00           H  
ATOM    171  O4'  DT     6      15.634  13.852  30.140  1.00  0.00           O  
ATOM    172  C1'  DT     6      17.014  14.223  30.391  1.00  0.00           C  
ATOM    173  H1'  DT     6      17.290  13.921  31.402  1.00  0.00           H  
ATOM    174  N1   DT     6      17.952  13.800  29.328  1.00  0.00           N  
ATOM    175  C6   DT     6      17.721  14.240  28.003  1.00  0.00           C  
ATOM    176  H6   DT     6      16.957  14.977  27.799  1.00  0.00           H  
ATOM    177  C5   DT     6      18.441  13.747  27.012  1.00  0.00           C  
ATOM    178  C7   DT     6      18.187  14.200  25.643  1.00  0.00           C  
ATOM    179  H71  DT     6      17.512  15.055  25.610  1.00  0.00           H  
ATOM    180  H72  DT     6      19.124  14.478  25.161  1.00  0.00           H  
ATOM    181  H73  DT     6      17.769  13.397  25.036  1.00  0.00           H  
ATOM    182  C4   DT     6      19.566  12.837  27.263  1.00  0.00           C  
ATOM    183  O4   DT     6      20.335  12.429  26.439  1.00  0.00           O  
ATOM    184  N3   DT     6      19.672  12.367  28.558  1.00  0.00           N  
ATOM    185  H3   DT     6      20.423  11.759  28.851  1.00  0.00           H  
ATOM    186  C2   DT     6      18.986  12.873  29.611  1.00  0.00           C  
ATOM    187  O2   DT     6      19.168  12.579  30.781  1.00  0.00           O  
ATOM    188  C3'  DT     6      15.717  16.078  31.150  1.00  0.00           C  
ATOM    189  H3'  DT     6      15.344  16.978  30.660  1.00  0.00           H  
ATOM    190  C2'  DT     6      17.081  15.760  30.524  1.00  0.00           C  
ATOM    191  H2'  DT     6      17.313  16.279  29.594  1.00  0.00           H  
ATOM    192 H2''  DT     6      17.828  16.065  31.256  1.00  0.00           H  
ATOM    193  O3'  DT     6      15.668  16.211  32.588  1.00  0.00           O  
ATOM    194  P    DA     7      16.337  17.420  33.436  1.00  0.00           P  
ATOM    195  OP1  DA     7      15.974  17.221  34.853  1.00  0.00           O  
ATOM    196  OP2  DA     7      15.853  18.682  32.732  1.00  0.00           O  
ATOM    197  O5'  DA     7      17.918  17.220  33.307  1.00  0.00           O  
ATOM    198  C5'  DA     7      18.564  16.150  33.863  1.00  0.00           C  
ATOM    199  H5'  DA     7      18.064  15.208  33.638  1.00  0.00           H  
ATOM    200 H5''  DA     7      18.483  16.247  34.946  1.00  0.00           H  
ATOM    201  C4'  DA     7      20.036  16.084  33.532  1.00  0.00           C  
ATOM    202  H4'  DA     7      20.579  15.396  34.180  1.00  0.00           H  
ATOM    203  O4'  DA     7      20.147  15.580  32.215  1.00  0.00           O  
ATOM    204  C1'  DA     7      21.193  16.281  31.549  1.00  0.00           C  
ATOM    205  H1'  DA     7      22.108  15.853  31.959  1.00  0.00           H  
ATOM    206  N9   DA     7      21.159  16.101  30.119  1.00  0.00           N  
ATOM    207  C8   DA     7      20.219  16.601  29.248  1.00  0.00           C  
ATOM    208  H8   DA     7      19.372  17.211  29.524  1.00  0.00           H  
ATOM    209  N7   DA     7      20.383  16.288  27.954  1.00  0.00           N  
ATOM    210  C5   DA     7      21.469  15.395  27.959  1.00  0.00           C  
ATOM    211  C6   DA     7      22.302  14.697  27.037  1.00  0.00           C  
ATOM    212  N6   DA     7      22.126  14.712  25.725  1.00  0.00           N  
ATOM    213  H61  DA     7      22.791  14.344  25.060  1.00  0.00           H  
ATOM    214  H62  DA     7      21.308  15.218  25.417  1.00  0.00           H  
ATOM    215  N1   DA     7      23.306  13.912  27.444  1.00  0.00           N  
ATOM    216  C2   DA     7      23.540  13.849  28.774  1.00  0.00           C  
ATOM    217  H2   DA     7      24.337  13.158  29.009  1.00  0.00           H  
ATOM    218  N3   DA     7      22.900  14.509  29.763  1.00  0.00           N  
ATOM    219  C4   DA     7      21.844  15.225  29.258  1.00  0.00           C  
ATOM    220  C3'  DA     7      20.730  17.429  33.592  1.00  0.00           C  
ATOM    221  H3'  DA     7      20.038  18.176  33.981  1.00  0.00           H  
ATOM    222  C2'  DA     7      20.980  17.689  32.140  1.00  0.00           C  
ATOM    223  H2'  DA     7      20.066  18.118  31.727  1.00  0.00           H  
ATOM    224 H2''  DA     7      21.918  18.215  31.964  1.00  0.00           H  
ATOM    225  O3'  DA     7      21.903  17.362  34.417  1.00  0.00           O  
ATOM    226  P    DG     8      21.875  17.674  35.980  1.00  0.00           P  
ATOM    227  OP1  DG     8      22.872  16.791  36.527  1.00  0.00           O  
ATOM    228  OP2  DG     8      20.442  17.603  36.399  1.00  0.00           O  
ATOM    229  O5'  DG     8      22.410  19.217  36.096  1.00  0.00           O  
ATOM    230  C5'  DG     8      21.625  20.368  35.849  1.00  0.00           C  
ATOM    231  H5'  DG     8      20.776  20.321  36.532  1.00  0.00           H  
ATOM    232 H5''  DG     8      21.249  20.385  34.827  1.00  0.00           H  
ATOM    233  C4'  DG     8      22.239  21.693  36.114  1.00  0.00           C  
ATOM    234  H4'  DG     8      22.451  21.797  37.178  1.00  0.00           H  
ATOM    235  O4'  DG     8      23.397  21.929  35.391  1.00  0.00           O  
ATOM    236  C1'  DG     8      23.674  23.352  35.354  1.00  0.00           C  
ATOM    237  H1'  DG     8      23.888  23.752  36.345  1.00  0.00           H  
ATOM    238  N9   DG     8      24.768  23.554  34.398  1.00  0.00           N  
ATOM    239  C8   DG     8      25.017  23.037  33.135  1.00  0.00           C  
ATOM    240  H8   DG     8      24.396  22.264  32.707  1.00  0.00           H  
ATOM    241  N7   DG     8      26.114  23.482  32.563  1.00  0.00           N  
ATOM    242  C5   DG     8      26.573  24.400  33.439  1.00  0.00           C  
ATOM    243  C6   DG     8      27.828  25.131  33.411  1.00  0.00           C  
ATOM    244  O6   DG     8      28.693  25.149  32.545  1.00  0.00           O  
ATOM    245  N1   DG     8      28.061  26.036  34.437  1.00  0.00           N  
ATOM    246  H1   DG     8      28.801  26.716  34.336  1.00  0.00           H  
ATOM    247  C2   DG     8      27.129  26.216  35.351  1.00  0.00           C  
ATOM    248  N2   DG     8      27.413  27.290  36.029  1.00  0.00           N  
ATOM    249  H21  DG     8      28.146  27.944  35.796  1.00  0.00           H  
ATOM    250  H22  DG     8      26.800  27.610  36.766  1.00  0.00           H  
ATOM    251  N3   DG     8      26.052  25.443  35.598  1.00  0.00           N  
ATOM    252  C4   DG     8      25.785  24.551  34.527  1.00  0.00           C  
ATOM    253  C3'  DG     8      21.288  22.912  35.777  1.00  0.00           C  
ATOM    254  H3'  DG     8      20.452  22.538  35.186  1.00  0.00           H  
ATOM    255  C2'  DG     8      22.326  23.789  34.922  1.00  0.00           C  
ATOM    256  H2'  DG     8      22.151  23.619  33.860  1.00  0.00           H  
ATOM    257 H2''  DG     8      22.191  24.867  35.013  1.00  0.00           H  
ATOM    258  O3'  DG     8      20.873  23.552  36.992  1.00  0.00           O  
ATOM    259  P    DG     9      19.449  24.234  37.093  1.00  0.00           P  
ATOM    260  OP1  DG     9      19.239  24.398  38.577  1.00  0.00           O  
ATOM    261  OP2  DG     9      18.500  23.393  36.348  1.00  0.00           O  
ATOM    262  O5'  DG     9      19.638  25.648  36.339  1.00  0.00           O  
ATOM    263  C5'  DG     9      19.956  26.752  37.100  1.00  0.00           C  
ATOM    264  H5'  DG     9      20.668  26.439  37.863  1.00  0.00           H  
ATOM    265 H5''  DG     9      19.028  27.093  37.559  1.00  0.00           H  
ATOM    266  C4'  DG     9      20.729  27.844  36.208  1.00  0.00           C  
ATOM    267  H4'  DG     9      20.923  28.704  36.849  1.00  0.00           H  
ATOM    268  O4'  DG     9      21.985  27.516  35.720  1.00  0.00           O  
ATOM    269  C1'  DG     9      22.068  28.111  34.438  1.00  0.00           C  
ATOM    270  H1'  DG     9      22.329  29.151  34.631  1.00  0.00           H  
ATOM    271  N9   DG     9      23.120  27.517  33.611  1.00  0.00           N  
ATOM    272  C8   DG     9      23.057  26.426  32.705  1.00  0.00           C  
ATOM    273  H8   DG     9      22.322  25.638  32.770  1.00  0.00           H  
ATOM    274  N7   DG     9      24.012  26.392  31.864  1.00  0.00           N  
ATOM    275  C5   DG     9      24.743  27.540  32.158  1.00  0.00           C  
ATOM    276  C6   DG     9      26.016  27.998  31.648  1.00  0.00           C  
ATOM    277  O6   DG     9      26.706  27.523  30.742  1.00  0.00           O  
ATOM    278  N1   DG     9      26.370  29.202  32.236  1.00  0.00           N  
ATOM    279  H1   DG     9      27.177  29.628  31.804  1.00  0.00           H  
ATOM    280  C2   DG     9      25.722  29.850  33.224  1.00  0.00           C  
ATOM    281  N2   DG     9      26.326  30.860  33.752  1.00  0.00           N  
ATOM    282  H21  DG     9      27.218  31.236  33.462  1.00  0.00           H  
ATOM    283  H22  DG     9      25.884  31.224  34.584  1.00  0.00           H  
ATOM    284  N3   DG     9      24.634  29.352  33.852  1.00  0.00           N  
ATOM    285  C4   DG     9      24.185  28.239  33.198  1.00  0.00           C  
ATOM    286  C3'  DG     9      19.862  28.343  35.076  1.00  0.00           C  
ATOM    287  H3'  DG     9      18.913  27.809  35.040  1.00  0.00           H  
ATOM    288  C2'  DG     9      20.710  27.980  33.770  1.00  0.00           C  
ATOM    289  H2'  DG     9      20.506  26.947  33.489  1.00  0.00           H  
ATOM    290 H2''  DG     9      20.493  28.674  32.957  1.00  0.00           H  
ATOM    291  O3'  DG     9      19.759  29.737  35.233  1.00  0.00           O  
ATOM    292  P    DG    10      18.597  30.603  34.634  1.00  0.00           P  
ATOM    293  OP1  DG    10      17.598  30.753  35.668  1.00  0.00           O  
ATOM    294  OP2  DG    10      18.170  30.040  33.370  1.00  0.00           O  
ATOM    295  O5'  DG    10      19.402  31.919  34.354  1.00  0.00           O  
ATOM    296  C5'  DG    10      19.851  32.732  35.389  1.00  0.00           C  
ATOM    297  H5'  DG    10      20.550  32.132  35.971  1.00  0.00           H  
ATOM    298 H5''  DG    10      19.055  33.105  36.033  1.00  0.00           H  
ATOM    299  C4'  DG    10      20.903  33.802  35.042  1.00  0.00           C  
ATOM    300  H4'  DG    10      21.110  34.405  35.925  1.00  0.00           H  
ATOM    301  O4'  DG    10      22.113  33.254  34.476  1.00  0.00           O  
ATOM    302  C1'  DG    10      22.228  33.759  33.178  1.00  0.00           C  
ATOM    303  H1'  DG    10      23.003  34.525  33.211  1.00  0.00           H  
ATOM    304  N9   DG    10      22.795  32.649  32.400  1.00  0.00           N  
ATOM    305  C8   DG    10      22.226  31.442  32.195  1.00  0.00           C  
ATOM    306  H8   DG    10      21.414  31.009  32.761  1.00  0.00           H  
ATOM    307  N7   DG    10      22.919  30.765  31.350  1.00  0.00           N  
ATOM    308  C5   DG    10      23.971  31.660  30.958  1.00  0.00           C  
ATOM    309  C6   DG    10      25.136  31.407  30.167  1.00  0.00           C  
ATOM    310  O6   DG    10      25.407  30.341  29.533  1.00  0.00           O  
ATOM    311  N1   DG    10      25.989  32.474  30.080  1.00  0.00           N  
ATOM    312  H1   DG    10      26.881  32.404  29.611  1.00  0.00           H  
ATOM    313  C2   DG    10      25.827  33.616  30.802  1.00  0.00           C  
ATOM    314  N2   DG    10      26.696  34.560  30.545  1.00  0.00           N  
ATOM    315  H21  DG    10      27.342  34.485  29.772  1.00  0.00           H  
ATOM    316  H22  DG    10      26.794  35.346  31.172  1.00  0.00           H  
ATOM    317  N3   DG    10      24.785  33.806  31.597  1.00  0.00           N  
ATOM    318  C4   DG    10      23.856  32.826  31.625  1.00  0.00           C  
ATOM    319  C3'  DG    10      20.332  34.746  33.991  1.00  0.00           C  
ATOM    320  H3'  DG    10      19.244  34.709  34.042  1.00  0.00           H  
ATOM    321  C2'  DG    10      20.899  34.261  32.625  1.00  0.00           C  
ATOM    322  H2'  DG    10      20.319  33.390  32.320  1.00  0.00           H  
ATOM    323 H2''  DG    10      21.002  35.073  31.905  1.00  0.00           H  
ATOM    324  O3'  DG    10      20.945  36.052  34.202  1.00  0.00           O  
ATOM    325  P    DT    11      19.977  37.358  34.120  1.00  0.00           P  
ATOM    326  OP1  DT    11      19.247  37.427  32.830  1.00  0.00           O  
ATOM    327  OP2  DT    11      20.865  38.522  34.446  1.00  0.00           O  
ATOM    328  O5'  DT    11      18.901  37.045  35.294  1.00  0.00           O  
ATOM    329  C5'  DT    11      19.144  37.247  36.679  1.00  0.00           C  
ATOM    330  H5'  DT    11      19.004  38.327  36.718  1.00  0.00           H  
ATOM    331 H5''  DT    11      20.216  37.178  36.862  1.00  0.00           H  
ATOM    332  C4'  DT    11      18.375  36.414  37.626  1.00  0.00           C  
ATOM    333  H4'  DT    11      17.319  36.649  37.493  1.00  0.00           H  
ATOM    334  O4'  DT    11      18.712  35.011  37.479  1.00  0.00           O  
ATOM    335  C1'  DT    11      18.595  34.527  38.830  1.00  0.00           C  
ATOM    336  H1'  DT    11      17.556  34.510  39.158  1.00  0.00           H  
ATOM    337  N1   DT    11      19.150  33.164  38.850  1.00  0.00           N  
ATOM    338  C6   DT    11      20.511  33.001  38.729  1.00  0.00           C  
ATOM    339  H6   DT    11      21.118  33.894  38.703  1.00  0.00           H  
ATOM    340  C5   DT    11      21.067  31.744  38.703  1.00  0.00           C  
ATOM    341  C7   DT    11      22.578  31.704  38.647  1.00  0.00           C  
ATOM    342  H71  DT    11      22.965  31.098  39.467  1.00  0.00           H  
ATOM    343  H72  DT    11      22.907  31.190  37.744  1.00  0.00           H  
ATOM    344  H73  DT    11      23.085  32.668  38.644  1.00  0.00           H  
ATOM    345  C4   DT    11      20.261  30.534  38.837  1.00  0.00           C  
ATOM    346  O4   DT    11      20.678  29.383  38.997  1.00  0.00           O  
ATOM    347  N3   DT    11      18.929  30.840  38.829  1.00  0.00           N  
ATOM    348  H3   DT    11      18.320  30.049  38.675  1.00  0.00           H  
ATOM    349  C2   DT    11      18.350  32.082  38.791  1.00  0.00           C  
ATOM    350  O2   DT    11      17.114  32.201  38.761  1.00  0.00           O  
ATOM    351  C3'  DT    11      18.754  36.814  39.047  1.00  0.00           C  
ATOM    352  H3'  DT    11      19.554  37.552  38.980  1.00  0.00           H  
ATOM    353  C2'  DT    11      19.245  35.555  39.748  1.00  0.00           C  
ATOM    354  H2'  DT    11      20.333  35.615  39.755  1.00  0.00           H  
ATOM    355 H2''  DT    11      18.773  35.456  40.726  1.00  0.00           H  
ATOM    356  O3'  DT    11      17.655  37.344  39.730  1.00  0.00           O  
ATOM    357  P    DT    12      17.800  38.534  40.783  1.00  0.00           P  
ATOM    358  OP1  DT    12      16.550  38.505  41.617  1.00  0.00           O  
ATOM    359  OP2  DT    12      18.095  39.777  40.022  1.00  0.00           O  
ATOM    360  O5'  DT    12      19.030  38.269  41.775  1.00  0.00           O  
ATOM    361  C5'  DT    12      19.845  39.377  42.274  1.00  0.00           C  
ATOM    362  H5'  DT    12      19.203  40.057  42.836  1.00  0.00           H  
ATOM    363 H5''  DT    12      20.310  39.873  41.422  1.00  0.00           H  
ATOM    364  C4'  DT    12      20.976  38.912  43.139  1.00  0.00           C  
ATOM    365  H4'  DT    12      21.618  39.763  43.370  1.00  0.00           H  
ATOM    366  O4'  DT    12      20.507  38.436  44.384  1.00  0.00           O  
ATOM    367  C1'  DT    12      21.357  37.369  44.748  1.00  0.00           C  
ATOM    368  H1'  DT    12      21.902  37.612  45.660  1.00  0.00           H  
ATOM    369  N1   DT    12      20.629  36.124  44.973  1.00  0.00           N  
ATOM    370  C6   DT    12      19.615  35.693  44.163  1.00  0.00           C  
ATOM    371  H6   DT    12      19.311  36.392  43.398  1.00  0.00           H  
ATOM    372  C5   DT    12      18.939  34.587  44.466  1.00  0.00           C  
ATOM    373  C7   DT    12      17.711  34.378  43.673  1.00  0.00           C  
ATOM    374  H71  DT    12      17.567  33.318  43.462  1.00  0.00           H  
ATOM    375  H72  DT    12      16.852  34.798  44.196  1.00  0.00           H  
ATOM    376  H73  DT    12      17.799  34.821  42.682  1.00  0.00           H  
ATOM    377  C4   DT    12      19.345  33.744  45.562  1.00  0.00           C  
ATOM    378  O4   DT    12      18.773  32.682  45.862  1.00  0.00           O  
ATOM    379  N3   DT    12      20.522  34.116  46.188  1.00  0.00           N  
ATOM    380  H3   DT    12      20.895  33.457  46.857  1.00  0.00           H  
ATOM    381  C2   DT    12      21.190  35.237  45.920  1.00  0.00           C  
ATOM    382  O2   DT    12      22.253  35.477  46.483  1.00  0.00           O  
ATOM    383  C3'  DT    12      21.903  37.914  42.494  1.00  0.00           C  
ATOM    384  H3'  DT    12      21.315  37.232  41.880  1.00  0.00           H  
ATOM    385  C2'  DT    12      22.471  37.195  43.717  1.00  0.00           C  
ATOM    386  H2'  DT    12      22.634  36.141  43.493  1.00  0.00           H  
ATOM    387 H2''  DT    12      23.420  37.668  43.969  1.00  0.00           H  
ATOM    388  O3'  DT    12      23.059  38.427  41.834  1.00  0.00           O  
ATOM    389  P    DA    13      23.945  37.711  40.743  1.00  0.00           P  
ATOM    390  OP1  DA    13      25.018  38.683  40.611  1.00  0.00           O  
ATOM    391  OP2  DA    13      23.120  37.404  39.561  1.00  0.00           O  
ATOM    392  O5'  DA    13      24.393  36.337  41.390  1.00  0.00           O  
ATOM    393  C5'  DA    13      25.580  36.378  42.269  1.00  0.00           C  
ATOM    394  H5'  DA    13      25.485  37.122  43.061  1.00  0.00           H  
ATOM    395 H5''  DA    13      26.447  36.637  41.661  1.00  0.00           H  
ATOM    396  C4'  DA    13      25.852  34.972  42.861  1.00  0.00           C  
ATOM    397  H4'  DA    13      26.572  35.033  43.677  1.00  0.00           H  
ATOM    398  O4'  DA    13      24.576  34.458  43.326  1.00  0.00           O  
ATOM    399  C1'  DA    13      24.288  33.262  42.682  1.00  0.00           C  
ATOM    400  H1'  DA    13      24.660  32.389  43.219  1.00  0.00           H  
ATOM    401  N9   DA    13      22.821  33.227  42.574  1.00  0.00           N  
ATOM    402  C8   DA    13      22.042  34.068  41.844  1.00  0.00           C  
ATOM    403  H8   DA    13      22.381  34.955  41.331  1.00  0.00           H  
ATOM    404  N7   DA    13      20.768  33.753  41.886  1.00  0.00           N  
ATOM    405  C5   DA    13      20.815  32.432  42.474  1.00  0.00           C  
ATOM    406  C6   DA    13      19.839  31.419  42.672  1.00  0.00           C  
ATOM    407  N6   DA    13      18.642  31.298  42.085  1.00  0.00           N  
ATOM    408  H61  DA    13      18.033  30.568  42.427  1.00  0.00           H  
ATOM    409  H62  DA    13      18.214  31.991  41.489  1.00  0.00           H  
ATOM    410  N1   DA    13      20.224  30.167  43.103  1.00  0.00           N  
ATOM    411  C2   DA    13      21.451  30.117  43.544  1.00  0.00           C  
ATOM    412  H2   DA    13      21.664  29.128  43.922  1.00  0.00           H  
ATOM    413  N3   DA    13      22.487  30.951  43.455  1.00  0.00           N  
ATOM    414  C4   DA    13      22.082  32.100  42.889  1.00  0.00           C  
ATOM    415  C3'  DA    13      26.385  34.049  41.694  1.00  0.00           C  
ATOM    416  H3'  DA    13      26.684  34.590  40.796  1.00  0.00           H  
ATOM    417  C2'  DA    13      25.100  33.284  41.396  1.00  0.00           C  
ATOM    418  H2'  DA    13      24.534  33.798  40.620  1.00  0.00           H  
ATOM    419 H2''  DA    13      25.368  32.342  40.918  1.00  0.00           H  
ATOM    420  O3'  DA    13      27.498  33.217  42.122  1.00  0.00           O  
ATOM    421  P    DG    14      29.081  33.593  42.008  1.00  0.00           P  
ATOM    422  OP1  DG    14      29.950  32.583  42.683  1.00  0.00           O  
ATOM    423  OP2  DG    14      29.207  35.033  42.362  1.00  0.00           O  
ATOM    424  O5'  DG    14      29.409  33.543  40.483  1.00  0.00           O  
ATOM    425  C5'  DG    14      30.598  34.124  39.978  1.00  0.00           C  
ATOM    426  H5'  DG    14      31.427  33.584  40.435  1.00  0.00           H  
ATOM    427 H5''  DG    14      30.668  35.178  40.245  1.00  0.00           H  
ATOM    428  C4'  DG    14      30.474  34.178  38.446  1.00  0.00           C  
ATOM    429  H4'  DG    14      31.284  34.813  38.089  1.00  0.00           H  
ATOM    430  O4'  DG    14      30.486  32.911  37.900  1.00  0.00           O  
ATOM    431  C1'  DG    14      30.151  32.966  36.550  1.00  0.00           C  
ATOM    432  H1'  DG    14      30.928  33.451  35.959  1.00  0.00           H  
ATOM    433  N9   DG    14      29.880  31.577  36.023  1.00  0.00           N  
ATOM    434  C8   DG    14      28.990  30.594  36.257  1.00  0.00           C  
ATOM    435  H8   DG    14      28.310  30.570  37.096  1.00  0.00           H  
ATOM    436  N7   DG    14      28.947  29.635  35.395  1.00  0.00           N  
ATOM    437  C5   DG    14      30.075  29.913  34.598  1.00  0.00           C  
ATOM    438  C6   DG    14      30.734  29.165  33.572  1.00  0.00           C  
ATOM    439  O6   DG    14      30.484  27.995  33.278  1.00  0.00           O  
ATOM    440  N1   DG    14      31.846  29.833  33.032  1.00  0.00           N  
ATOM    441  H1   DG    14      32.365  29.456  32.252  1.00  0.00           H  
ATOM    442  C2   DG    14      32.267  31.022  33.498  1.00  0.00           C  
ATOM    443  N2   DG    14      33.240  31.643  32.847  1.00  0.00           N  
ATOM    444  H21  DG    14      33.747  31.196  32.096  1.00  0.00           H  
ATOM    445  H22  DG    14      33.483  32.548  33.223  1.00  0.00           H  
ATOM    446  N3   DG    14      31.713  31.605  34.499  1.00  0.00           N  
ATOM    447  C4   DG    14      30.686  31.050  35.022  1.00  0.00           C  
ATOM    448  C3'  DG    14      29.176  34.731  37.788  1.00  0.00           C  
ATOM    449  H3'  DG    14      28.324  34.573  38.449  1.00  0.00           H  
ATOM    450  C2'  DG    14      28.958  33.861  36.581  1.00  0.00           C  
ATOM    451  H2'  DG    14      28.024  33.311  36.705  1.00  0.00           H  
ATOM    452 H2''  DG    14      28.993  34.452  35.666  1.00  0.00           H  
ATOM    453  O3'  DG    14      29.503  36.063  37.562  1.00  0.00           O  
ATOM    454  P    DG    15      28.527  37.073  36.798  1.00  0.00           P  
ATOM    455  OP1  DG    15      28.714  38.410  37.402  1.00  0.00           O  
ATOM    456  OP2  DG    15      27.164  36.505  36.619  1.00  0.00           O  
ATOM    457  O5'  DG    15      29.189  37.017  35.349  1.00  0.00           O  
ATOM    458  C5'  DG    15      30.511  37.548  35.080  1.00  0.00           C  
ATOM    459  H5'  DG    15      31.229  37.388  35.884  1.00  0.00           H  
ATOM    460 H5''  DG    15      30.459  38.586  34.754  1.00  0.00           H  
ATOM    461  C4'  DG    15      31.070  36.802  33.824  1.00  0.00           C  
ATOM    462  H4'  DG    15      32.139  37.009  33.874  1.00  0.00           H  
ATOM    463  O4'  DG    15      30.831  35.400  33.783  1.00  0.00           O  
ATOM    464  C1'  DG    15      31.000  34.901  32.485  1.00  0.00           C  
ATOM    465  H1'  DG    15      32.040  34.664  32.263  1.00  0.00           H  
ATOM    466  N9   DG    15      30.201  33.704  32.247  1.00  0.00           N  
ATOM    467  C8   DG    15      29.009  33.381  32.830  1.00  0.00           C  
ATOM    468  H8   DG    15      28.524  34.040  33.536  1.00  0.00           H  
ATOM    469  N7   DG    15      28.634  32.170  32.500  1.00  0.00           N  
ATOM    470  C5   DG    15      29.647  31.736  31.629  1.00  0.00           C  
ATOM    471  C6   DG    15      29.669  30.582  30.735  1.00  0.00           C  
ATOM    472  O6   DG    15      28.797  29.679  30.673  1.00  0.00           O  
ATOM    473  N1   DG    15      30.740  30.555  29.797  1.00  0.00           N  
ATOM    474  H1   DG    15      30.733  29.792  29.135  1.00  0.00           H  
ATOM    475  C2   DG    15      31.635  31.590  29.712  1.00  0.00           C  
ATOM    476  N2   DG    15      32.533  31.588  28.789  1.00  0.00           N  
ATOM    477  H21  DG    15      32.667  30.724  28.285  1.00  0.00           H  
ATOM    478  H22  DG    15      33.158  32.380  28.740  1.00  0.00           H  
ATOM    479  N3   DG    15      31.599  32.679  30.422  1.00  0.00           N  
ATOM    480  C4   DG    15      30.605  32.707  31.368  1.00  0.00           C  
ATOM    481  C3'  DG    15      30.559  37.244  32.452  1.00  0.00           C  
ATOM    482  H3'  DG    15      29.516  37.522  32.601  1.00  0.00           H  
ATOM    483  C2'  DG    15      30.514  36.058  31.588  1.00  0.00           C  
ATOM    484  H2'  DG    15      29.500  35.939  31.206  1.00  0.00           H  
ATOM    485 H2''  DG    15      31.101  36.185  30.679  1.00  0.00           H  
ATOM    486  O3'  DG    15      31.266  38.374  31.949  1.00  0.00           O  
ATOM    487  P    DG    16      30.756  39.166  30.695  1.00  0.00           P  
ATOM    488  OP1  DG    16      31.313  40.562  30.825  1.00  0.00           O  
ATOM    489  OP2  DG    16      29.266  39.064  30.532  1.00  0.00           O  
ATOM    490  O5'  DG    16      31.275  38.475  29.421  1.00  0.00           O  
ATOM    491  C5'  DG    16      32.594  38.654  28.875  1.00  0.00           C  
ATOM    492  H5'  DG    16      33.302  38.283  29.616  1.00  0.00           H  
ATOM    493 H5''  DG    16      32.779  39.714  28.698  1.00  0.00           H  
ATOM    494  C4'  DG    16      32.838  37.835  27.603  1.00  0.00           C  
ATOM    495  H4'  DG    16      33.885  37.766  27.305  1.00  0.00           H  
ATOM    496  O4'  DG    16      32.474  36.537  27.741  1.00  0.00           O  
ATOM    497  C1'  DG    16      31.671  36.087  26.624  1.00  0.00           C  
ATOM    498  H1'  DG    16      32.186  35.413  25.939  1.00  0.00           H  
ATOM    499  N9   DG    16      30.653  35.240  27.369  1.00  0.00           N  
ATOM    500  C8   DG    16      29.617  35.569  28.172  1.00  0.00           C  
ATOM    501  H8   DG    16      29.390  36.582  28.468  1.00  0.00           H  
ATOM    502  N7   DG    16      28.793  34.622  28.441  1.00  0.00           N  
ATOM    503  C5   DG    16      29.290  33.536  27.751  1.00  0.00           C  
ATOM    504  C6   DG    16      28.923  32.181  27.623  1.00  0.00           C  
ATOM    505  O6   DG    16      27.913  31.612  28.030  1.00  0.00           O  
ATOM    506  N1   DG    16      29.703  31.446  26.784  1.00  0.00           N  
ATOM    507  H1   DG    16      29.347  30.529  26.555  1.00  0.00           H  
ATOM    508  C2   DG    16      30.657  31.992  25.951  1.00  0.00           C  
ATOM    509  N2   DG    16      31.245  31.223  25.005  1.00  0.00           N  
ATOM    510  H21  DG    16      31.085  30.228  25.081  1.00  0.00           H  
ATOM    511  H22  DG    16      32.120  31.572  24.640  1.00  0.00           H  
ATOM    512  N3   DG    16      31.152  33.183  26.139  1.00  0.00           N  
ATOM    513  C4   DG    16      30.423  33.918  27.076  1.00  0.00           C  
ATOM    514  C3'  DG    16      32.040  38.419  26.371  1.00  0.00           C  
ATOM    515  H3'  DG    16      31.358  39.187  26.734  1.00  0.00           H  
ATOM    516  C2'  DG    16      31.143  37.277  25.789  1.00  0.00           C  
ATOM    517  H2'  DG    16      30.091  37.496  25.970  1.00  0.00           H  
ATOM    518 H2''  DG    16      31.380  37.184  24.729  1.00  0.00           H  
ATOM    519  O3'  DG    16      33.014  38.913  25.454  1.00  0.00           O  
ATOM    520  P    DT    17      33.155  40.468  25.284  1.00  0.00           P  
ATOM    521  OP1  DT    17      31.841  41.068  25.081  1.00  0.00           O  
ATOM    522  OP2  DT    17      34.229  40.797  24.286  1.00  0.00           O  
ATOM    523  O5'  DT    17      33.709  40.967  26.722  1.00  0.00           O  
ATOM    524  C5'  DT    17      35.052  40.710  27.101  1.00  0.00           C  
ATOM    525  H5'  DT    17      35.697  41.029  26.282  1.00  0.00           H  
ATOM    526 H5''  DT    17      35.329  39.662  27.216  1.00  0.00           H  
ATOM    527  C4'  DT    17      35.508  41.474  28.378  1.00  0.00           C  
ATOM    528  H4'  DT    17      35.149  42.503  28.399  1.00  0.00           H  
ATOM    529  O4'  DT    17      34.928  40.673  29.389  1.00  0.00           O  
ATOM    530  C1'  DT    17      35.726  40.833  30.547  1.00  0.00           C  
ATOM    531  H1'  DT    17      35.520  41.850  30.883  1.00  0.00           H  
ATOM    532  N1   DT    17      35.293  39.891  31.648  1.00  0.00           N  
ATOM    533  C6   DT    17      35.320  38.544  31.493  1.00  0.00           C  
ATOM    534  H6   DT    17      35.642  38.076  30.574  1.00  0.00           H  
ATOM    535  C5   DT    17      35.073  37.748  32.607  1.00  0.00           C  
ATOM    536  C7   DT    17      35.420  36.240  32.488  1.00  0.00           C  
ATOM    537  H71  DT    17      34.635  35.693  33.011  1.00  0.00           H  
ATOM    538  H72  DT    17      35.277  35.808  31.498  1.00  0.00           H  
ATOM    539  H73  DT    17      36.374  36.114  33.001  1.00  0.00           H  
ATOM    540  C4   DT    17      34.666  38.308  33.888  1.00  0.00           C  
ATOM    541  O4   DT    17      34.588  37.691  34.939  1.00  0.00           O  
ATOM    542  N3   DT    17      34.372  39.678  33.791  1.00  0.00           N  
ATOM    543  H3   DT    17      33.888  40.111  34.565  1.00  0.00           H  
ATOM    544  C2   DT    17      34.713  40.513  32.769  1.00  0.00           C  
ATOM    545  O2   DT    17      34.512  41.747  32.804  1.00  0.00           O  
ATOM    546  C3'  DT    17      36.974  41.408  28.563  1.00  0.00           C  
ATOM    547  H3'  DT    17      37.439  40.701  27.875  1.00  0.00           H  
ATOM    548  C2'  DT    17      37.057  40.643  29.867  1.00  0.00           C  
ATOM    549  H2'  DT    17      37.271  39.584  29.723  1.00  0.00           H  
ATOM    550 H2''  DT    17      37.853  41.110  30.446  1.00  0.00           H  
ATOM    551  O3'  DT    17      37.659  42.698  28.715  1.00  0.00           O  
ATOM    552  P    DT    18      38.017  43.493  27.443  1.00  0.00           P  
ATOM    553  OP1  DT    18      37.546  44.915  27.614  1.00  0.00           O  
ATOM    554  OP2  DT    18      37.762  42.770  26.198  1.00  0.00           O  
ATOM    555  O5'  DT    18      39.566  43.612  27.724  1.00  0.00           O  
ATOM    556  C5'  DT    18      40.562  42.837  26.999  1.00  0.00           C  
ATOM    557  H5'  DT    18      41.192  43.533  26.444  1.00  0.00           H  
ATOM    558 H5''  DT    18      40.108  42.025  26.431  1.00  0.00           H  
ATOM    559  C4'  DT    18      41.532  42.236  28.055  1.00  0.00           C  
ATOM    560  H4'  DT    18      42.477  41.945  27.595  1.00  0.00           H  
ATOM    561  O4'  DT    18      41.782  43.166  29.119  1.00  0.00           O  
ATOM    562  C1'  DT    18      42.010  42.433  30.345  1.00  0.00           C  
ATOM    563  H1'  DT    18      43.059  42.532  30.624  1.00  0.00           H  
ATOM    564  N1   DT    18      41.187  43.045  31.399  1.00  0.00           N  
ATOM    565  C6   DT    18      39.819  43.170  31.299  1.00  0.00           C  
ATOM    566  H6   DT    18      39.317  42.727  30.451  1.00  0.00           H  
ATOM    567  C5   DT    18      39.027  43.659  32.300  1.00  0.00           C  
ATOM    568  C7   DT    18      37.499  43.866  32.081  1.00  0.00           C  
ATOM    569  H71  DT    18      37.326  43.569  31.047  1.00  0.00           H  
ATOM    570  H72  DT    18      36.836  43.386  32.801  1.00  0.00           H  
ATOM    571  H73  DT    18      37.356  44.943  32.171  1.00  0.00           H  
ATOM    572  C4   DT    18      39.723  44.162  33.488  1.00  0.00           C  
ATOM    573  O4   DT    18      39.137  44.611  34.462  1.00  0.00           O  
ATOM    574  N3   DT    18      41.062  44.043  33.546  1.00  0.00           N  
ATOM    575  H3   DT    18      41.532  44.512  34.307  1.00  0.00           H  
ATOM    576  C2   DT    18      41.768  43.406  32.581  1.00  0.00           C  
ATOM    577  O2   DT    18      42.980  43.369  32.713  1.00  0.00           O  
ATOM    578  C3'  DT    18      40.939  41.003  28.732  1.00  0.00           C  
ATOM    579  H3'  DT    18      39.868  41.106  28.905  1.00  0.00           H  
ATOM    580  C2'  DT    18      41.698  41.024  30.063  1.00  0.00           C  
ATOM    581  H2'  DT    18      41.193  40.471  30.856  1.00  0.00           H  
ATOM    582 H2''  DT    18      42.579  40.386  29.994  1.00  0.00           H  
ATOM    583  O3'  DT    18      41.233  39.800  27.992  1.00  0.00           O  
ATOM    584  P    DA    19      40.311  38.480  28.104  1.00  0.00           P  
ATOM    585  OP1  DA    19      40.778  37.498  27.170  1.00  0.00           O  
ATOM    586  OP2  DA    19      38.969  38.958  27.803  1.00  0.00           O  
ATOM    587  O5'  DA    19      40.501  37.994  29.637  1.00  0.00           O  
ATOM    588  C5'  DA    19      41.684  37.386  30.058  1.00  0.00           C  
ATOM    589  H5'  DA    19      42.519  38.052  30.276  1.00  0.00           H  
ATOM    590 H5''  DA    19      41.983  36.660  29.301  1.00  0.00           H  
ATOM    591  C4'  DA    19      41.469  36.640  31.408  1.00  0.00           C  
ATOM    592  H4'  DA    19      42.341  36.052  31.694  1.00  0.00           H  
ATOM    593  O4'  DA    19      41.038  37.397  32.541  1.00  0.00           O  
ATOM    594  C1'  DA    19      39.705  37.113  33.004  1.00  0.00           C  
ATOM    595  H1'  DA    19      39.776  36.439  33.858  1.00  0.00           H  
ATOM    596  N9   DA    19      38.994  38.397  33.195  1.00  0.00           N  
ATOM    597  C8   DA    19      39.087  39.517  32.380  1.00  0.00           C  
ATOM    598  H8   DA    19      39.532  39.526  31.396  1.00  0.00           H  
ATOM    599  N7   DA    19      38.628  40.604  32.951  1.00  0.00           N  
ATOM    600  C5   DA    19      38.066  40.146  34.192  1.00  0.00           C  
ATOM    601  C6   DA    19      37.375  40.719  35.219  1.00  0.00           C  
ATOM    602  N6   DA    19      37.243  42.007  35.420  1.00  0.00           N  
ATOM    603  H61  DA    19      36.967  42.329  36.336  1.00  0.00           H  
ATOM    604  H62  DA    19      37.662  42.663  34.776  1.00  0.00           H  
ATOM    605  N1   DA    19      36.924  40.058  36.286  1.00  0.00           N  
ATOM    606  C2   DA    19      37.145  38.785  36.289  1.00  0.00           C  
ATOM    607  H2   DA    19      36.685  38.268  37.118  1.00  0.00           H  
ATOM    608  N3   DA    19      37.942  38.068  35.443  1.00  0.00           N  
ATOM    609  C4   DA    19      38.348  38.815  34.361  1.00  0.00           C  
ATOM    610  C3'  DA    19      40.383  35.593  31.244  1.00  0.00           C  
ATOM    611  H3'  DA    19      40.241  35.535  30.165  1.00  0.00           H  
ATOM    612  C2'  DA    19      39.135  36.290  31.912  1.00  0.00           C  
ATOM    613  H2'  DA    19      38.524  36.762  31.143  1.00  0.00           H  
ATOM    614 H2''  DA    19      38.522  35.487  32.323  1.00  0.00           H  
ATOM    615  O3'  DA    19      40.672  34.387  31.880  1.00  0.00           O  
ATOM    616  P    DG    20      41.524  33.252  31.124  1.00  0.00           P  
ATOM    617  OP1  DG    20      41.838  32.271  32.206  1.00  0.00           O  
ATOM    618  OP2  DG    20      42.553  33.913  30.376  1.00  0.00           O  
ATOM    619  O5'  DG    20      40.506  32.592  30.074  1.00  0.00           O  
ATOM    620  C5'  DG    20      39.658  31.474  30.387  1.00  0.00           C  
ATOM    621  H5'  DG    20      38.609  31.770  30.384  1.00  0.00           H  
ATOM    622 H5''  DG    20      39.851  31.044  31.370  1.00  0.00           H  
ATOM    623  C4'  DG    20      39.654  30.422  29.285  1.00  0.00           C  
ATOM    624  H4'  DG    20      40.719  30.308  29.084  1.00  0.00           H  
ATOM    625  O4'  DG    20      38.877  29.271  29.730  1.00  0.00           O  
ATOM    626  C1'  DG    20      37.644  29.234  29.009  1.00  0.00           C  
ATOM    627  H1'  DG    20      37.605  28.433  28.270  1.00  0.00           H  
ATOM    628  N9   DG    20      36.391  29.084  29.861  1.00  0.00           N  
ATOM    629  C8   DG    20      35.718  30.107  30.555  1.00  0.00           C  
ATOM    630  H8   DG    20      36.145  31.067  30.805  1.00  0.00           H  
ATOM    631  N7   DG    20      34.481  29.793  30.894  1.00  0.00           N  
ATOM    632  C5   DG    20      34.293  28.529  30.372  1.00  0.00           C  
ATOM    633  C6   DG    20      33.184  27.647  30.449  1.00  0.00           C  
ATOM    634  O6   DG    20      32.089  27.808  31.008  1.00  0.00           O  
ATOM    635  N1   DG    20      33.317  26.518  29.624  1.00  0.00           N  
ATOM    636  H1   DG    20      32.630  25.799  29.798  1.00  0.00           H  
ATOM    637  C2   DG    20      34.521  26.131  29.106  1.00  0.00           C  
ATOM    638  N2   DG    20      34.578  25.028  28.441  1.00  0.00           N  
ATOM    639  H21  DG    20      33.742  24.461  28.421  1.00  0.00           H  
ATOM    640  H22  DG    20      35.408  24.962  27.869  1.00  0.00           H  
ATOM    641  N3   DG    20      35.619  26.877  29.125  1.00  0.00           N  
ATOM    642  C4   DG    20      35.415  28.063  29.755  1.00  0.00           C  
ATOM    643  C3'  DG    20      39.018  30.805  28.028  1.00  0.00           C  
ATOM    644  H3'  DG    20      39.127  31.882  27.895  1.00  0.00           H  
ATOM    645  C2'  DG    20      37.489  30.527  28.204  1.00  0.00           C  
ATOM    646  H2'  DG    20      37.010  31.354  28.728  1.00  0.00           H  
ATOM    647 H2''  DG    20      37.001  30.330  27.249  1.00  0.00           H  
ATOM    648  O3'  DG    20      39.650  30.149  26.948  1.00  0.00           O  
ATOM    649  P    DG    21      39.284  30.543  25.406  1.00  0.00           P  
ATOM    650  OP1  DG    21      40.465  30.332  24.582  1.00  0.00           O  
ATOM    651  OP2  DG    21      38.589  31.861  25.366  1.00  0.00           O  
ATOM    652  O5'  DG    21      38.105  29.562  24.957  1.00  0.00           O  
ATOM    653  C5'  DG    21      38.448  28.281  24.468  1.00  0.00           C  
ATOM    654  H5'  DG    21      38.721  27.699  25.349  1.00  0.00           H  
ATOM    655 H5''  DG    21      39.311  28.330  23.804  1.00  0.00           H  
ATOM    656  C4'  DG    21      37.198  27.535  23.877  1.00  0.00           C  
ATOM    657  H4'  DG    21      37.551  26.583  23.480  1.00  0.00           H  
ATOM    658  O4'  DG    21      36.282  27.156  24.914  1.00  0.00           O  
ATOM    659  C1'  DG    21      34.946  27.568  24.540  1.00  0.00           C  
ATOM    660  H1'  DG    21      34.520  26.653  24.128  1.00  0.00           H  
ATOM    661  N9   DG    21      33.974  27.848  25.668  1.00  0.00           N  
ATOM    662  C8   DG    21      34.120  28.864  26.545  1.00  0.00           C  
ATOM    663  H8   DG    21      35.043  29.419  26.624  1.00  0.00           H  
ATOM    664  N7   DG    21      33.095  29.070  27.302  1.00  0.00           N  
ATOM    665  C5   DG    21      32.198  28.045  26.907  1.00  0.00           C  
ATOM    666  C6   DG    21      30.869  27.711  27.322  1.00  0.00           C  
ATOM    667  O6   DG    21      30.237  28.306  28.176  1.00  0.00           O  
ATOM    668  N1   DG    21      30.358  26.577  26.698  1.00  0.00           N  
ATOM    669  H1   DG    21      29.517  26.096  26.985  1.00  0.00           H  
ATOM    670  C2   DG    21      31.001  25.967  25.732  1.00  0.00           C  
ATOM    671  N2   DG    21      30.392  25.027  25.027  1.00  0.00           N  
ATOM    672  H21  DG    21      29.422  24.795  25.186  1.00  0.00           H  
ATOM    673  H22  DG    21      30.843  24.671  24.196  1.00  0.00           H  
ATOM    674  N3   DG    21      32.191  26.308  25.223  1.00  0.00           N  
ATOM    675  C4   DG    21      32.750  27.315  25.913  1.00  0.00           C  
ATOM    676  C3'  DG    21      36.327  28.211  22.767  1.00  0.00           C  
ATOM    677  H3'  DG    21      36.785  29.162  22.495  1.00  0.00           H  
ATOM    678  C2'  DG    21      35.044  28.625  23.506  1.00  0.00           C  
ATOM    679  H2'  DG    21      35.207  29.588  23.990  1.00  0.00           H  
ATOM    680 H2''  DG    21      34.133  28.545  22.913  1.00  0.00           H  
ATOM    681  O3'  DG    21      36.042  27.315  21.732  1.00  0.00           O  
ATOM    682  P   DG3    22      35.356  27.660  20.324  1.00  0.00           P  
ATOM    683  OP1 DG3    22      35.980  26.842  19.301  1.00  0.00           O  
ATOM    684  OP2 DG3    22      35.386  29.142  20.227  1.00  0.00           O  
ATOM    685  O5' DG3    22      33.841  27.306  20.520  1.00  0.00           O  
ATOM    686  C5' DG3    22      33.457  25.911  20.202  1.00  0.00           C  
ATOM    687  H5' DG3    22      33.722  25.247  21.025  1.00  0.00           H  
ATOM    688 H5'' DG3    22      34.050  25.619  19.336  1.00  0.00           H  
ATOM    689  C4' DG3    22      31.991  25.807  19.788  1.00  0.00           C  
ATOM    690  H4' DG3    22      31.825  24.790  19.432  1.00  0.00           H  
ATOM    691  O4' DG3    22      31.134  25.919  20.921  1.00  0.00           O  
ATOM    692  C1' DG3    22      30.165  26.858  20.729  1.00  0.00           C  
ATOM    693  H1' DG3    22      29.245  26.311  20.522  1.00  0.00           H  
ATOM    694  N9  DG3    22      30.005  27.547  22.042  1.00  0.00           N  
ATOM    695  C8  DG3    22      30.985  28.076  22.872  1.00  0.00           C  
ATOM    696  H8  DG3    22      32.029  28.080  22.593  1.00  0.00           H  
ATOM    697  N7  DG3    22      30.529  28.585  24.008  1.00  0.00           N  
ATOM    698  C5  DG3    22      29.148  28.312  24.006  1.00  0.00           C  
ATOM    699  C6  DG3    22      28.057  28.481  24.909  1.00  0.00           C  
ATOM    700  O6  DG3    22      28.105  29.144  25.960  1.00  0.00           O  
ATOM    701  N1  DG3    22      26.827  28.018  24.483  1.00  0.00           N  
ATOM    702  H1  DG3    22      26.021  28.419  24.942  1.00  0.00           H  
ATOM    703  C2  DG3    22      26.692  27.319  23.299  1.00  0.00           C  
ATOM    704  N2  DG3    22      25.494  26.797  23.089  1.00  0.00           N  
ATOM    705  H21 DG3    22      24.743  26.936  23.750  1.00  0.00           H  
ATOM    706  H22 DG3    22      25.287  26.083  22.405  1.00  0.00           H  
ATOM    707  N3  DG3    22      27.699  27.053  22.444  1.00  0.00           N  
ATOM    708  C4  DG3    22      28.869  27.634  22.798  1.00  0.00           C  
ATOM    709  C3' DG3    22      31.575  26.847  18.767  1.00  0.00           C  
ATOM    710  H3' DG3    22      32.401  27.459  18.406  1.00  0.00           H  
ATOM    711  C2' DG3    22      30.696  27.784  19.652  1.00  0.00           C  
ATOM    712  H2' DG3    22      31.346  28.565  20.047  1.00  0.00           H  
ATOM    713 H2'' DG3    22      29.917  28.355  19.147  1.00  0.00           H  
ATOM    714  O3' DG3    22      30.853  26.264  17.663  1.00  0.00           O  
ATOM    715 HO3' DG3    22      31.455  25.628  17.269  1.00  0.00           H  
END
