# Supplementary material for: Simple Adjustment of Intranucleotide Base-Phosphate Interaction in the OL3 AMBER Force Field Improves RNA Simulations
Source: J Chem Theory Comput. 2023 Nov 9;19(22):8423–33. doi: 10.1021/acs.jctc.3c00990 (PMC10687871; doi:10.1021/acs.jctc.3c00990)
Supplement: Supplementary file 2 — ct3c00990_si_002.zip [file ct3c00990_si_002.zip › 1BNA_start.pdb]

ATOM      1 HO5' DC5     1      12.177  17.817  33.014  1.00  0.00           H
ATOM      2  O5' DC5     1      12.103  18.008  33.952  1.00  0.00           O
ATOM      3  C5' DC5     1      12.946  17.057  34.605  1.00  0.00           C
ATOM      4  H5' DC5     1      12.499  16.117  34.283  1.00  0.00           H
ATOM      5 H5'' DC5     1      12.807  17.042  35.686  1.00  0.00           H
ATOM      6  C4' DC5     1      14.489  17.089  34.386  1.00  0.00           C
ATOM      7  H4' DC5     1      14.910  16.396  35.114  1.00  0.00           H
ATOM      8  O4' DC5     1      14.946  16.850  33.115  1.00  0.00           O
ATOM      9  C1' DC5     1      16.068  17.609  32.994  1.00  0.00           C
ATOM     10  H1' DC5     1      16.885  17.245  33.617  1.00  0.00           H
ATOM     11  N1  DC5     1      16.472  17.646  31.525  1.00  0.00           N
ATOM     12  C6  DC5     1      15.813  18.429  30.641  1.00  0.00           C
ATOM     13  H6  DC5     1      15.188  19.202  31.064  1.00  0.00           H
ATOM     14  C5  DC5     1      16.085  18.253  29.365  1.00  0.00           C
ATOM     15  H5  DC5     1      15.486  18.799  28.651  1.00  0.00           H
ATOM     16  C4  DC5     1      17.056  17.283  28.988  1.00  0.00           C
ATOM     17  N4  DC5     1      17.363  17.099  27.749  1.00  0.00           N
ATOM     18  H41 DC5     1      18.094  16.418  27.600  1.00  0.00           H
ATOM     19  H42 DC5     1      16.997  17.639  26.978  1.00  0.00           H
ATOM     20  N3  DC5     1      17.743  16.540  29.770  1.00  0.00           N
ATOM     21  C2  DC5     1      17.461  16.777  31.104  1.00  0.00           C
ATOM     22  O2  DC5     1      18.159  16.238  31.915  1.00  0.00           O
ATOM     23  C3' DC5     1      14.974  18.501  34.793  1.00  0.00           C
ATOM     24  H3' DC5     1      14.189  19.173  35.141  1.00  0.00           H
ATOM     25  C2' DC5     1      15.598  18.976  33.499  1.00  0.00           C
ATOM     26  H2' DC5     1      14.825  19.466  32.908  1.00  0.00           H
ATOM     27 H2'' DC5     1      16.445  19.662  33.509  1.00  0.00           H
ATOM     28  O3' DC5     1      16.067  18.380  35.752  1.00  0.00           O
ATOM     29  P   DG      2      16.117  19.121  37.139  1.00  0.00           P
ATOM     30  OP1 DG      2      15.101  18.436  37.978  1.00  0.00           O
ATOM     31  OP2 DG      2      15.979  20.538  36.796  1.00  0.00           O
ATOM     32  O5' DG      2      17.616  18.716  37.602  1.00  0.00           O
ATOM     33  C5' DG      2      17.837  17.408  38.056  1.00  0.00           C
ATOM     34  H5' DG      2      17.258  16.675  37.495  1.00  0.00           H
ATOM     35 H5'' DG      2      17.692  17.404  39.137  1.00  0.00           H
ATOM     36  C4' DG      2      19.371  16.974  37.938  1.00  0.00           C
ATOM     37  H4' DG      2      19.354  16.073  38.552  1.00  0.00           H
ATOM     38  O4' DG      2      19.716  16.734  36.596  1.00  0.00           O
ATOM     39  C1' DG      2      20.601  17.712  36.068  1.00  0.00           C
ATOM     40  H1' DG      2      21.589  17.260  35.978  1.00  0.00           H
ATOM     41  N9  DG      2      20.225  18.122  34.695  1.00  0.00           N
ATOM     42  C8  DG      2      19.157  18.913  34.283  1.00  0.00           C
ATOM     43  H8  DG      2      18.399  19.053  35.039  1.00  0.00           H
ATOM     44  N7  DG      2      19.016  19.167  32.995  1.00  0.00           N
ATOM     45  C5  DG      2      20.107  18.458  32.501  1.00  0.00           C
ATOM     46  C6  DG      2      20.584  18.241  31.136  1.00  0.00           C
ATOM     47  O6  DG      2      20.087  18.790  30.132  1.00  0.00           O
ATOM     48  N1  DG      2      21.629  17.398  31.029  1.00  0.00           N
ATOM     49  H1  DG      2      22.010  17.324  30.097  1.00  0.00           H
ATOM     50  C2  DG      2      22.366  16.952  32.058  1.00  0.00           C
ATOM     51  N2  DG      2      23.254  16.045  31.759  1.00  0.00           N
ATOM     52  H21 DG      2      23.246  15.762  30.790  1.00  0.00           H
ATOM     53  H22 DG      2      23.601  15.438  32.488  1.00  0.00           H
ATOM     54  N3  DG      2      22.029  17.107  33.328  1.00  0.00           N
ATOM     55  C4  DG      2      20.880  17.825  33.506  1.00  0.00           C
ATOM     56  C3' DG      2      20.430  17.945  38.451  1.00  0.00           C
ATOM     57  H3' DG      2      19.906  18.567  39.176  1.00  0.00           H
ATOM     58  C2' DG      2      20.824  18.755  37.132  1.00  0.00           C
ATOM     59  H2' DG      2      20.145  19.608  37.138  1.00  0.00           H
ATOM     60 H2'' DG      2      21.808  19.222  37.185  1.00  0.00           H
ATOM     61  O3' DG      2      21.563  17.343  39.087  1.00  0.00           O
ATOM     62  P   DC      3      22.701  18.171  39.732  1.00  0.00           P
ATOM     63  OP1 DC      3      23.072  17.442  40.974  1.00  0.00           O
ATOM     64  OP2 DC      3      22.271  19.596  39.865  1.00  0.00           O
ATOM     65  O5' DC      3      23.825  18.055  38.680  1.00  0.00           O
ATOM     66  C5' DC      3      24.595  16.901  38.377  1.00  0.00           C
ATOM     67  H5' DC      3      23.913  16.052  38.366  1.00  0.00           H
ATOM     68 H5'' DC      3      25.240  16.782  39.248  1.00  0.00           H
ATOM     69  C4' DC      3      25.459  16.941  37.156  1.00  0.00           C
ATOM     70  H4' DC      3      26.007  16.035  36.896  1.00  0.00           H
ATOM     71  O4' DC      3      24.616  17.397  36.064  1.00  0.00           O
ATOM     72  C1' DC      3      25.346  18.093  35.148  1.00  0.00           C
ATOM     73  H1' DC      3      25.620  17.411  34.342  1.00  0.00           H
ATOM     74  N1  DC      3      24.523  19.155  34.634  1.00  0.00           N
ATOM     75  C6  DC      3      23.674  19.923  35.456  1.00  0.00           C
ATOM     76  H6  DC      3      23.768  19.783  36.523  1.00  0.00           H
ATOM     77  C5  DC      3      22.702  20.647  34.836  1.00  0.00           C
ATOM     78  H5  DC      3      21.879  21.084  35.383  1.00  0.00           H
ATOM     79  C4  DC      3      22.670  20.733  33.450  1.00  0.00           C
ATOM     80  N4  DC      3      21.857  21.456  32.790  1.00  0.00           N
ATOM     81  H41 DC      3      21.974  21.512  31.788  1.00  0.00           H
ATOM     82  H42 DC      3      21.154  21.936  33.333  1.00  0.00           H
ATOM     83  N3  DC      3      23.508  20.081  32.691  1.00  0.00           N
ATOM     84  C2  DC      3      24.375  19.234  33.241  1.00  0.00           C
ATOM     85  O2  DC      3      25.044  18.594  32.484  1.00  0.00           O
ATOM     86  C3' DC      3      26.583  18.037  37.217  1.00  0.00           C
ATOM     87  H3' DC      3      26.224  18.858  37.838  1.00  0.00           H
ATOM     88  C2' DC      3      26.648  18.560  35.834  1.00  0.00           C
ATOM     89  H2' DC      3      26.652  19.648  35.761  1.00  0.00           H
ATOM     90 H2'' DC      3      27.437  18.182  35.183  1.00  0.00           H
ATOM     91  O3' DC      3      27.835  17.555  37.650  1.00  0.00           O
ATOM     92  P   DG      4      29.069  18.616  37.803  1.00  0.00           P
ATOM     93  OP1 DG      4      30.073  18.043  38.732  1.00  0.00           O
ATOM     94  OP2 DG      4      28.602  19.988  38.068  1.00  0.00           O
ATOM     95  O5' DG      4      29.659  18.604  36.344  1.00  0.00           O
ATOM     96  C5' DG      4      30.083  17.351  35.760  1.00  0.00           C
ATOM     97  H5' DG      4      29.197  16.717  35.739  1.00  0.00           H
ATOM     98 H5'' DG      4      30.788  16.828  36.406  1.00  0.00           H
ATOM     99  C4' DG      4      30.757  17.504  34.339  1.00  0.00           C
ATOM    100  H4' DG      4      31.041  16.515  33.979  1.00  0.00           H
ATOM    101  O4' DG      4      29.708  17.951  33.412  1.00  0.00           O
ATOM    102  C1' DG      4      30.054  19.208  32.867  1.00  0.00           C
ATOM    103  H1' DG      4      30.409  19.147  31.838  1.00  0.00           H
ATOM    104  N9  DG      4      28.821  20.036  32.875  1.00  0.00           N
ATOM    105  C8  DG      4      28.253  20.612  34.038  1.00  0.00           C
ATOM    106  H8  DG      4      28.621  20.569  35.052  1.00  0.00           H
ATOM    107  N7  DG      4      27.318  21.434  33.656  1.00  0.00           N
ATOM    108  C5  DG      4      27.262  21.403  32.267  1.00  0.00           C
ATOM    109  C6  DG      4      26.378  22.072  31.351  1.00  0.00           C
ATOM    110  O6  DG      4      25.476  22.902  31.621  1.00  0.00           O
ATOM    111  N1  DG      4      26.641  21.756  30.027  1.00  0.00           N
ATOM    112  H1  DG      4      26.203  22.327  29.318  1.00  0.00           H
ATOM    113  C2  DG      4      27.724  20.953  29.607  1.00  0.00           C
ATOM    114  N2  DG      4      27.871  21.027  28.323  1.00  0.00           N
ATOM    115  H21 DG      4      27.281  21.602  27.739  1.00  0.00           H
ATOM    116  H22 DG      4      28.639  20.539  27.884  1.00  0.00           H
ATOM    117  N3  DG      4      28.488  20.345  30.505  1.00  0.00           N
ATOM    118  C4  DG      4      28.281  20.658  31.763  1.00  0.00           C
ATOM    119  C3' DG      4      31.974  18.416  34.107  1.00  0.00           C
ATOM    120  H3' DG      4      32.469  18.585  35.063  1.00  0.00           H
ATOM    121  C2' DG      4      31.197  19.677  33.769  1.00  0.00           C
ATOM    122  H2' DG      4      30.878  20.022  34.752  1.00  0.00           H
ATOM    123 H2'' DG      4      31.913  20.347  33.293  1.00  0.00           H
ATOM    124  O3' DG      4      32.826  17.895  33.025  1.00  0.00           O
ATOM    125  P   DA      5      34.188  18.518  32.457  1.00  0.00           P
ATOM    126  OP1 DA      5      35.048  17.381  31.927  1.00  0.00           O
ATOM    127  OP2 DA      5      34.774  19.475  33.450  1.00  0.00           O
ATOM    128  O5' DA      5      33.665  19.472  31.226  1.00  0.00           O
ATOM    129  C5' DA      5      33.238  18.980  29.920  1.00  0.00           C
ATOM    130  H5' DA      5      32.506  18.173  29.957  1.00  0.00           H
ATOM    131 H5'' DA      5      34.161  18.517  29.571  1.00  0.00           H
ATOM    132  C4' DA      5      32.749  20.113  29.067  1.00  0.00           C
ATOM    133  H4' DA      5      32.575  19.871  28.018  1.00  0.00           H
ATOM    134  O4' DA      5      31.594  20.667  29.662  1.00  0.00           O
ATOM    135  C1' DA      5      31.682  22.172  29.700  1.00  0.00           C
ATOM    136  H1' DA      5      31.472  22.399  28.655  1.00  0.00           H
ATOM    137  N9  DA      5      30.774  22.838  30.650  1.00  0.00           N
ATOM    138  C8  DA      5      30.754  22.804  31.984  1.00  0.00           C
ATOM    139  H8  DA      5      31.482  22.162  32.458  1.00  0.00           H
ATOM    140  N7  DA      5      29.822  23.518  32.544  1.00  0.00           N
ATOM    141  C5  DA      5      29.125  24.008  31.449  1.00  0.00           C
ATOM    142  C6  DA      5      28.071  24.953  31.271  1.00  0.00           C
ATOM    143  N6  DA      5      27.475  25.683  32.197  1.00  0.00           N
ATOM    144  H61 DA      5      26.854  26.443  31.959  1.00  0.00           H
ATOM    145  H62 DA      5      27.707  25.375  33.131  1.00  0.00           H
ATOM    146  N1  DA      5      27.723  25.284  30.034  1.00  0.00           N
ATOM    147  C2  DA      5      28.359  24.743  29.000  1.00  0.00           C
ATOM    148  H2  DA      5      28.043  24.988  27.997  1.00  0.00           H
ATOM    149  N3  DA      5      29.320  23.875  28.953  1.00  0.00           N
ATOM    150  C4  DA      5      29.688  23.585  30.248  1.00  0.00           C
ATOM    151  C3' DA      5      33.755  21.299  29.011  1.00  0.00           C
ATOM    152  H3' DA      5      34.702  20.973  29.442  1.00  0.00           H
ATOM    153  C2' DA      5      33.143  22.477  29.797  1.00  0.00           C
ATOM    154  H2' DA      5      33.445  22.463  30.844  1.00  0.00           H
ATOM    155 H2'' DA      5      33.445  23.398  29.298  1.00  0.00           H
ATOM    156  O3' DA      5      33.880  21.650  27.634  1.00  0.00           O
ATOM    157  P   DA      6      35.113  22.601  27.155  1.00  0.00           P
ATOM    158  OP1 DA      6      35.840  21.745  26.241  1.00  0.00           O
ATOM    159  OP2 DA      6      35.862  23.171  28.296  1.00  0.00           O
ATOM    160  O5' DA      6      34.547  23.857  26.282  1.00  0.00           O
ATOM    161  C5' DA      6      34.023  23.523  25.008  1.00  0.00           C
ATOM    162  H5' DA      6      33.235  22.776  25.103  1.00  0.00           H
ATOM    163 H5'' DA      6      34.890  23.261  24.402  1.00  0.00           H
ATOM    164  C4' DA      6      33.151  24.642  24.365  1.00  0.00           C
ATOM    165  H4' DA      6      32.709  24.297  23.430  1.00  0.00           H
ATOM    166  O4' DA      6      32.097  24.986  25.262  1.00  0.00           O
ATOM    167  C1' DA      6      32.149  26.354  25.522  1.00  0.00           C
ATOM    168  H1' DA      6      31.398  26.826  24.890  1.00  0.00           H
ATOM    169  N9  DA      6      31.823  26.513  26.982  1.00  0.00           N
ATOM    170  C8  DA      6      32.566  26.096  28.134  1.00  0.00           C
ATOM    171  H8  DA      6      33.409  25.429  28.026  1.00  0.00           H
ATOM    172  N7  DA      6      32.059  26.434  29.260  1.00  0.00           N
ATOM    173  C5  DA      6      31.020  27.309  28.916  1.00  0.00           C
ATOM    174  C6  DA      6      30.043  28.015  29.663  1.00  0.00           C
ATOM    175  N6  DA      6      29.943  28.144  30.973  1.00  0.00           N
ATOM    176  H61 DA      6      29.037  28.531  31.198  1.00  0.00           H
ATOM    177  H62 DA      6      30.457  27.606  31.655  1.00  0.00           H
ATOM    178  N1  DA      6      29.098  28.658  28.973  1.00  0.00           N
ATOM    179  C2  DA      6      29.089  28.620  27.657  1.00  0.00           C
ATOM    180  H2  DA      6      28.294  29.145  27.148  1.00  0.00           H
ATOM    181  N3  DA      6      29.847  27.949  26.790  1.00  0.00           N
ATOM    182  C4  DA      6      30.864  27.322  27.534  1.00  0.00           C
ATOM    183  C3' DA      6      34.125  25.788  24.215  1.00  0.00           C
ATOM    184  H3' DA      6      35.193  25.704  24.416  1.00  0.00           H
ATOM    185  C2' DA      6      33.608  26.787  25.154  1.00  0.00           C
ATOM    186  H2' DA      6      34.151  26.600  26.080  1.00  0.00           H
ATOM    187 H2'' DA      6      33.682  27.813  24.795  1.00  0.00           H
ATOM    188  O3' DA      6      34.010  26.056  22.788  1.00  0.00           O
ATOM    189  P   DT      7      34.247  27.400  22.056  1.00  0.00           P
ATOM    190  OP1 DT      7      34.073  27.255  20.578  1.00  0.00           O
ATOM    191  OP2 DT      7      35.523  27.988  22.600  1.00  0.00           O
ATOM    192  O5' DT      7      33.095  28.374  22.434  1.00  0.00           O
ATOM    193  C5' DT      7      31.721  28.210  22.055  1.00  0.00           C
ATOM    194  H5' DT      7      31.271  27.339  22.531  1.00  0.00           H
ATOM    195 H5'' DT      7      31.682  28.157  20.967  1.00  0.00           H
ATOM    196  C4' DT      7      30.949  29.400  22.436  1.00  0.00           C
ATOM    197  H4' DT      7      29.984  29.239  21.957  1.00  0.00           H
ATOM    198  O4' DT      7      30.733  29.562  23.859  1.00  0.00           O
ATOM    199  C1' DT      7      31.138  30.860  24.123  1.00  0.00           C
ATOM    200  H1' DT      7      30.266  31.514  24.123  1.00  0.00           H
ATOM    201  N1  DT      7      31.681  30.781  25.551  1.00  0.00           N
ATOM    202  C6  DT      7      32.889  30.255  25.857  1.00  0.00           C
ATOM    203  H6  DT      7      33.454  29.787  25.064  1.00  0.00           H
ATOM    204  C5  DT      7      33.277  30.176  27.113  1.00  0.00           C
ATOM    205  C7  DT      7      34.656  29.480  27.353  1.00  0.00           C
ATOM    206  H71 DT      7      34.513  28.421  27.570  1.00  0.00           H
ATOM    207  H72 DT      7      35.203  29.475  26.410  1.00  0.00           H
ATOM    208  H73 DT      7      35.240  29.998  28.114  1.00  0.00           H
ATOM    209  C4  DT      7      32.602  30.831  28.227  1.00  0.00           C
ATOM    210  O4  DT      7      32.934  30.815  29.415  1.00  0.00           O
ATOM    211  N3  DT      7      31.400  31.359  27.897  1.00  0.00           N
ATOM    212  H3  DT      7      30.866  31.912  28.552  1.00  0.00           H
ATOM    213  C2  DT      7      30.883  31.297  26.569  1.00  0.00           C
ATOM    214  O2  DT      7      29.793  31.792  26.388  1.00  0.00           O
ATOM    215  C3' DT      7      31.514  30.664  21.805  1.00  0.00           C
ATOM    216  H3' DT      7      32.243  30.433  21.029  1.00  0.00           H
ATOM    217  C2' DT      7      32.135  31.297  23.062  1.00  0.00           C
ATOM    218  H2' DT      7      33.108  30.820  23.178  1.00  0.00           H
ATOM    219 H2'' DT      7      32.199  32.385  23.096  1.00  0.00           H
ATOM    220  O3' DT      7      30.466  31.345  21.118  1.00  0.00           O
ATOM    221  P   DT      8      30.755  32.694  20.259  1.00  0.00           P
ATOM    222  OP1 DT      8      29.804  32.744  19.209  1.00  0.00           O
ATOM    223  OP2 DT      8      32.251  32.874  20.011  1.00  0.00           O
ATOM    224  O5' DT      8      30.257  33.820  21.310  1.00  0.00           O
ATOM    225  C5' DT      8      28.853  33.907  21.562  1.00  0.00           C
ATOM    226  H5' DT      8      28.377  32.929  21.634  1.00  0.00           H
ATOM    227 H5'' DT      8      28.363  34.330  20.685  1.00  0.00           H
ATOM    228  C4' DT      8      28.493  34.669  22.864  1.00  0.00           C
ATOM    229  H4' DT      8      27.541  34.368  23.300  1.00  0.00           H
ATOM    230  O4' DT      8      29.473  34.164  23.863  1.00  0.00           O
ATOM    231  C1' DT      8      29.770  35.225  24.678  1.00  0.00           C
ATOM    232  H1' DT      8      28.926  35.465  25.325  1.00  0.00           H
ATOM    233  N1  DT      8      30.912  34.889  25.580  1.00  0.00           N
ATOM    234  C6  DT      8      32.070  34.458  25.022  1.00  0.00           C
ATOM    235  H6  DT      8      32.088  34.461  23.942  1.00  0.00           H
ATOM    236  C5  DT      8      33.162  34.103  25.746  1.00  0.00           C
ATOM    237  C7  DT      8      34.469  33.546  25.111  1.00  0.00           C
ATOM    238  H71 DT      8      34.654  34.113  24.199  1.00  0.00           H
ATOM    239  H72 DT      8      35.320  33.699  25.775  1.00  0.00           H
ATOM    240  H73 DT      8      34.547  32.466  24.983  1.00  0.00           H
ATOM    241  C4  DT      8      33.079  34.167  27.186  1.00  0.00           C
ATOM    242  O4  DT      8      33.937  33.703  27.900  1.00  0.00           O
ATOM    243  N3  DT      8      31.895  34.737  27.685  1.00  0.00           N
ATOM    244  H3  DT      8      32.022  34.774  28.686  1.00  0.00           H
ATOM    245  C2  DT      8      30.741  35.015  26.992  1.00  0.00           C
ATOM    246  O2  DT      8      29.659  35.214  27.613  1.00  0.00           O
ATOM    247  C3' DT      8      28.744  36.167  22.760  1.00  0.00           C
ATOM    248  H3' DT      8      28.938  36.498  21.740  1.00  0.00           H
ATOM    249  C2' DT      8      29.933  36.257  23.633  1.00  0.00           C
ATOM    250  H2' DT      8      30.842  36.074  23.061  1.00  0.00           H
ATOM    251 H2'' DT      8      30.006  37.215  24.148  1.00  0.00           H
ATOM    252  O3' DT      8      27.684  37.038  23.270  1.00  0.00           O
ATOM    253  P   DC      9      27.800  38.620  23.484  1.00  0.00           P
ATOM    254  OP1 DC      9      26.427  39.178  23.287  1.00  0.00           O
ATOM    255  OP2 DC      9      28.966  39.198  22.731  1.00  0.00           O
ATOM    256  O5' DC      9      28.166  38.703  25.060  1.00  0.00           O
ATOM    257  C5' DC      9      27.174  38.392  25.988  1.00  0.00           C
ATOM    258  H5' DC      9      27.084  37.334  26.236  1.00  0.00           H
ATOM    259 H5'' DC      9      26.212  38.637  25.538  1.00  0.00           H
ATOM    260  C4' DC      9      27.178  39.145  27.340  1.00  0.00           C
ATOM    261  H4' DC      9      26.254  38.849  27.836  1.00  0.00           H
ATOM    262  O4' DC      9      28.220  38.782  28.260  1.00  0.00           O
ATOM    263  C1' DC      9      29.167  39.776  28.134  1.00  0.00           C
ATOM    264  H1' DC      9      29.209  40.303  29.087  1.00  0.00           H
ATOM    265  N1  DC      9      30.501  39.173  27.918  1.00  0.00           N
ATOM    266  C6  DC      9      30.919  38.732  26.690  1.00  0.00           C
ATOM    267  H6  DC      9      30.256  38.842  25.844  1.00  0.00           H
ATOM    268  C5  DC      9      32.103  38.059  26.614  1.00  0.00           C
ATOM    269  H5  DC      9      32.372  37.558  25.696  1.00  0.00           H
ATOM    270  C4  DC      9      32.886  37.900  27.728  1.00  0.00           C
ATOM    271  N4  DC      9      34.028  37.281  27.630  1.00  0.00           N
ATOM    272  H41 DC      9      34.578  37.085  28.454  1.00  0.00           H
ATOM    273  H42 DC      9      34.383  37.179  26.690  1.00  0.00           H
ATOM    274  N3  DC      9      32.549  38.350  28.908  1.00  0.00           N
ATOM    275  C2  DC      9      31.380  39.027  29.040  1.00  0.00           C
ATOM    276  O2  DC      9      31.083  39.523  30.149  1.00  0.00           O
ATOM    277  C3' DC      9      27.191  40.610  27.127  1.00  0.00           C
ATOM    278  H3' DC      9      26.854  40.905  26.133  1.00  0.00           H
ATOM    279  C2' DC      9      28.733  40.926  27.235  1.00  0.00           C
ATOM    280  H2' DC      9      29.098  40.792  26.217  1.00  0.00           H
ATOM    281 H2'' DC      9      29.002  41.920  27.592  1.00  0.00           H
ATOM    282  O3' DC      9      26.262  41.245  28.020  1.00  0.00           O
ATOM    283  P   DG     10      26.264  42.852  28.165  1.00  0.00           P
ATOM    284  OP1 DG     10      25.100  43.242  29.013  1.00  0.00           O
ATOM    285  OP2 DG     10      26.515  43.570  26.937  1.00  0.00           O
ATOM    286  O5' DG     10      27.566  43.159  29.055  1.00  0.00           O
ATOM    287  C5' DG     10      27.526  42.862  30.431  1.00  0.00           C
ATOM    288  H5' DG     10      27.308  41.803  30.572  1.00  0.00           H
ATOM    289 H5'' DG     10      26.632  43.326  30.848  1.00  0.00           H
ATOM    290  C4' DG     10      28.795  43.261  31.136  1.00  0.00           C
ATOM    291  H4' DG     10      28.771  42.973  32.187  1.00  0.00           H
ATOM    292  O4' DG     10      29.788  42.387  30.601  1.00  0.00           O
ATOM    293  C1' DG     10      30.974  43.116  30.398  1.00  0.00           C
ATOM    294  H1' DG     10      31.505  43.165  31.348  1.00  0.00           H
ATOM    295  N9  DG     10      31.902  42.479  29.446  1.00  0.00           N
ATOM    296  C8  DG     10      31.739  42.261  28.110  1.00  0.00           C
ATOM    297  H8  DG     10      30.833  42.623  27.647  1.00  0.00           H
ATOM    298  N7  DG     10      32.632  41.584  27.473  1.00  0.00           N
ATOM    299  C5  DG     10      33.632  41.448  28.475  1.00  0.00           C
ATOM    300  C6  DG     10      34.930  40.833  28.488  1.00  0.00           C
ATOM    301  O6  DG     10      35.464  40.351  27.542  1.00  0.00           O
ATOM    302  N1  DG     10      35.531  40.783  29.713  1.00  0.00           N
ATOM    303  H1  DG     10      36.438  40.348  29.807  1.00  0.00           H
ATOM    304  C2  DG     10      34.987  41.201  30.851  1.00  0.00           C
ATOM    305  N2  DG     10      35.698  41.056  31.944  1.00  0.00           N
ATOM    306  H21 DG     10      36.491  40.430  31.913  1.00  0.00           H
ATOM    307  H22 DG     10      35.256  41.306  32.816  1.00  0.00           H
ATOM    308  N3  DG     10      33.855  41.885  30.942  1.00  0.00           N
ATOM    309  C4  DG     10      33.190  41.995  29.717  1.00  0.00           C
ATOM    310  C3' DG     10      29.359  44.688  30.961  1.00  0.00           C
ATOM    311  H3' DG     10      28.647  45.436  30.612  1.00  0.00           H
ATOM    312  C2' DG     10      30.505  44.538  29.853  1.00  0.00           C
ATOM    313  H2' DG     10      30.012  44.634  28.886  1.00  0.00           H
ATOM    314 H2'' DG     10      31.255  45.314  30.012  1.00  0.00           H
ATOM    315  O3' DG     10      30.014  45.202  32.104  1.00  0.00           O
ATOM    316  P   DC     11      29.193  45.767  33.389  1.00  0.00           P
ATOM    317  OP1 DC     11      27.838  45.089  33.563  1.00  0.00           O
ATOM    318  OP2 DC     11      29.236  47.255  33.420  1.00  0.00           O
ATOM    319  O5' DC     11      29.995  45.378  34.656  1.00  0.00           O
ATOM    320  C5' DC     11      30.382  44.048  34.983  1.00  0.00           C
ATOM    321  H5' DC     11      30.180  43.402  34.129  1.00  0.00           H
ATOM    322 H5'' DC     11      29.703  43.691  35.757  1.00  0.00           H
ATOM    323  C4' DC     11      31.836  43.844  35.519  1.00  0.00           C
ATOM    324  H4' DC     11      31.979  42.944  36.117  1.00  0.00           H
ATOM    325  O4' DC     11      32.694  43.729  34.353  1.00  0.00           O
ATOM    326  C1' DC     11      33.707  44.769  34.381  1.00  0.00           C
ATOM    327  H1' DC     11      34.492  44.352  35.012  1.00  0.00           H
ATOM    328  N1  DC     11      34.121  44.981  33.010  1.00  0.00           N
ATOM    329  C6  DC     11      33.288  45.695  32.123  1.00  0.00           C
ATOM    330  H6  DC     11      32.418  46.167  32.557  1.00  0.00           H
ATOM    331  C5  DC     11      33.533  45.811  30.816  1.00  0.00           C
ATOM    332  H5  DC     11      33.020  46.434  30.098  1.00  0.00           H
ATOM    333  C4  DC     11      34.741  45.150  30.426  1.00  0.00           C
ATOM    334  N4  DC     11      35.056  44.997  29.173  1.00  0.00           N
ATOM    335  H41 DC     11      35.895  44.477  28.958  1.00  0.00           H
ATOM    336  H42 DC     11      34.390  45.230  28.451  1.00  0.00           H
ATOM    337  N3  DC     11      35.615  44.567  31.183  1.00  0.00           N
ATOM    338  C2  DC     11      35.307  44.522  32.481  1.00  0.00           C
ATOM    339  O2  DC     11      36.116  43.943  33.265  1.00  0.00           O
ATOM    340  C3' DC     11      32.342  45.156  36.264  1.00  0.00           C
ATOM    341  H3' DC     11      31.462  45.723  36.567  1.00  0.00           H
ATOM    342  C2' DC     11      33.191  45.910  35.235  1.00  0.00           C
ATOM    343  H2' DC     11      32.646  46.652  34.650  1.00  0.00           H
ATOM    344 H2'' DC     11      34.021  46.463  35.674  1.00  0.00           H
ATOM    345  O3' DC     11      33.157  44.743  37.407  1.00  0.00           O
ATOM    346  P   DG3    12      33.702  45.880  38.460  1.00  0.00           P
ATOM    347  OP1 DG3    12      34.077  45.152  39.706  1.00  0.00           O
ATOM    348  OP2 DG3    12      32.711  47.022  38.547  1.00  0.00           O
ATOM    349  O5' DG3    12      35.106  46.534  37.973  1.00  0.00           O
ATOM    350  C5' DG3    12      36.284  45.759  37.892  1.00  0.00           C
ATOM    351  H5' DG3    12      36.032  44.781  37.481  1.00  0.00           H
ATOM    352 H5'' DG3    12      36.721  45.682  38.888  1.00  0.00           H
ATOM    353  C4' DG3    12      37.254  46.435  36.949  1.00  0.00           C
ATOM    354  H4' DG3    12      38.181  45.863  37.000  1.00  0.00           H
ATOM    355  O4' DG3    12      36.807  46.316  35.596  1.00  0.00           O
ATOM    356  C1' DG3    12      37.185  47.505  34.942  1.00  0.00           C
ATOM    357  H1' DG3    12      38.263  47.567  34.790  1.00  0.00           H
ATOM    358  N9  DG3    12      36.531  47.678  33.607  1.00  0.00           N
ATOM    359  C8  DG3    12      35.444  48.486  33.279  1.00  0.00           C
ATOM    360  H8  DG3    12      34.735  48.962  33.940  1.00  0.00           H
ATOM    361  N7  DG3    12      35.313  48.640  31.992  1.00  0.00           N
ATOM    362  C5  DG3    12      36.415  47.961  31.447  1.00  0.00           C
ATOM    363  C6  DG3    12      36.745  47.684  30.079  1.00  0.00           C
ATOM    364  O6  DG3    12      36.248  48.205  29.070  1.00  0.00           O
ATOM    365  N1  DG3    12      37.903  47.023  29.920  1.00  0.00           N
ATOM    366  H1  DG3    12      38.138  46.717  28.986  1.00  0.00           H
ATOM    367  C2  DG3    12      38.618  46.585  30.958  1.00  0.00           C
ATOM    368  N2  DG3    12      39.736  45.986  30.578  1.00  0.00           N
ATOM    369  H21 DG3    12      40.093  46.111  29.642  1.00  0.00           H
ATOM    370  H22 DG3    12      40.239  45.409  31.236  1.00  0.00           H
ATOM    371  N3  DG3    12      38.313  46.652  32.277  1.00  0.00           N
ATOM    372  C4  DG3    12      37.164  47.387  32.436  1.00  0.00           C
ATOM    373  C3' DG3    12      37.516  47.917  37.226  1.00  0.00           C
ATOM    374  H3' DG3    12      37.053  48.115  38.193  1.00  0.00           H
ATOM    375  C2' DG3    12      36.919  48.603  35.995  1.00  0.00           C
ATOM    376  H2' DG3    12      35.845  48.579  36.180  1.00  0.00           H
ATOM    377 H2'' DG3    12      37.256  49.631  35.861  1.00  0.00           H
ATOM    378  O3' DG3    12      38.922  48.055  37.275  1.00  0.00           O
ATOM    379 HO3' DG3    12      39.140  47.912  38.198  1.00  0.00           H
TER   
ATOM    380 HO5' DC5    13      42.878  45.641  22.634  1.00  0.00           H
ATOM    381  O5' DC5    13      43.581  44.996  22.533  1.00  0.00           O
ATOM    382  C5' DC5    13      44.357  44.873  23.749  1.00  0.00           C
ATOM    383  H5' DC5    13      44.748  45.851  24.031  1.00  0.00           H
ATOM    384 H5'' DC5    13      45.154  44.174  23.498  1.00  0.00           H
ATOM    385  C4' DC5    13      43.573  44.314  24.938  1.00  0.00           C
ATOM    386  H4' DC5    13      44.266  44.312  25.779  1.00  0.00           H
ATOM    387  O4' DC5    13      42.544  45.159  25.312  1.00  0.00           O
ATOM    388  C1' DC5    13      41.434  44.354  25.821  1.00  0.00           C
ATOM    389  H1' DC5    13      41.566  43.979  26.836  1.00  0.00           H
ATOM    390  N1  DC5    13      40.166  45.223  25.890  1.00  0.00           N
ATOM    391  C6  DC5    13      39.164  45.076  24.955  1.00  0.00           C
ATOM    392  H6  DC5    13      39.300  44.494  24.055  1.00  0.00           H
ATOM    393  C5  DC5    13      37.878  45.568  25.139  1.00  0.00           C
ATOM    394  H5  DC5    13      37.094  45.469  24.403  1.00  0.00           H
ATOM    395  C4  DC5    13      37.724  46.305  26.343  1.00  0.00           C
ATOM    396  N4  DC5    13      36.601  46.880  26.592  1.00  0.00           N
ATOM    397  H41 DC5    13      36.406  47.188  27.534  1.00  0.00           H
ATOM    398  H42 DC5    13      35.927  46.909  25.841  1.00  0.00           H
ATOM    399  N3  DC5    13      38.646  46.352  27.314  1.00  0.00           N
ATOM    400  C2  DC5    13      39.858  45.798  27.084  1.00  0.00           C
ATOM    401  O2  DC5    13      40.669  45.914  27.994  1.00  0.00           O
ATOM    402  C3' DC5    13      43.006  42.991  24.816  1.00  0.00           C
ATOM    403  H3' DC5    13      43.403  42.569  23.893  1.00  0.00           H
ATOM    404  C2' DC5    13      41.517  43.231  24.774  1.00  0.00           C
ATOM    405  H2' DC5    13      41.191  43.592  23.799  1.00  0.00           H
ATOM    406 H2'' DC5    13      41.009  42.313  25.069  1.00  0.00           H
ATOM    407  O3' DC5    13      43.282  42.094  25.791  1.00  0.00           O
ATOM    408  P   DG     14      44.427  41.019  25.437  1.00  0.00           P
ATOM    409  OP1 DG     14      45.565  41.802  24.880  1.00  0.00           O
ATOM    410  OP2 DG     14      43.755  39.989  24.603  1.00  0.00           O
ATOM    411  O5' DG     14      44.819  40.433  26.899  1.00  0.00           O
ATOM    412  C5' DG     14      45.698  41.123  27.792  1.00  0.00           C
ATOM    413  H5' DG     14      45.919  42.111  27.388  1.00  0.00           H
ATOM    414 H5'' DG     14      46.641  40.579  27.840  1.00  0.00           H
ATOM    415  C4' DG     14      45.112  41.401  29.203  1.00  0.00           C
ATOM    416  H4' DG     14      45.714  42.008  29.879  1.00  0.00           H
ATOM    417  O4' DG     14      43.810  41.986  28.996  1.00  0.00           O
ATOM    418  C1' DG     14      42.830  41.283  29.724  1.00  0.00           C
ATOM    419  H1' DG     14      42.733  41.634  30.751  1.00  0.00           H
ATOM    420  N9  DG     14      41.550  41.389  29.128  1.00  0.00           N
ATOM    421  C8  DG     14      41.262  41.216  27.772  1.00  0.00           C
ATOM    422  H8  DG     14      42.010  40.700  27.188  1.00  0.00           H
ATOM    423  N7  DG     14      40.009  41.634  27.547  1.00  0.00           N
ATOM    424  C5  DG     14      39.460  42.104  28.756  1.00  0.00           C
ATOM    425  C6  DG     14      38.217  42.710  29.028  1.00  0.00           C
ATOM    426  O6  DG     14      37.270  43.017  28.246  1.00  0.00           O
ATOM    427  N1  DG     14      38.088  43.017  30.390  1.00  0.00           N
ATOM    428  H1  DG     14      37.162  43.343  30.627  1.00  0.00           H
ATOM    429  C2  DG     14      39.009  42.792  31.326  1.00  0.00           C
ATOM    430  N2  DG     14      38.711  43.218  32.481  1.00  0.00           N
ATOM    431  H21 DG     14      37.764  43.554  32.583  1.00  0.00           H
ATOM    432  H22 DG     14      39.259  43.101  33.321  1.00  0.00           H
ATOM    433  N3  DG     14      40.195  42.226  31.107  1.00  0.00           N
ATOM    434  C4  DG     14      40.367  41.878  29.778  1.00  0.00           C
ATOM    435  C3' DG     14      44.786  40.102  29.992  1.00  0.00           C
ATOM    436  H3' DG     14      45.416  39.286  29.639  1.00  0.00           H
ATOM    437  C2' DG     14      43.354  39.876  29.806  1.00  0.00           C
ATOM    438  H2' DG     14      43.246  39.412  28.825  1.00  0.00           H
ATOM    439 H2'' DG     14      42.872  39.370  30.643  1.00  0.00           H
ATOM    440  O3' DG     14      45.001  40.373  31.403  1.00  0.00           O
ATOM    441  P   DC     15      45.353  39.166  32.483  1.00  0.00           P
ATOM    442  OP1 DC     15      45.883  39.892  33.644  1.00  0.00           O
ATOM    443  OP2 DC     15      46.222  38.170  31.811  1.00  0.00           O
ATOM    444  O5' DC     15      43.959  38.533  32.860  1.00  0.00           O
ATOM    445  C5' DC     15      43.337  38.674  34.078  1.00  0.00           C
ATOM    446  H5' DC     15      43.310  39.739  34.306  1.00  0.00           H
ATOM    447 H5'' DC     15      43.969  38.134  34.782  1.00  0.00           H
ATOM    448  C4' DC     15      41.862  38.198  34.080  1.00  0.00           C
ATOM    449  H4' DC     15      41.451  38.626  34.994  1.00  0.00           H
ATOM    450  O4' DC     15      41.217  38.790  32.955  1.00  0.00           O
ATOM    451  C1' DC     15      40.371  37.751  32.392  1.00  0.00           C
ATOM    452  H1' DC     15      39.530  37.506  33.041  1.00  0.00           H
ATOM    453  N1  DC     15      39.830  38.059  31.012  1.00  0.00           N
ATOM    454  C6  DC     15      40.200  37.384  29.863  1.00  0.00           C
ATOM    455  H6  DC     15      41.017  36.696  30.019  1.00  0.00           H
ATOM    456  C5  DC     15      39.532  37.484  28.720  1.00  0.00           C
ATOM    457  H5  DC     15      39.946  36.884  27.922  1.00  0.00           H
ATOM    458  C4  DC     15      38.490  38.424  28.641  1.00  0.00           C
ATOM    459  N4  DC     15      37.910  38.634  27.488  1.00  0.00           N
ATOM    460  H41 DC     15      37.143  39.290  27.451  1.00  0.00           H
ATOM    461  H42 DC     15      38.252  38.207  26.638  1.00  0.00           H
ATOM    462  N3  DC     15      38.053  39.086  29.720  1.00  0.00           N
ATOM    463  C2  DC     15      38.664  38.863  30.920  1.00  0.00           C
ATOM    464  O2  DC     15      38.179  39.347  31.912  1.00  0.00           O
ATOM    465  C3' DC     15      41.696  36.666  33.984  1.00  0.00           C
ATOM    466  H3' DC     15      42.573  36.034  34.121  1.00  0.00           H
ATOM    467  C2' DC     15      41.220  36.507  32.568  1.00  0.00           C
ATOM    468  H2' DC     15      42.115  36.538  31.947  1.00  0.00           H
ATOM    469 H2'' DC     15      40.756  35.547  32.341  1.00  0.00           H
ATOM    470  O3' DC     15      40.589  36.257  34.771  1.00  0.00           O
ATOM    471  P   DG     16      40.853  35.620  36.230  1.00  0.00           P
ATOM    472  OP1 DG     16      41.785  36.614  36.939  1.00  0.00           O
ATOM    473  OP2 DG     16      41.414  34.260  36.077  1.00  0.00           O
ATOM    474  O5' DG     16      39.434  35.626  37.062  1.00  0.00           O
ATOM    475  C5' DG     16      39.015  36.817  37.776  1.00  0.00           C
ATOM    476  H5' DG     16      39.396  37.748  37.355  1.00  0.00           H
ATOM    477 H5'' DG     16      39.255  36.830  38.840  1.00  0.00           H
ATOM    478  C4' DG     16      37.465  37.033  37.738  1.00  0.00           C
ATOM    479  H4' DG     16      37.092  37.629  38.571  1.00  0.00           H
ATOM    480  O4' DG     16      37.064  37.546  36.527  1.00  0.00           O
ATOM    481  C1' DG     16      36.040  36.746  35.901  1.00  0.00           C
ATOM    482  H1' DG     16      35.056  37.171  36.097  1.00  0.00           H
ATOM    483  N9  DG     16      36.333  36.646  34.424  1.00  0.00           N
ATOM    484  C8  DG     16      37.494  36.082  33.854  1.00  0.00           C
ATOM    485  H8  DG     16      38.280  35.573  34.391  1.00  0.00           H
ATOM    486  N7  DG     16      37.422  36.137  32.533  1.00  0.00           N
ATOM    487  C5  DG     16      36.216  36.681  32.245  1.00  0.00           C
ATOM    488  C6  DG     16      35.558  37.021  31.006  1.00  0.00           C
ATOM    489  O6  DG     16      35.830  36.681  29.804  1.00  0.00           O
ATOM    490  N1  DG     16      34.357  37.730  31.123  1.00  0.00           N
ATOM    491  H1  DG     16      33.756  37.847  30.320  1.00  0.00           H
ATOM    492  C2  DG     16      33.681  37.900  32.304  1.00  0.00           C
ATOM    493  N2  DG     16      32.595  38.619  32.349  1.00  0.00           N
ATOM    494  H21 DG     16      32.269  39.006  31.475  1.00  0.00           H
ATOM    495  H22 DG     16      32.189  38.861  33.242  1.00  0.00           H
ATOM    496  N3  DG     16      34.313  37.676  33.488  1.00  0.00           N
ATOM    497  C4  DG     16      35.521  37.071  33.391  1.00  0.00           C
ATOM    498  C3' DG     16      36.680  35.747  38.036  1.00  0.00           C
ATOM    499  H3' DG     16      37.374  34.983  38.389  1.00  0.00           H
ATOM    500  C2' DG     16      36.135  35.405  36.621  1.00  0.00           C
ATOM    501  H2' DG     16      36.823  34.714  36.134  1.00  0.00           H
ATOM    502 H2'' DG     16      35.129  35.002  36.738  1.00  0.00           H
ATOM    503  O3' DG     16      35.696  36.113  38.989  1.00  0.00           O
ATOM    504  P   DA     17      34.275  35.394  39.278  1.00  0.00           P
ATOM    505  OP1 DA     17      33.741  35.828  40.621  1.00  0.00           O
ATOM    506  OP2 DA     17      34.476  33.985  38.937  1.00  0.00           O
ATOM    507  O5' DA     17      33.294  35.935  38.086  1.00  0.00           O
ATOM    508  C5' DA     17      32.774  37.282  38.037  1.00  0.00           C
ATOM    509  H5' DA     17      33.448  38.008  37.582  1.00  0.00           H
ATOM    510 H5'' DA     17      32.659  37.667  39.050  1.00  0.00           H
ATOM    511  C4' DA     17      31.423  37.431  37.324  1.00  0.00           C
ATOM    512  H4' DA     17      31.185  38.454  37.617  1.00  0.00           H
ATOM    513  O4' DA     17      31.429  37.377  35.922  1.00  0.00           O
ATOM    514  C1' DA     17      30.669  36.274  35.430  1.00  0.00           C
ATOM    515  H1' DA     17      29.704  36.562  35.012  1.00  0.00           H
ATOM    516  N9  DA     17      31.561  35.451  34.524  1.00  0.00           N
ATOM    517  C8  DA     17      32.734  34.803  34.902  1.00  0.00           C
ATOM    518  H8  DA     17      32.898  34.649  35.958  1.00  0.00           H
ATOM    519  N7  DA     17      33.453  34.336  33.969  1.00  0.00           N
ATOM    520  C5  DA     17      32.748  34.733  32.851  1.00  0.00           C
ATOM    521  C6  DA     17      32.942  34.480  31.506  1.00  0.00           C
ATOM    522  N6  DA     17      33.795  33.739  30.934  1.00  0.00           N
ATOM    523  H61 DA     17      33.703  33.860  29.936  1.00  0.00           H
ATOM    524  H62 DA     17      34.640  33.424  31.388  1.00  0.00           H
ATOM    525  N1  DA     17      32.138  34.979  30.599  1.00  0.00           N
ATOM    526  C2  DA     17      31.078  35.729  31.027  1.00  0.00           C
ATOM    527  H2  DA     17      30.474  36.057  30.194  1.00  0.00           H
ATOM    528  N3  DA     17      30.708  35.966  32.297  1.00  0.00           N
ATOM    529  C4  DA     17      31.635  35.485  33.159  1.00  0.00           C
ATOM    530  C3' DA     17      30.268  36.505  37.786  1.00  0.00           C
ATOM    531  H3' DA     17      30.619  36.175  38.764  1.00  0.00           H
ATOM    532  C2' DA     17      30.388  35.458  36.693  1.00  0.00           C
ATOM    533  H2' DA     17      31.202  34.772  36.926  1.00  0.00           H
ATOM    534 H2'' DA     17      29.459  34.921  36.504  1.00  0.00           H
ATOM    535  O3' DA     17      29.054  37.194  37.954  1.00  0.00           O
ATOM    536  P   DA     18      27.640  36.434  37.983  1.00  0.00           P
ATOM    537  OP1 DA     18      26.587  37.405  38.480  1.00  0.00           O
ATOM    538  OP2 DA     18      27.724  35.142  38.699  1.00  0.00           O
ATOM    539  O5' DA     18      27.334  36.080  36.474  1.00  0.00           O
ATOM    540  C5' DA     18      26.888  37.096  35.524  1.00  0.00           C
ATOM    541  H5' DA     18      27.784  37.685  35.330  1.00  0.00           H
ATOM    542 H5'' DA     18      26.196  37.668  36.142  1.00  0.00           H
ATOM    543  C4' DA     18      26.127  36.611  34.253  1.00  0.00           C
ATOM    544  H4' DA     18      25.761  37.426  33.629  1.00  0.00           H
ATOM    545  O4' DA     18      27.053  35.961  33.402  1.00  0.00           O
ATOM    546  C1' DA     18      26.454  34.728  33.047  1.00  0.00           C
ATOM    547  H1' DA     18      25.913  34.722  32.100  1.00  0.00           H
ATOM    548  N9  DA     18      27.597  33.845  32.967  1.00  0.00           N
ATOM    549  C8  DA     18      28.250  33.350  34.051  1.00  0.00           C
ATOM    550  H8  DA     18      27.893  33.501  35.059  1.00  0.00           H
ATOM    551  N7  DA     18      29.266  32.586  33.766  1.00  0.00           N
ATOM    552  C5  DA     18      29.249  32.544  32.387  1.00  0.00           C
ATOM    553  C6  DA     18      29.979  31.884  31.365  1.00  0.00           C
ATOM    554  N6  DA     18      30.985  31.085  31.571  1.00  0.00           N
ATOM    555  H61 DA     18      31.644  30.930  30.822  1.00  0.00           H
ATOM    556  H62 DA     18      31.316  30.850  32.496  1.00  0.00           H
ATOM    557  N1  DA     18      29.704  32.130  30.023  1.00  0.00           N
ATOM    558  C2  DA     18      28.661  32.892  29.749  1.00  0.00           C
ATOM    559  H2  DA     18      28.445  32.951  28.693  1.00  0.00           H
ATOM    560  N3  DA     18      27.879  33.590  30.553  1.00  0.00           N
ATOM    561  C4  DA     18      28.192  33.331  31.891  1.00  0.00           C
ATOM    562  C3' DA     18      24.978  35.777  34.593  1.00  0.00           C
ATOM    563  H3' DA     18      24.968  35.803  35.683  1.00  0.00           H
ATOM    564  C2' DA     18      25.420  34.382  34.204  1.00  0.00           C
ATOM    565  H2' DA     18      25.917  33.954  35.075  1.00  0.00           H
ATOM    566 H2'' DA     18      24.635  33.699  33.880  1.00  0.00           H
ATOM    567  O3' DA     18      23.853  36.364  33.984  1.00  0.00           O
ATOM    568  P   DT     19      22.625  35.496  33.251  1.00  0.00           P
ATOM    569  OP1 DT     19      21.638  36.467  32.734  1.00  0.00           O
ATOM    570  OP2 DT     19      22.086  34.505  34.280  1.00  0.00           O
ATOM    571  O5' DT     19      23.300  34.807  32.093  1.00  0.00           O
ATOM    572  C5' DT     19      23.607  35.555  30.909  1.00  0.00           C
ATOM    573  H5' DT     19      24.548  36.098  31.006  1.00  0.00           H
ATOM    574 H5'' DT     19      22.791  36.247  30.701  1.00  0.00           H
ATOM    575  C4' DT     19      23.742  34.638  29.674  1.00  0.00           C
ATOM    576  H4' DT     19      23.826  35.340  28.845  1.00  0.00           H
ATOM    577  O4' DT     19      24.837  33.798  29.746  1.00  0.00           O
ATOM    578  C1' DT     19      24.417  32.476  29.485  1.00  0.00           C
ATOM    579  H1' DT     19      24.463  32.276  28.414  1.00  0.00           H
ATOM    580  N1  DT     19      25.195  31.527  30.291  1.00  0.00           N
ATOM    581  C6  DT     19      24.933  31.440  31.705  1.00  0.00           C
ATOM    582  H6  DT     19      24.116  31.971  32.169  1.00  0.00           H
ATOM    583  C5  DT     19      25.746  30.702  32.530  1.00  0.00           C
ATOM    584  C7  DT     19      25.449  30.475  34.004  1.00  0.00           C
ATOM    585  H71 DT     19      24.549  31.037  34.254  1.00  0.00           H
ATOM    586  H72 DT     19      25.481  29.394  34.141  1.00  0.00           H
ATOM    587  H73 DT     19      26.276  30.994  34.489  1.00  0.00           H
ATOM    588  C4  DT     19      26.875  29.963  31.853  1.00  0.00           C
ATOM    589  O4  DT     19      27.732  29.328  32.463  1.00  0.00           O
ATOM    590  N3  DT     19      27.000  30.044  30.479  1.00  0.00           N
ATOM    591  H3  DT     19      27.735  29.598  29.948  1.00  0.00           H
ATOM    592  C2  DT     19      26.216  30.758  29.676  1.00  0.00           C
ATOM    593  O2  DT     19      26.382  30.704  28.443  1.00  0.00           O
ATOM    594  C3' DT     19      22.439  33.808  29.503  1.00  0.00           C
ATOM    595  H3' DT     19      21.724  34.114  30.266  1.00  0.00           H
ATOM    596  C2' DT     19      22.888  32.422  29.731  1.00  0.00           C
ATOM    597  H2' DT     19      22.522  32.005  30.669  1.00  0.00           H
ATOM    598 H2'' DT     19      22.396  31.774  29.006  1.00  0.00           H
ATOM    599  O3' DT     19      22.065  34.039  28.183  1.00  0.00           O
ATOM    600  P   DT     20      20.875  33.336  27.317  1.00  0.00           P
ATOM    601  OP1 DT     20      20.547  34.277  26.227  1.00  0.00           O
ATOM    602  OP2 DT     20      19.812  32.792  28.212  1.00  0.00           O
ATOM    603  O5' DT     20      21.537  32.068  26.717  1.00  0.00           O
ATOM    604  C5' DT     20      22.691  32.137  25.803  1.00  0.00           C
ATOM    605  H5' DT     20      23.377  32.807  26.321  1.00  0.00           H
ATOM    606 H5'' DT     20      22.464  32.568  24.828  1.00  0.00           H
ATOM    607  C4' DT     20      23.375  30.779  25.480  1.00  0.00           C
ATOM    608  H4' DT     20      24.229  30.872  24.809  1.00  0.00           H
ATOM    609  O4' DT     20      23.948  30.193  26.672  1.00  0.00           O
ATOM    610  C1' DT     20      23.903  28.724  26.526  1.00  0.00           C
ATOM    611  H1' DT     20      24.691  28.447  25.826  1.00  0.00           H
ATOM    612  N1  DT     20      24.080  28.080  27.841  1.00  0.00           N
ATOM    613  C6  DT     20      23.285  28.537  28.897  1.00  0.00           C
ATOM    614  H6  DT     20      22.376  29.042  28.605  1.00  0.00           H
ATOM    615  C5  DT     20      23.630  28.267  30.208  1.00  0.00           C
ATOM    616  C7  DT     20      22.637  28.779  31.270  1.00  0.00           C
ATOM    617  H71 DT     20      21.652  28.920  30.823  1.00  0.00           H
ATOM    618  H72 DT     20      22.636  28.008  32.040  1.00  0.00           H
ATOM    619  H73 DT     20      23.090  29.684  31.676  1.00  0.00           H
ATOM    620  C4  DT     20      24.802  27.394  30.461  1.00  0.00           C
ATOM    621  O4  DT     20      25.099  26.973  31.544  1.00  0.00           O
ATOM    622  N3  DT     20      25.599  27.136  29.390  1.00  0.00           N
ATOM    623  H3  DT     20      26.321  26.450  29.559  1.00  0.00           H
ATOM    624  C2  DT     20      25.303  27.483  28.107  1.00  0.00           C
ATOM    625  O2  DT     20      26.071  27.108  27.230  1.00  0.00           O
ATOM    626  C3' DT     20      22.371  29.785  24.915  1.00  0.00           C
ATOM    627  H3' DT     20      21.360  30.176  24.801  1.00  0.00           H
ATOM    628  C2' DT     20      22.529  28.495  25.828  1.00  0.00           C
ATOM    629  H2' DT     20      21.773  28.452  26.612  1.00  0.00           H
ATOM    630 H2'' DT     20      22.502  27.569  25.253  1.00  0.00           H
ATOM    631  O3' DT     20      22.837  29.522  23.615  1.00  0.00           O
ATOM    632  P   DC     21      22.156  28.446  22.607  1.00  0.00           P
ATOM    633  OP1 DC     21      22.521  28.772  21.199  1.00  0.00           O
ATOM    634  OP2 DC     21      20.829  28.133  23.032  1.00  0.00           O
ATOM    635  O5' DC     21      23.085  27.240  22.938  1.00  0.00           O
ATOM    636  C5' DC     21      24.534  27.207  22.660  1.00  0.00           C
ATOM    637  H5' DC     21      25.023  27.880  23.365  1.00  0.00           H
ATOM    638 H5'' DC     21      24.753  27.553  21.650  1.00  0.00           H
ATOM    639  C4' DC     21      25.115  25.812  23.002  1.00  0.00           C
ATOM    640  H4' DC     21      26.165  25.801  22.709  1.00  0.00           H
ATOM    641  O4' DC     21      25.056  25.631  24.410  1.00  0.00           O
ATOM    642  C1' DC     21      24.844  24.166  24.608  1.00  0.00           C
ATOM    643  H1' DC     21      25.778  23.619  24.475  1.00  0.00           H
ATOM    644  N1  DC     21      24.370  24.087  26.074  1.00  0.00           N
ATOM    645  C6  DC     21      23.211  24.603  26.536  1.00  0.00           C
ATOM    646  H6  DC     21      22.504  25.041  25.847  1.00  0.00           H
ATOM    647  C5  DC     21      22.956  24.694  27.850  1.00  0.00           C
ATOM    648  H5  DC     21      22.123  25.317  28.140  1.00  0.00           H
ATOM    649  C4  DC     21      23.866  24.141  28.766  1.00  0.00           C
ATOM    650  N4  DC     21      23.572  23.991  29.981  1.00  0.00           N
ATOM    651  H41 DC     21      24.266  23.540  30.559  1.00  0.00           H
ATOM    652  H42 DC     21      22.664  24.297  30.302  1.00  0.00           H
ATOM    653  N3  DC     21      24.974  23.502  28.334  1.00  0.00           N
ATOM    654  C2  DC     21      25.234  23.404  26.976  1.00  0.00           C
ATOM    655  O2  DC     21      26.212  22.735  26.707  1.00  0.00           O
ATOM    656  C3' DC     21      24.332  24.630  22.365  1.00  0.00           C
ATOM    657  H3' DC     21      23.427  25.003  21.885  1.00  0.00           H
ATOM    658  C2' DC     21      23.860  23.833  23.594  1.00  0.00           C
ATOM    659  H2' DC     21      22.811  24.052  23.794  1.00  0.00           H
ATOM    660 H2'' DC     21      23.861  22.755  23.428  1.00  0.00           H
ATOM    661  O3' DC     21      25.146  23.881  21.567  1.00  0.00           O
ATOM    662  P   DG     22      24.652  22.713  20.661  1.00  0.00           P
ATOM    663  OP1 DG     22      25.766  22.471  19.675  1.00  0.00           O
ATOM    664  OP2 DG     22      23.292  23.001  20.186  1.00  0.00           O
ATOM    665  O5' DG     22      24.606  21.437  21.619  1.00  0.00           O
ATOM    666  C5' DG     22      25.710  20.607  21.961  1.00  0.00           C
ATOM    667  H5' DG     22      26.556  21.251  22.200  1.00  0.00           H
ATOM    668 H5'' DG     22      25.934  20.199  20.975  1.00  0.00           H
ATOM    669  C4' DG     22      25.385  19.556  23.083  1.00  0.00           C
ATOM    670  H4' DG     22      26.233  18.994  23.476  1.00  0.00           H
ATOM    671  O4' DG     22      24.848  20.129  24.259  1.00  0.00           O
ATOM    672  C1' DG     22      23.823  19.279  24.814  1.00  0.00           C
ATOM    673  H1' DG     22      24.220  18.345  25.212  1.00  0.00           H
ATOM    674  N9  DG     22      23.100  20.061  25.891  1.00  0.00           N
ATOM    675  C8  DG     22      22.058  20.986  25.848  1.00  0.00           C
ATOM    676  H8  DG     22      21.623  21.193  24.881  1.00  0.00           H
ATOM    677  N7  DG     22      21.561  21.361  26.971  1.00  0.00           N
ATOM    678  C5  DG     22      22.417  20.780  27.877  1.00  0.00           C
ATOM    679  C6  DG     22      22.515  20.784  29.273  1.00  0.00           C
ATOM    680  O6  DG     22      21.846  21.436  30.079  1.00  0.00           O
ATOM    681  N1  DG     22      23.440  19.924  29.828  1.00  0.00           N
ATOM    682  H1  DG     22      23.586  19.882  30.826  1.00  0.00           H
ATOM    683  C2  DG     22      24.390  19.301  29.103  1.00  0.00           C
ATOM    684  N2  DG     22      25.374  18.572  29.692  1.00  0.00           N
ATOM    685  H21 DG     22      25.386  18.594  30.702  1.00  0.00           H
ATOM    686  H22 DG     22      26.101  18.111  29.164  1.00  0.00           H
ATOM    687  N3  DG     22      24.209  19.161  27.784  1.00  0.00           N
ATOM    688  C4  DG     22      23.307  19.992  27.221  1.00  0.00           C
ATOM    689  C3' DG     22      24.218  18.567  22.703  1.00  0.00           C
ATOM    690  H3' DG     22      23.896  18.561  21.661  1.00  0.00           H
ATOM    691  C2' DG     22      23.011  18.877  23.568  1.00  0.00           C
ATOM    692  H2' DG     22      22.532  19.729  23.086  1.00  0.00           H
ATOM    693 H2'' DG     22      22.312  18.056  23.725  1.00  0.00           H
ATOM    694  O3' DG     22      24.634  17.292  23.091  1.00  0.00           O
ATOM    695  P   DC     23      24.682  16.075  22.064  1.00  0.00           P
ATOM    696  OP1 DC     23      25.767  16.288  21.042  1.00  0.00           O
ATOM    697  OP2 DC     23      23.231  15.866  21.654  1.00  0.00           O
ATOM    698  O5' DC     23      25.111  14.844  22.911  1.00  0.00           O
ATOM    699  C5' DC     23      26.331  14.851  23.623  1.00  0.00           C
ATOM    700  H5' DC     23      26.748  15.849  23.752  1.00  0.00           H
ATOM    701 H5'' DC     23      27.167  14.347  23.139  1.00  0.00           H
ATOM    702  C4' DC     23      26.090  14.252  25.035  1.00  0.00           C
ATOM    703  H4' DC     23      27.023  14.187  25.593  1.00  0.00           H
ATOM    704  O4' DC     23      25.248  15.070  25.812  1.00  0.00           O
ATOM    705  C1' DC     23      24.364  14.280  26.565  1.00  0.00           C
ATOM    706  H1' DC     23      24.736  13.864  27.502  1.00  0.00           H
ATOM    707  N1  DC     23      23.228  15.244  26.788  1.00  0.00           N
ATOM    708  C6  DC     23      22.478  15.695  25.740  1.00  0.00           C
ATOM    709  H6  DC     23      22.553  15.327  24.727  1.00  0.00           H
ATOM    710  C5  DC     23      21.481  16.595  25.909  1.00  0.00           C
ATOM    711  H5  DC     23      20.889  17.003  25.103  1.00  0.00           H
ATOM    712  C4  DC     23      21.349  17.032  27.234  1.00  0.00           C
ATOM    713  N4  DC     23      20.426  17.891  27.423  1.00  0.00           N
ATOM    714  H41 DC     23      20.327  18.233  28.368  1.00  0.00           H
ATOM    715  H42 DC     23      19.974  18.280  26.608  1.00  0.00           H
ATOM    716  N3  DC     23      22.132  16.775  28.308  1.00  0.00           N
ATOM    717  C2  DC     23      23.046  15.836  28.126  1.00  0.00           C
ATOM    718  O2  DC     23      23.742  15.455  29.036  1.00  0.00           O
ATOM    719  C3' DC     23      25.486  12.791  25.090  1.00  0.00           C
ATOM    720  H3' DC     23      25.426  12.386  24.079  1.00  0.00           H
ATOM    721  C2' DC     23      24.058  13.078  25.593  1.00  0.00           C
ATOM    722  H2' DC     23      23.404  13.119  24.722  1.00  0.00           H
ATOM    723 H2'' DC     23      23.771  12.219  26.200  1.00  0.00           H
ATOM    724  O3' DC     23      26.203  12.050  26.091  1.00  0.00           O
ATOM    725  P   DG3    24      26.566  10.565  25.902  1.00  0.00           P
ATOM    726  OP1 DG3    24      27.997  10.474  26.212  1.00  0.00           O
ATOM    727  OP2 DG3    24      26.093  10.149  24.570  1.00  0.00           O
ATOM    728  O5' DG3    24      25.683   9.725  26.925  1.00  0.00           O
ATOM    729  C5' DG3    24      26.011   9.864  28.297  1.00  0.00           C
ATOM    730  H5' DG3    24      26.438  10.858  28.429  1.00  0.00           H
ATOM    731 H5'' DG3    24      26.803   9.141  28.492  1.00  0.00           H
ATOM    732  C4' DG3    24      24.901   9.736  29.339  1.00  0.00           C
ATOM    733  H4' DG3    24      25.416   9.949  30.275  1.00  0.00           H
ATOM    734  O4' DG3    24      23.980  10.811  29.041  1.00  0.00           O
ATOM    735  C1' DG3    24      22.727  10.237  29.168  1.00  0.00           C
ATOM    736  H1' DG3    24      22.492  10.207  30.232  1.00  0.00           H
ATOM    737  N9  DG3    24      21.834  11.184  28.413  1.00  0.00           N
ATOM    738  C8  DG3    24      21.377  11.051  27.108  1.00  0.00           C
ATOM    739  H8  DG3    24      21.705  10.195  26.537  1.00  0.00           H
ATOM    740  N7  DG3    24      20.544  11.996  26.733  1.00  0.00           N
ATOM    741  C5  DG3    24      20.430  12.811  27.887  1.00  0.00           C
ATOM    742  C6  DG3    24      19.688  13.950  28.145  1.00  0.00           C
ATOM    743  O6  DG3    24      18.948  14.633  27.416  1.00  0.00           O
ATOM    744  N1  DG3    24      19.741  14.377  29.483  1.00  0.00           N
ATOM    745  H1  DG3    24      19.178  15.209  29.585  1.00  0.00           H
ATOM    746  C2  DG3    24      20.408  13.745  30.491  1.00  0.00           C
ATOM    747  N2  DG3    24      20.355  14.316  31.670  1.00  0.00           N
ATOM    748  H21 DG3    24      19.770  15.132  31.779  1.00  0.00           H
ATOM    749  H22 DG3    24      21.093  14.111  32.329  1.00  0.00           H
ATOM    750  N3  DG3    24      21.187  12.662  30.205  1.00  0.00           N
ATOM    751  C4  DG3    24      21.140  12.232  28.930  1.00  0.00           C
ATOM    752  C3' DG3    24      24.093   8.424  29.344  1.00  0.00           C
ATOM    753  H3' DG3    24      24.701   7.680  28.829  1.00  0.00           H
ATOM    754  C2' DG3    24      22.823   8.881  28.601  1.00  0.00           C
ATOM    755  H2' DG3    24      22.937   8.906  27.518  1.00  0.00           H
ATOM    756 H2'' DG3    24      21.940   8.283  28.826  1.00  0.00           H
ATOM    757  O3' DG3    24      23.714   7.916  30.597  1.00  0.00           O
ATOM    758 HO3' DG3    24      23.573   6.967  30.599  1.00  0.00           H
END
