# Supplementary material for: Simple Adjustment of Intranucleotide Base-Phosphate Interaction in the OL3 AMBER Force Field Improves RNA Simulations
Source: J Chem Theory Comput. 2023 Nov 9;19(22):8423–33. doi: 10.1021/acs.jctc.3c00990 (PMC10687871; doi:10.1021/acs.jctc.3c00990)
Supplement: Supplementary file 2 — ct3c00990_si_002.zip [file ct3c00990_si_002.zip › rCGCG-2_start.pdb]

ATOM      1 HO5' C5      1      24.625  17.903  23.629  1.00  0.00           H
ATOM      2  O5' C5      1      25.512  18.178  23.388  1.00  0.00           O
ATOM      3  C5' C5      1      26.193  18.624  24.563  1.00  0.00           C
ATOM      4  H5' C5      1      27.233  18.711  24.249  1.00  0.00           H
ATOM      5 H5'' C5      1      26.122  17.831  25.307  1.00  0.00           H
ATOM      6  C4' C5      1      25.774  19.892  25.273  1.00  0.00           C
ATOM      7  H4' C5      1      26.451  20.195  26.072  1.00  0.00           H
ATOM      8  O4' C5      1      25.858  21.054  24.426  1.00  0.00           O
ATOM      9  C1' C5      1      25.080  22.135  24.893  1.00  0.00           C
ATOM     10  H1' C5      1      25.732  22.955  25.195  1.00  0.00           H
ATOM     11  N1  C5      1      24.100  22.789  23.926  1.00  0.00           N
ATOM     12  C6  C5      1      23.721  22.094  22.868  1.00  0.00           C
ATOM     13  H6  C5      1      24.363  21.271  22.590  1.00  0.00           H
ATOM     14  C5  C5      1      22.769  22.568  22.062  1.00  0.00           C
ATOM     15  H5  C5      1      22.565  22.086  21.117  1.00  0.00           H
ATOM     16  C4  C5      1      22.215  23.825  22.414  1.00  0.00           C
ATOM     17  N4  C5      1      21.540  24.451  21.528  1.00  0.00           N
ATOM     18  H41 C5      1      21.139  25.329  21.826  1.00  0.00           H
ATOM     19  H42 C5      1      21.303  24.010  20.651  1.00  0.00           H
ATOM     20  N3  C5      1      22.583  24.579  23.509  1.00  0.00           N
ATOM     21  C2  C5      1      23.605  24.060  24.253  1.00  0.00           C
ATOM     22  O2  C5      1      24.002  24.823  25.129  1.00  0.00           O
ATOM     23  C3' C5      1      24.341  20.024  25.790  1.00  0.00           C
ATOM     24  H3' C5      1      23.657  19.737  24.991  1.00  0.00           H
ATOM     25  C2' C5      1      24.288  21.541  26.048  1.00  0.00           C
ATOM     26  H2' C5      1      23.275  21.942  26.080  1.00  0.00           H
ATOM     27  O2' C5      1      25.010  21.853  27.260  1.00  0.00           O
ATOM     28 HO2' C5      1      24.692  21.271  27.954  1.00  0.00           H
ATOM     29  O3' C5      1      24.169  19.220  26.904  1.00  0.00           O
ATOM     30  P   G       2      22.741  18.988  27.445  1.00  0.00           P
ATOM     31  OP1 G       2      22.757  17.957  28.481  1.00  0.00           O
ATOM     32  OP2 G       2      21.752  18.857  26.329  1.00  0.00           O
ATOM     33  O5' G       2      22.348  20.357  28.192  1.00  0.00           O
ATOM     34  C5' G       2      22.421  20.507  29.547  1.00  0.00           C
ATOM     35  H5' G       2      23.472  20.475  29.836  1.00  0.00           H
ATOM     36 H5'' G       2      21.788  19.741  29.994  1.00  0.00           H
ATOM     37  C4' G       2      21.781  21.849  30.035  1.00  0.00           C
ATOM     38  H4' G       2      21.922  22.181  31.064  1.00  0.00           H
ATOM     39  O4' G       2      22.271  22.981  29.288  1.00  0.00           O
ATOM     40  C1' G       2      21.164  23.870  29.042  1.00  0.00           C
ATOM     41  H1' G       2      21.428  24.911  29.232  1.00  0.00           H
ATOM     42  N9  G       2      20.801  23.676  27.560  1.00  0.00           N
ATOM     43  C8  G       2      20.949  22.613  26.727  1.00  0.00           C
ATOM     44  H8  G       2      21.452  21.708  27.035  1.00  0.00           H
ATOM     45  N7  G       2      20.525  22.817  25.490  1.00  0.00           N
ATOM     46  C5  G       2      19.938  24.109  25.538  1.00  0.00           C
ATOM     47  C6  G       2      19.299  24.947  24.530  1.00  0.00           C
ATOM     48  O6  G       2      19.127  24.785  23.309  1.00  0.00           O
ATOM     49  N1  G       2      18.817  26.164  25.033  1.00  0.00           N
ATOM     50  H1  G       2      18.303  26.788  24.427  1.00  0.00           H
ATOM     51  C2  G       2      19.194  26.607  26.281  1.00  0.00           C
ATOM     52  N2  G       2      18.884  27.873  26.519  1.00  0.00           N
ATOM     53  H21 G       2      18.395  28.340  25.769  1.00  0.00           H
ATOM     54  H22 G       2      18.893  28.124  27.497  1.00  0.00           H
ATOM     55  N3  G       2      19.836  25.878  27.195  1.00  0.00           N
ATOM     56  C4  G       2      20.157  24.633  26.785  1.00  0.00           C
ATOM     57  C3' G       2      20.238  21.909  30.057  1.00  0.00           C
ATOM     58  H3' G       2      19.867  21.508  29.114  1.00  0.00           H
ATOM     59  C2' G       2      20.076  23.419  29.983  1.00  0.00           C
ATOM     60  H2' G       2      19.104  23.617  29.531  1.00  0.00           H
ATOM     61  O2' G       2      20.109  23.952  31.312  1.00  0.00           O
ATOM     62 HO2' G       2      20.023  24.908  31.292  1.00  0.00           H
ATOM     63  O3' G       2      19.651  21.397  31.238  1.00  0.00           O
ATOM     64  P   C       3      18.180  20.895  31.174  1.00  0.00           P
ATOM     65  OP1 C       3      17.813  20.434  32.565  1.00  0.00           O
ATOM     66  OP2 C       3      18.025  20.002  29.950  1.00  0.00           O
ATOM     67  O5' C       3      17.184  22.149  30.819  1.00  0.00           O
ATOM     68  C5' C       3      16.863  23.077  31.805  1.00  0.00           C
ATOM     69  H5' C       3      17.751  23.471  32.298  1.00  0.00           H
ATOM     70 H5'' C       3      16.213  22.546  32.501  1.00  0.00           H
ATOM     71  C4' C       3      16.095  24.273  31.127  1.00  0.00           C
ATOM     72  H4' C       3      15.951  25.015  31.913  1.00  0.00           H
ATOM     73  O4' C       3      16.882  24.892  30.097  1.00  0.00           O
ATOM     74  C1' C       3      16.009  25.392  29.030  1.00  0.00           C
ATOM     75  H1' C       3      16.049  26.478  28.938  1.00  0.00           H
ATOM     76  N1  C       3      16.186  24.712  27.754  1.00  0.00           N
ATOM     77  C6  C       3      16.864  23.498  27.676  1.00  0.00           C
ATOM     78  H6  C       3      17.353  23.074  28.540  1.00  0.00           H
ATOM     79  C5  C       3      16.909  22.689  26.598  1.00  0.00           C
ATOM     80  H5  C       3      17.575  21.839  26.628  1.00  0.00           H
ATOM     81  C4  C       3      16.469  23.288  25.394  1.00  0.00           C
ATOM     82  N4  C       3      16.838  22.794  24.229  1.00  0.00           N
ATOM     83  H41 C       3      16.449  23.218  23.399  1.00  0.00           H
ATOM     84  H42 C       3      17.201  21.852  24.195  1.00  0.00           H
ATOM     85  N3  C       3      15.815  24.475  25.421  1.00  0.00           N
ATOM     86  C2  C       3      15.591  25.147  26.597  1.00  0.00           C
ATOM     87  O2  C       3      14.964  26.134  26.565  1.00  0.00           O
ATOM     88  C3' C       3      14.874  23.887  30.432  1.00  0.00           C
ATOM     89  H3' C       3      15.073  22.978  29.864  1.00  0.00           H
ATOM     90  C2' C       3      14.591  25.070  29.455  1.00  0.00           C
ATOM     91  H2' C       3      14.023  24.670  28.614  1.00  0.00           H
ATOM     92  O2' C       3      14.133  26.179  30.224  1.00  0.00           O
ATOM     93 HO2' C       3      13.841  25.879  31.089  1.00  0.00           H
ATOM     94  O3' C       3      13.957  23.539  31.443  1.00  0.00           O
ATOM     95  P   G3      4      12.848  22.408  31.159  1.00  0.00           P
ATOM     96  OP1 G3      4      11.870  22.527  32.237  1.00  0.00           O
ATOM     97  OP2 G3      4      13.567  21.108  30.972  1.00  0.00           O
ATOM     98  O5' G3      4      12.115  22.836  29.863  1.00  0.00           O
ATOM     99  C5' G3      4      11.236  23.930  29.869  1.00  0.00           C
ATOM    100  H5' G3      4      11.651  24.806  30.367  1.00  0.00           H
ATOM    101 H5'' G3      4      10.406  23.608  30.497  1.00  0.00           H
ATOM    102  C4' G3      4      10.664  24.147  28.485  1.00  0.00           C
ATOM    103  H4' G3      4      10.014  25.018  28.402  1.00  0.00           H
ATOM    104  O4' G3      4      11.772  24.328  27.536  1.00  0.00           O
ATOM    105  C1' G3      4      11.273  24.008  26.249  1.00  0.00           C
ATOM    106  H1' G3      4      11.240  24.849  25.556  1.00  0.00           H
ATOM    107  N9  G3      4      12.277  23.130  25.629  1.00  0.00           N
ATOM    108  C8  G3      4      13.206  22.350  26.232  1.00  0.00           C
ATOM    109  H8  G3      4      13.271  22.252  27.305  1.00  0.00           H
ATOM    110  N7  G3      4      13.971  21.609  25.468  1.00  0.00           N
ATOM    111  C5  G3      4      13.405  21.981  24.216  1.00  0.00           C
ATOM    112  C6  G3      4      13.785  21.541  22.859  1.00  0.00           C
ATOM    113  O6  G3      4      14.636  20.694  22.505  1.00  0.00           O
ATOM    114  N1  G3      4      13.049  22.225  21.885  1.00  0.00           N
ATOM    115  H1  G3      4      13.308  22.223  20.909  1.00  0.00           H
ATOM    116  C2  G3      4      12.088  23.159  22.114  1.00  0.00           C
ATOM    117  N2  G3      4      11.498  23.726  21.091  1.00  0.00           N
ATOM    118  H21 G3      4      11.692  23.414  20.150  1.00  0.00           H
ATOM    119  H22 G3      4      10.803  24.451  21.195  1.00  0.00           H
ATOM    120  N3  G3      4      11.754  23.614  23.281  1.00  0.00           N
ATOM    121  C4  G3      4      12.460  22.971  24.277  1.00  0.00           C
ATOM    122  C3' G3      4       9.916  22.927  27.877  1.00  0.00           C
ATOM    123  H3' G3      4      10.557  22.048  27.934  1.00  0.00           H
ATOM    124  C2' G3      4       9.897  23.298  26.360  1.00  0.00           C
ATOM    125  H2' G3      4       9.916  22.469  25.653  1.00  0.00           H
ATOM    126  O2' G3      4       8.950  24.290  25.889  1.00  0.00           O
ATOM    127 HO2' G3      4       8.112  24.042  26.285  1.00  0.00           H
ATOM    128  O3' G3      4       8.699  22.660  28.461  1.00  0.00           O
ATOM    129 HO3' G3      4       8.036  23.245  28.087  1.00  0.00           H
TER   
ATOM    130 HO5' C5      5      14.190  21.587  13.282  1.00  0.00           H
ATOM    131  O5' C5      5      14.268  22.393  12.767  1.00  0.00           O
ATOM    132  C5' C5      5      13.008  22.912  12.479  1.00  0.00           C
ATOM    133  H5' C5      5      12.382  22.091  12.132  1.00  0.00           H
ATOM    134 H5'' C5      5      13.069  23.686  11.714  1.00  0.00           H
ATOM    135  C4' C5      5      12.373  23.480  13.756  1.00  0.00           C
ATOM    136  H4' C5      5      11.392  23.870  13.485  1.00  0.00           H
ATOM    137  O4' C5      5      12.182  22.441  14.763  1.00  0.00           O
ATOM    138  C1' C5      5      12.056  22.992  16.027  1.00  0.00           C
ATOM    139  H1' C5      5      11.026  22.935  16.378  1.00  0.00           H
ATOM    140  N1  C5      5      13.040  22.206  16.905  1.00  0.00           N
ATOM    141  C6  C5      5      14.330  21.874  16.513  1.00  0.00           C
ATOM    142  H6  C5      5      14.458  21.988  15.447  1.00  0.00           H
ATOM    143  C5  C5      5      15.337  21.549  17.334  1.00  0.00           C
ATOM    144  H5  C5      5      16.329  21.323  16.970  1.00  0.00           H
ATOM    145  C4  C5      5      14.961  21.462  18.691  1.00  0.00           C
ATOM    146  N4  C5      5      15.789  21.049  19.568  1.00  0.00           N
ATOM    147  H41 C5      5      15.620  21.055  20.563  1.00  0.00           H
ATOM    148  H42 C5      5      16.720  20.902  19.206  1.00  0.00           H
ATOM    149  N3  C5      5      13.737  21.666  19.133  1.00  0.00           N
ATOM    150  C2  C5      5      12.733  21.994  18.258  1.00  0.00           C
ATOM    151  O2  C5      5      11.614  22.285  18.681  1.00  0.00           O
ATOM    152  C3' C5      5      13.065  24.622  14.506  1.00  0.00           C
ATOM    153  H3' C5      5      14.133  24.427  14.605  1.00  0.00           H
ATOM    154  C2' C5      5      12.481  24.412  15.908  1.00  0.00           C
ATOM    155  H2' C5      5      13.241  24.584  16.671  1.00  0.00           H
ATOM    156  O2' C5      5      11.351  25.245  16.134  1.00  0.00           O
ATOM    157 HO2' C5      5      11.546  26.106  15.758  1.00  0.00           H
ATOM    158  O3' C5      5      12.789  26.017  14.220  1.00  0.00           O
ATOM    159  P   G       6      13.592  27.248  14.823  1.00  0.00           P
ATOM    160  OP1 G       6      13.544  28.358  13.864  1.00  0.00           O
ATOM    161  OP2 G       6      14.933  26.701  15.242  1.00  0.00           O
ATOM    162  O5' G       6      12.951  27.656  16.189  1.00  0.00           O
ATOM    163  C5' G       6      11.778  28.516  16.263  1.00  0.00           C
ATOM    164  H5' G       6      10.904  28.033  15.825  1.00  0.00           H
ATOM    165 H5'' G       6      11.949  29.457  15.740  1.00  0.00           H
ATOM    166  C4' G       6      11.292  28.788  17.671  1.00  0.00           C
ATOM    167  H4' G       6      10.495  29.523  17.560  1.00  0.00           H
ATOM    168  O4' G       6      10.793  27.659  18.434  1.00  0.00           O
ATOM    169  C1' G       6      11.351  27.829  19.750  1.00  0.00           C
ATOM    170  H1' G       6      10.619  27.589  20.521  1.00  0.00           H
ATOM    171  N9  G       6      12.495  26.860  19.912  1.00  0.00           N
ATOM    172  C8  G       6      13.120  26.058  18.969  1.00  0.00           C
ATOM    173  H8  G       6      12.799  26.161  17.943  1.00  0.00           H
ATOM    174  N7  G       6      14.025  25.293  19.458  1.00  0.00           N
ATOM    175  C5  G       6      13.976  25.606  20.840  1.00  0.00           C
ATOM    176  C6  G       6      14.688  25.027  21.899  1.00  0.00           C
ATOM    177  O6  G       6      15.518  24.108  21.826  1.00  0.00           O
ATOM    178  N1  G       6      14.429  25.653  23.091  1.00  0.00           N
ATOM    179  H1  G       6      14.764  25.219  23.940  1.00  0.00           H
ATOM    180  C2  G       6      13.515  26.639  23.259  1.00  0.00           C
ATOM    181  N2  G       6      13.364  27.090  24.433  1.00  0.00           N
ATOM    182  H21 G       6      14.045  26.805  25.123  1.00  0.00           H
ATOM    183  H22 G       6      12.848  27.940  24.607  1.00  0.00           H
ATOM    184  N3  G       6      12.707  27.156  22.316  1.00  0.00           N
ATOM    185  C4  G       6      13.031  26.586  21.131  1.00  0.00           C
ATOM    186  C3' G       6      12.406  29.417  18.510  1.00  0.00           C
ATOM    187  H3' G       6      13.334  28.854  18.410  1.00  0.00           H
ATOM    188  C2' G       6      11.772  29.280  19.900  1.00  0.00           C
ATOM    189  H2' G       6      12.531  29.395  20.674  1.00  0.00           H
ATOM    190  O2' G       6      10.577  30.062  20.193  1.00  0.00           O
ATOM    191 HO2' G       6      10.768  30.945  19.869  1.00  0.00           H
ATOM    192  O3' G       6      12.441  30.771  18.079  1.00  0.00           O
ATOM    193  P   C       7      13.923  31.494  18.114  1.00  0.00           P
ATOM    194  OP1 C       7      13.705  32.920  17.778  1.00  0.00           O
ATOM    195  OP2 C       7      14.977  30.685  17.375  1.00  0.00           O
ATOM    196  O5' C       7      14.154  31.471  19.653  1.00  0.00           O
ATOM    197  C5' C       7      13.449  32.342  20.572  1.00  0.00           C
ATOM    198  H5' C       7      12.374  32.253  20.416  1.00  0.00           H
ATOM    199 H5'' C       7      13.718  33.389  20.437  1.00  0.00           H
ATOM    200  C4' C       7      13.868  32.033  22.048  1.00  0.00           C
ATOM    201  H4' C       7      13.128  32.498  22.700  1.00  0.00           H
ATOM    202  O4' C       7      13.895  30.594  22.324  1.00  0.00           O
ATOM    203  C1' C       7      14.924  30.238  23.303  1.00  0.00           C
ATOM    204  H1' C       7      14.503  29.847  24.229  1.00  0.00           H
ATOM    205  N1  C       7      15.830  29.272  22.631  1.00  0.00           N
ATOM    206  C6  C       7      15.791  29.061  21.267  1.00  0.00           C
ATOM    207  H6  C       7      15.182  29.651  20.598  1.00  0.00           H
ATOM    208  C5  C       7      16.483  28.019  20.721  1.00  0.00           C
ATOM    209  H5  C       7      16.402  27.721  19.686  1.00  0.00           H
ATOM    210  C4  C       7      17.255  27.236  21.617  1.00  0.00           C
ATOM    211  N4  C       7      17.764  26.097  21.176  1.00  0.00           N
ATOM    212  H41 C       7      18.263  25.525  21.841  1.00  0.00           H
ATOM    213  H42 C       7      17.584  25.779  20.234  1.00  0.00           H
ATOM    214  N3  C       7      17.330  27.409  22.952  1.00  0.00           N
ATOM    215  C2  C       7      16.661  28.501  23.446  1.00  0.00           C
ATOM    216  O2  C       7      16.849  28.779  24.645  1.00  0.00           O
ATOM    217  C3' C       7      15.345  32.409  22.287  1.00  0.00           C
ATOM    218  H3' C       7      15.922  32.015  21.450  1.00  0.00           H
ATOM    219  C2' C       7      15.520  31.594  23.615  1.00  0.00           C
ATOM    220  H2' C       7      16.585  31.444  23.793  1.00  0.00           H
ATOM    221  O2' C       7      14.782  32.166  24.731  1.00  0.00           O
ATOM    222 HO2' C       7      14.620  33.102  24.590  1.00  0.00           H
ATOM    223  O3' C       7      15.595  33.761  22.454  1.00  0.00           O
ATOM    224  P   G3      8      17.067  34.382  22.255  1.00  0.00           P
ATOM    225  OP1 G3      8      17.038  35.854  22.371  1.00  0.00           O
ATOM    226  OP2 G3      8      17.566  33.822  21.023  1.00  0.00           O
ATOM    227  O5' G3      8      17.945  33.740  23.347  1.00  0.00           O
ATOM    228  C5' G3      8      17.700  34.120  24.630  1.00  0.00           C
ATOM    229  H5' G3      8      16.778  33.601  24.890  1.00  0.00           H
ATOM    230 H5'' G3      8      17.501  35.189  24.709  1.00  0.00           H
ATOM    231  C4' G3      8      18.793  33.688  25.566  1.00  0.00           C
ATOM    232  H4' G3      8      18.618  34.275  26.468  1.00  0.00           H
ATOM    233  O4' G3      8      18.610  32.250  25.926  1.00  0.00           O
ATOM    234  C1' G3      8      19.868  31.543  25.822  1.00  0.00           C
ATOM    235  H1' G3      8      20.037  30.917  26.698  1.00  0.00           H
ATOM    236  N9  G3      8      19.961  30.751  24.645  1.00  0.00           N
ATOM    237  C8  G3      8      19.453  30.957  23.359  1.00  0.00           C
ATOM    238  H8  G3      8      18.823  31.791  23.089  1.00  0.00           H
ATOM    239  N7  G3      8      19.639  29.993  22.553  1.00  0.00           N
ATOM    240  C5  G3      8      20.450  29.109  23.258  1.00  0.00           C
ATOM    241  C6  G3      8      20.918  27.751  22.927  1.00  0.00           C
ATOM    242  O6  G3      8      20.635  27.052  21.970  1.00  0.00           O
ATOM    243  N1  G3      8      21.802  27.234  23.830  1.00  0.00           N
ATOM    244  H1  G3      8      22.260  26.355  23.637  1.00  0.00           H
ATOM    245  C2  G3      8      22.074  27.808  24.955  1.00  0.00           C
ATOM    246  N2  G3      8      22.881  27.193  25.793  1.00  0.00           N
ATOM    247  H21 G3      8      23.188  26.252  25.591  1.00  0.00           H
ATOM    248  H22 G3      8      23.203  27.565  26.675  1.00  0.00           H
ATOM    249  N3  G3      8      21.583  28.960  25.372  1.00  0.00           N
ATOM    250  C4  G3      8      20.758  29.611  24.481  1.00  0.00           C
ATOM    251  C3' G3      8      20.219  33.822  25.198  1.00  0.00           C
ATOM    252  H3' G3      8      20.342  33.696  24.122  1.00  0.00           H
ATOM    253  C2' G3      8      20.905  32.707  25.973  1.00  0.00           C
ATOM    254  H2' G3      8      21.833  32.522  25.432  1.00  0.00           H
ATOM    255  O2' G3      8      20.952  33.013  27.363  1.00  0.00           O
ATOM    256 HO2' G3      8      21.800  33.448  27.472  1.00  0.00           H
ATOM    257  O3' G3      8      20.727  35.180  25.510  1.00  0.00           O
ATOM    258 HO3' G3      8      20.595  35.431  26.427  1.00  0.00           H
END
