# Supplementary material for: Simple Adjustment of Intranucleotide Base-Phosphate Interaction in the OL3 AMBER Force Field Improves RNA Simulations
Source: J Chem Theory Comput. 2023 Nov 9;19(22):8423–33. doi: 10.1021/acs.jctc.3c00990 (PMC10687871; doi:10.1021/acs.jctc.3c00990)
Supplement: Supplementary file 2 — ct3c00990_si_002.zip [file ct3c00990_si_002.zip › SRL_start.pdb]

ATOM      1 HO5' RC5     1      24.652  43.298  32.546  1.00  0.00           H
ATOM      2  O5' RC5     1      25.568  43.237  32.268  1.00  0.00           O
ATOM      3  C5' RC5     1      26.105  44.328  32.815  1.00  0.00           C
ATOM      4  H5' RC5     1      25.660  45.247  32.432  1.00  0.00           H
ATOM      5 H5'' RC5     1      27.179  44.378  32.634  1.00  0.00           H
ATOM      6  C4' RC5     1      26.013  44.149  34.395  1.00  0.00           C
ATOM      7  H4' RC5     1      26.383  45.091  34.801  1.00  0.00           H
ATOM      8  O4' RC5     1      24.795  43.809  34.878  1.00  0.00           O
ATOM      9  C1' RC5     1      24.954  43.349  36.209  1.00  0.00           C
ATOM     10  H1' RC5     1      24.814  44.211  36.862  1.00  0.00           H
ATOM     11  N1  RC5     1      24.074  42.215  36.459  1.00  0.00           N
ATOM     12  C6  RC5     1      23.547  41.477  35.415  1.00  0.00           C
ATOM     13  H6  RC5     1      23.703  41.696  34.369  1.00  0.00           H
ATOM     14  C5  RC5     1      22.828  40.387  35.664  1.00  0.00           C
ATOM     15  H5  RC5     1      22.334  39.830  34.882  1.00  0.00           H
ATOM     16  C4  RC5     1      22.559  40.090  37.084  1.00  0.00           C
ATOM     17  N4  RC5     1      21.823  39.092  37.523  1.00  0.00           N
ATOM     18  H41 RC5     1      21.805  39.012  38.530  1.00  0.00           H
ATOM     19  H42 RC5     1      21.356  38.512  36.841  1.00  0.00           H
ATOM     20  N3  RC5     1      23.137  40.703  38.016  1.00  0.00           N
ATOM     21  C2  RC5     1      23.933  41.756  37.797  1.00  0.00           C
ATOM     22  O2  RC5     1      24.471  42.322  38.780  1.00  0.00           O
ATOM     23  C3' RC5     1      26.921  43.011  34.848  1.00  0.00           C
ATOM     24  H3' RC5     1      26.523  42.156  34.302  1.00  0.00           H
ATOM     25  C2' RC5     1      26.445  42.972  36.333  1.00  0.00           C
ATOM     26  H2' RC5     1      26.504  41.988  36.797  1.00  0.00           H
ATOM     27  O2' RC5     1      27.016  43.935  37.137  1.00  0.00           O
ATOM     28 HO2' RC5     1      27.861  43.699  37.527  1.00  0.00           H
ATOM     29  O3' RC5     1      28.304  43.295  34.802  1.00  0.00           O
ATOM     30  P   RU      2      29.317  42.104  34.595  1.00  0.00           P
ATOM     31  OP1 RU      2      30.720  42.652  34.432  1.00  0.00           O
ATOM     32  OP2 RU      2      28.955  41.167  33.498  1.00  0.00           O
ATOM     33  O5' RU      2      29.298  41.317  35.988  1.00  0.00           O
ATOM     34  C5' RU      2      29.698  42.014  37.148  1.00  0.00           C
ATOM     35  H5' RU      2      29.216  42.986  37.250  1.00  0.00           H
ATOM     36 H5'' RU      2      30.782  42.126  37.154  1.00  0.00           H
ATOM     37  C4' RU      2      29.353  41.219  38.435  1.00  0.00           C
ATOM     38  H4' RU      2      29.880  41.745  39.231  1.00  0.00           H
ATOM     39  O4' RU      2      27.957  41.245  38.765  1.00  0.00           O
ATOM     40  C1' RU      2      27.710  40.123  39.650  1.00  0.00           C
ATOM     41  H1' RU      2      27.364  40.559  40.588  1.00  0.00           H
ATOM     42  N1  RU      2      26.752  39.126  39.043  1.00  0.00           N
ATOM     43  C6  RU      2      26.493  39.054  37.688  1.00  0.00           C
ATOM     44  H6  RU      2      27.077  39.632  36.987  1.00  0.00           H
ATOM     45  C5  RU      2      25.402  38.340  37.213  1.00  0.00           C
ATOM     46  H5  RU      2      25.173  38.360  36.158  1.00  0.00           H
ATOM     47  C4  RU      2      24.656  37.490  38.054  1.00  0.00           C
ATOM     48  O4  RU      2      23.790  36.724  37.637  1.00  0.00           O
ATOM     49  N3  RU      2      25.063  37.511  39.386  1.00  0.00           N
ATOM     50  H3  RU      2      24.565  36.886  40.004  1.00  0.00           H
ATOM     51  C2  RU      2      26.070  38.305  39.943  1.00  0.00           C
ATOM     52  O2  RU      2      26.401  38.051  41.029  1.00  0.00           O
ATOM     53  C3' RU      2      29.880  39.774  38.569  1.00  0.00           C
ATOM     54  H3' RU      2      29.563  39.227  37.681  1.00  0.00           H
ATOM     55  C2' RU      2      29.053  39.480  39.813  1.00  0.00           C
ATOM     56  H2' RU      2      29.074  38.395  39.924  1.00  0.00           H
ATOM     57  O2' RU      2      29.636  40.031  40.949  1.00  0.00           O
ATOM     58 HO2' RU      2      30.592  39.945  40.931  1.00  0.00           H
ATOM     59  O3' RU      2      31.270  39.750  38.776  1.00  0.00           O
ATOM     60  P   RC      3      32.073  38.402  38.549  1.00  0.00           P
ATOM     61  OP1 RC      3      33.517  38.767  38.800  1.00  0.00           O
ATOM     62  OP2 RC      3      31.732  37.750  37.221  1.00  0.00           O
ATOM     63  O5' RC      3      31.544  37.446  39.642  1.00  0.00           O
ATOM     64  C5' RC      3      32.038  37.420  40.977  1.00  0.00           C
ATOM     65  H5' RC      3      31.898  38.360  41.511  1.00  0.00           H
ATOM     66 H5'' RC      3      33.113  37.239  40.974  1.00  0.00           H
ATOM     67  C4' RC      3      31.329  36.467  41.831  1.00  0.00           C
ATOM     68  H4' RC      3      31.652  36.540  42.869  1.00  0.00           H
ATOM     69  O4' RC      3      29.938  36.773  41.905  1.00  0.00           O
ATOM     70  C1' RC      3      29.207  35.592  42.097  1.00  0.00           C
ATOM     71  H1' RC      3      28.605  35.757  42.991  1.00  0.00           H
ATOM     72  N1  RC      3      28.256  35.284  41.016  1.00  0.00           N
ATOM     73  C6  RC      3      28.513  35.669  39.748  1.00  0.00           C
ATOM     74  H6  RC      3      29.422  36.209  39.527  1.00  0.00           H
ATOM     75  C5  RC      3      27.613  35.464  38.767  1.00  0.00           C
ATOM     76  H5  RC      3      27.883  35.825  37.785  1.00  0.00           H
ATOM     77  C4  RC      3      26.429  34.748  39.148  1.00  0.00           C
ATOM     78  N4  RC      3      25.605  34.405  38.281  1.00  0.00           N
ATOM     79  H41 RC      3      24.709  33.957  38.413  1.00  0.00           H
ATOM     80  H42 RC      3      25.823  34.510  37.300  1.00  0.00           H
ATOM     81  N3  RC      3      26.245  34.231  40.400  1.00  0.00           N
ATOM     82  C2  RC      3      27.112  34.522  41.338  1.00  0.00           C
ATOM     83  O2  RC      3      26.884  34.100  42.489  1.00  0.00           O
ATOM     84  C3' RC      3      31.411  35.092  41.361  1.00  0.00           C
ATOM     85  H3' RC      3      31.218  35.126  40.289  1.00  0.00           H
ATOM     86  C2' RC      3      30.271  34.497  42.271  1.00  0.00           C
ATOM     87  H2' RC      3      30.033  33.575  41.741  1.00  0.00           H
ATOM     88  O2' RC      3      30.757  34.299  43.600  1.00  0.00           O
ATOM     89 HO2' RC      3      30.303  33.515  43.917  1.00  0.00           H
ATOM     90  O3' RC      3      32.641  34.466  41.472  1.00  0.00           O
ATOM     91  P   RC      4      33.007  33.206  40.647  1.00  0.00           P
ATOM     92  OP1 RC      4      34.359  32.782  41.009  1.00  0.00           O
ATOM     93  OP2 RC      4      32.833  33.440  39.183  1.00  0.00           O
ATOM     94  O5' RC      4      31.967  32.089  41.139  1.00  0.00           O
ATOM     95  C5' RC      4      32.123  31.424  42.407  1.00  0.00           C
ATOM     96  H5' RC      4      32.067  32.149  43.220  1.00  0.00           H
ATOM     97 H5'' RC      4      33.134  31.021  42.465  1.00  0.00           H
ATOM     98  C4' RC      4      31.042  30.321  42.497  1.00  0.00           C
ATOM     99  H4' RC      4      31.197  29.938  43.506  1.00  0.00           H
ATOM    100  O4' RC      4      29.802  30.904  42.434  1.00  0.00           O
ATOM    101  C1' RC      4      28.903  29.856  42.010  1.00  0.00           C
ATOM    102  H1' RC      4      28.149  29.707  42.783  1.00  0.00           H
ATOM    103  N1  RC      4      28.170  30.354  40.749  1.00  0.00           N
ATOM    104  C6  RC      4      28.656  31.370  39.937  1.00  0.00           C
ATOM    105  H6  RC      4      29.545  31.864  40.301  1.00  0.00           H
ATOM    106  C5  RC      4      27.971  31.773  38.824  1.00  0.00           C
ATOM    107  H5  RC      4      28.360  32.607  38.258  1.00  0.00           H
ATOM    108  C4  RC      4      26.747  31.054  38.578  1.00  0.00           C
ATOM    109  N4  RC      4      25.935  31.408  37.692  1.00  0.00           N
ATOM    110  H41 RC      4      25.031  31.011  37.482  1.00  0.00           H
ATOM    111  H42 RC      4      26.060  32.328  37.294  1.00  0.00           H
ATOM    112  N3  RC      4      26.305  30.004  39.292  1.00  0.00           N
ATOM    113  C2  RC      4      27.031  29.622  40.380  1.00  0.00           C
ATOM    114  O2  RC      4      26.724  28.588  40.999  1.00  0.00           O
ATOM    115  C3' RC      4      31.126  29.221  41.477  1.00  0.00           C
ATOM    116  H3' RC      4      31.164  29.640  40.472  1.00  0.00           H
ATOM    117  C2' RC      4      29.715  28.607  41.748  1.00  0.00           C
ATOM    118  H2' RC      4      29.334  28.130  40.845  1.00  0.00           H
ATOM    119  O2' RC      4      29.702  27.772  42.865  1.00  0.00           O
ATOM    120 HO2' RC      4      28.979  27.153  42.745  1.00  0.00           H
ATOM    121  O3' RC      4      32.049  28.094  41.576  1.00  0.00           O
ATOM    122  P   RU      5      32.496  27.249  40.286  1.00  0.00           P
ATOM    123  OP1 RU      5      33.486  26.375  40.901  1.00  0.00           O
ATOM    124  OP2 RU      5      32.871  28.098  39.177  1.00  0.00           O
ATOM    125  O5' RU      5      31.215  26.362  39.875  1.00  0.00           O
ATOM    126  C5' RU      5      30.543  25.442  40.711  1.00  0.00           C
ATOM    127  H5' RU      5      30.350  25.910  41.676  1.00  0.00           H
ATOM    128 H5'' RU      5      31.179  24.560  40.782  1.00  0.00           H
ATOM    129  C4' RU      5      29.242  25.134  39.967  1.00  0.00           C
ATOM    130  H4' RU      5      28.689  24.473  40.633  1.00  0.00           H
ATOM    131  O4' RU      5      28.279  26.128  39.790  1.00  0.00           O
ATOM    132  C1' RU      5      27.609  26.017  38.489  1.00  0.00           C
ATOM    133  H1' RU      5      26.535  25.993  38.675  1.00  0.00           H
ATOM    134  N1  RU      5      28.016  27.115  37.537  1.00  0.00           N
ATOM    135  C6  RU      5      29.241  27.703  37.609  1.00  0.00           C
ATOM    136  H6  RU      5      29.978  27.271  38.270  1.00  0.00           H
ATOM    137  C5  RU      5      29.502  28.813  36.813  1.00  0.00           C
ATOM    138  H5  RU      5      30.473  29.283  36.845  1.00  0.00           H
ATOM    139  C4  RU      5      28.487  29.493  35.981  1.00  0.00           C
ATOM    140  O4  RU      5      28.602  30.440  35.201  1.00  0.00           O
ATOM    141  N3  RU      5      27.247  28.862  36.045  1.00  0.00           N
ATOM    142  H3  RU      5      26.476  29.254  35.524  1.00  0.00           H
ATOM    143  C2  RU      5      27.052  27.637  36.616  1.00  0.00           C
ATOM    144  O2  RU      5      26.053  27.015  36.351  1.00  0.00           O
ATOM    145  C3' RU      5      29.484  24.494  38.602  1.00  0.00           C
ATOM    146  H3' RU      5      30.111  25.110  37.958  1.00  0.00           H
ATOM    147  C2' RU      5      28.088  24.609  38.055  1.00  0.00           C
ATOM    148  H2' RU      5      28.110  24.511  36.970  1.00  0.00           H
ATOM    149  O2' RU      5      27.100  23.673  38.448  1.00  0.00           O
ATOM    150 HO2' RU      5      27.374  22.878  37.986  1.00  0.00           H
ATOM    151  O3' RU      5      30.035  23.181  38.670  1.00  0.00           O
ATOM    152  P   RA      6      30.869  22.697  37.401  1.00  0.00           P
ATOM    153  OP1 RA      6      29.925  22.467  36.288  1.00  0.00           O
ATOM    154  OP2 RA      6      31.655  21.551  37.794  1.00  0.00           O
ATOM    155  O5' RA      6      31.851  23.898  37.071  1.00  0.00           O
ATOM    156  C5' RA      6      33.097  23.704  36.548  1.00  0.00           C
ATOM    157  H5' RA      6      33.116  22.733  36.054  1.00  0.00           H
ATOM    158 H5'' RA      6      33.848  23.657  37.337  1.00  0.00           H
ATOM    159  C4' RA      6      33.617  24.884  35.753  1.00  0.00           C
ATOM    160  H4' RA      6      34.505  24.500  35.250  1.00  0.00           H
ATOM    161  O4' RA      6      32.616  25.172  34.770  1.00  0.00           O
ATOM    162  C1' RA      6      32.320  26.544  34.751  1.00  0.00           C
ATOM    163  H1' RA      6      33.036  26.915  34.018  1.00  0.00           H
ATOM    164  N9  RA      6      30.946  26.651  34.385  1.00  0.00           N
ATOM    165  C8  RA      6      29.817  25.850  34.714  1.00  0.00           C
ATOM    166  H8  RA      6      29.899  24.983  35.354  1.00  0.00           H
ATOM    167  N7  RA      6      28.708  26.260  34.174  1.00  0.00           N
ATOM    168  C5  RA      6      29.101  27.367  33.478  1.00  0.00           C
ATOM    169  C6  RA      6      28.529  28.342  32.591  1.00  0.00           C
ATOM    170  N6  RA      6      27.296  28.357  32.227  1.00  0.00           N
ATOM    171  H61 RA      6      26.938  28.941  31.485  1.00  0.00           H
ATOM    172  H62 RA      6      26.724  27.579  32.525  1.00  0.00           H
ATOM    173  N1  RA      6      29.236  29.356  32.046  1.00  0.00           N
ATOM    174  C2  RA      6      30.520  29.414  32.282  1.00  0.00           C
ATOM    175  H2  RA      6      31.087  30.270  31.947  1.00  0.00           H
ATOM    176  N3  RA      6      31.257  28.511  32.936  1.00  0.00           N
ATOM    177  C4  RA      6      30.483  27.548  33.524  1.00  0.00           C
ATOM    178  C3' RA      6      33.994  26.171  36.507  1.00  0.00           C
ATOM    179  H3' RA      6      34.039  25.971  37.577  1.00  0.00           H
ATOM    180  C2' RA      6      32.775  27.013  36.147  1.00  0.00           C
ATOM    181  H2' RA      6      31.944  26.700  36.779  1.00  0.00           H
ATOM    182  O2' RA      6      32.856  28.363  36.263  1.00  0.00           O
ATOM    183 HO2' RA      6      32.887  28.570  37.200  1.00  0.00           H
ATOM    184  O3' RA      6      35.201  26.690  35.922  1.00  0.00           O
ATOM    185  P   RG      7      36.629  26.397  36.584  1.00  0.00           P
ATOM    186  OP1 RG      7      36.926  24.946  36.626  1.00  0.00           O
ATOM    187  OP2 RG      7      36.770  27.174  37.848  1.00  0.00           O
ATOM    188  O5' RG      7      37.674  27.046  35.561  1.00  0.00           O
ATOM    189  C5' RG      7      38.238  26.355  34.477  1.00  0.00           C
ATOM    190  H5' RG      7      38.698  25.424  34.807  1.00  0.00           H
ATOM    191 H5'' RG      7      38.993  26.970  33.987  1.00  0.00           H
ATOM    192  C4' RG      7      37.162  26.077  33.389  1.00  0.00           C
ATOM    193  H4' RG      7      36.298  25.540  33.782  1.00  0.00           H
ATOM    194  O4' RG      7      36.899  27.337  32.790  1.00  0.00           O
ATOM    195  C1' RG      7      37.278  27.223  31.396  1.00  0.00           C
ATOM    196  H1' RG      7      36.487  26.645  30.917  1.00  0.00           H
ATOM    197  N9  RG      7      37.470  28.555  30.812  1.00  0.00           N
ATOM    198  C8  RG      7      38.536  29.368  30.712  1.00  0.00           C
ATOM    199  H8  RG      7      39.528  29.136  31.068  1.00  0.00           H
ATOM    200  N7  RG      7      38.253  30.565  30.221  1.00  0.00           N
ATOM    201  C5  RG      7      36.864  30.437  29.850  1.00  0.00           C
ATOM    202  C6  RG      7      35.967  31.317  29.136  1.00  0.00           C
ATOM    203  O6  RG      7      36.186  32.447  28.654  1.00  0.00           O
ATOM    204  N1  RG      7      34.691  30.781  28.963  1.00  0.00           N
ATOM    205  H1  RG      7      34.074  31.419  28.481  1.00  0.00           H
ATOM    206  C2  RG      7      34.311  29.521  29.245  1.00  0.00           C
ATOM    207  N2  RG      7      33.039  29.154  29.063  1.00  0.00           N
ATOM    208  H21 RG      7      32.345  29.842  28.807  1.00  0.00           H
ATOM    209  H22 RG      7      32.825  28.261  29.485  1.00  0.00           H
ATOM    210  N3  RG      7      35.146  28.628  29.842  1.00  0.00           N
ATOM    211  C4  RG      7      36.413  29.164  30.156  1.00  0.00           C
ATOM    212  C3' RG      7      37.844  25.187  32.320  1.00  0.00           C
ATOM    213  H3' RG      7      38.671  24.513  32.542  1.00  0.00           H
ATOM    214  C2' RG      7      38.391  26.249  31.423  1.00  0.00           C
ATOM    215  H2' RG      7      39.307  26.601  31.898  1.00  0.00           H
ATOM    216  O2' RG      7      38.656  25.776  30.133  1.00  0.00           O
ATOM    217 HO2' RG      7      38.471  26.468  29.494  1.00  0.00           H
ATOM    218  O3' RG      7      36.825  24.443  31.716  1.00  0.00           O
ATOM    219  P   RU      8      36.988  23.119  30.755  1.00  0.00           P
ATOM    220  OP1 RU      8      38.258  22.423  30.945  1.00  0.00           O
ATOM    221  OP2 RU      8      36.682  23.617  29.371  1.00  0.00           O
ATOM    222  O5' RU      8      35.731  22.173  31.194  1.00  0.00           O
ATOM    223  C5' RU      8      35.756  21.374  32.380  1.00  0.00           C
ATOM    224  H5' RU      8      36.303  21.904  33.160  1.00  0.00           H
ATOM    225 H5'' RU      8      36.161  20.387  32.158  1.00  0.00           H
ATOM    226  C4' RU      8      34.336  21.114  32.868  1.00  0.00           C
ATOM    227  H4' RU      8      34.403  20.358  33.651  1.00  0.00           H
ATOM    228  O4' RU      8      33.725  22.281  33.490  1.00  0.00           O
ATOM    229  C1' RU      8      32.443  22.407  33.053  1.00  0.00           C
ATOM    230  H1' RU      8      31.799  22.672  33.892  1.00  0.00           H
ATOM    231  N1  RU      8      32.368  23.554  32.093  1.00  0.00           N
ATOM    232  C6  RU      8      33.487  24.330  31.799  1.00  0.00           C
ATOM    233  H6  RU      8      34.455  23.966  32.110  1.00  0.00           H
ATOM    234  C5  RU      8      33.308  25.466  31.053  1.00  0.00           C
ATOM    235  H5  RU      8      34.143  26.058  30.705  1.00  0.00           H
ATOM    236  C4  RU      8      31.998  26.019  30.710  1.00  0.00           C
ATOM    237  O4  RU      8      31.741  27.074  30.182  1.00  0.00           O
ATOM    238  N3  RU      8      30.993  25.304  31.210  1.00  0.00           N
ATOM    239  H3  RU      8      30.142  25.495  30.701  1.00  0.00           H
ATOM    240  C2  RU      8      31.072  24.054  31.796  1.00  0.00           C
ATOM    241  O2  RU      8      30.032  23.440  31.905  1.00  0.00           O
ATOM    242  C3' RU      8      33.365  20.719  31.787  1.00  0.00           C
ATOM    243  H3' RU      8      33.482  21.415  30.956  1.00  0.00           H
ATOM    244  C2' RU      8      32.072  21.076  32.475  1.00  0.00           C
ATOM    245  H2' RU      8      31.260  21.178  31.755  1.00  0.00           H
ATOM    246  O2' RU      8      31.583  20.171  33.415  1.00  0.00           O
ATOM    247 HO2' RU      8      31.773  20.444  34.315  1.00  0.00           H
ATOM    248  O3' RU      8      33.382  19.373  31.412  1.00  0.00           O
ATOM    249  P   RA      9      33.364  18.874  29.923  1.00  0.00           P
ATOM    250  OP1 RA      9      33.417  17.390  30.084  1.00  0.00           O
ATOM    251  OP2 RA      9      34.406  19.503  29.049  1.00  0.00           O
ATOM    252  O5' RA      9      31.970  19.329  29.372  1.00  0.00           O
ATOM    253  C5' RA      9      30.685  18.711  29.689  1.00  0.00           C
ATOM    254  H5' RA      9      30.651  18.838  30.771  1.00  0.00           H
ATOM    255 H5'' RA      9      30.577  17.635  29.556  1.00  0.00           H
ATOM    256  C4' RA      9      29.470  19.278  28.928  1.00  0.00           C
ATOM    257  H4' RA      9      28.577  18.683  29.122  1.00  0.00           H
ATOM    258  O4' RA      9      29.283  20.650  29.240  1.00  0.00           O
ATOM    259  C1' RA      9      28.911  21.295  28.052  1.00  0.00           C
ATOM    260  H1' RA      9      27.901  21.675  28.207  1.00  0.00           H
ATOM    261  N9  RA      9      29.933  22.309  27.726  1.00  0.00           N
ATOM    262  C8  RA      9      31.127  22.662  28.352  1.00  0.00           C
ATOM    263  H8  RA      9      31.544  21.976  29.075  1.00  0.00           H
ATOM    264  N7  RA      9      31.619  23.805  27.952  1.00  0.00           N
ATOM    265  C5  RA      9      30.714  24.239  27.013  1.00  0.00           C
ATOM    266  C6  RA      9      30.653  25.366  26.119  1.00  0.00           C
ATOM    267  N6  RA      9      31.544  26.298  26.084  1.00  0.00           N
ATOM    268  H61 RA      9      31.398  27.117  25.511  1.00  0.00           H
ATOM    269  H62 RA      9      32.289  26.306  26.765  1.00  0.00           H
ATOM    270  N1  RA      9      29.589  25.547  25.282  1.00  0.00           N
ATOM    271  C2  RA      9      28.685  24.524  25.258  1.00  0.00           C
ATOM    272  H2  RA      9      27.869  24.555  24.552  1.00  0.00           H
ATOM    273  N3  RA      9      28.665  23.387  25.924  1.00  0.00           N
ATOM    274  C4  RA      9      29.706  23.351  26.837  1.00  0.00           C
ATOM    275  C3' RA      9      29.770  19.244  27.439  1.00  0.00           C
ATOM    276  H3' RA      9      30.778  19.627  27.279  1.00  0.00           H
ATOM    277  C2' RA      9      28.680  20.234  26.942  1.00  0.00           C
ATOM    278  H2' RA      9      28.919  20.579  25.936  1.00  0.00           H
ATOM    279  O2' RA      9      27.414  19.604  26.982  1.00  0.00           O
ATOM    280 HO2' RA      9      27.654  18.679  26.889  1.00  0.00           H
ATOM    281  O3' RA      9      29.709  17.985  26.805  1.00  0.00           O
ATOM    282  P   RC     10      30.299  17.675  25.365  1.00  0.00           P
ATOM    283  OP1 RC     10      29.624  16.502  24.893  1.00  0.00           O
ATOM    284  OP2 RC     10      31.792  17.589  25.565  1.00  0.00           O
ATOM    285  O5' RC     10      29.890  18.893  24.384  1.00  0.00           O
ATOM    286  C5' RC     10      28.639  19.042  23.653  1.00  0.00           C
ATOM    287  H5' RC     10      27.839  19.259  24.360  1.00  0.00           H
ATOM    288 H5'' RC     10      28.425  18.068  23.213  1.00  0.00           H
ATOM    289  C4' RC     10      28.729  20.166  22.636  1.00  0.00           C
ATOM    290  H4' RC     10      27.856  20.290  21.994  1.00  0.00           H
ATOM    291  O4' RC     10      28.855  21.467  23.258  1.00  0.00           O
ATOM    292  C1' RC     10      29.892  22.215  22.635  1.00  0.00           C
ATOM    293  H1' RC     10      29.506  23.202  22.379  1.00  0.00           H
ATOM    294  N1  RC     10      31.092  22.443  23.442  1.00  0.00           N
ATOM    295  C6  RC     10      31.409  21.648  24.479  1.00  0.00           C
ATOM    296  H6  RC     10      30.773  20.850  24.831  1.00  0.00           H
ATOM    297  C5  RC     10      32.513  21.890  25.193  1.00  0.00           C
ATOM    298  H5  RC     10      32.788  21.241  26.011  1.00  0.00           H
ATOM    299  C4  RC     10      33.388  22.983  24.721  1.00  0.00           C
ATOM    300  N4  RC     10      34.388  23.246  25.428  1.00  0.00           N
ATOM    301  H41 RC     10      34.966  24.058  25.269  1.00  0.00           H
ATOM    302  H42 RC     10      34.517  22.745  26.295  1.00  0.00           H
ATOM    303  N3  RC     10      32.979  23.826  23.817  1.00  0.00           N
ATOM    304  C2  RC     10      31.766  23.612  23.176  1.00  0.00           C
ATOM    305  O2  RC     10      31.324  24.474  22.419  1.00  0.00           O
ATOM    306  C3' RC     10      29.934  20.064  21.710  1.00  0.00           C
ATOM    307  H3' RC     10      30.828  19.761  22.255  1.00  0.00           H
ATOM    308  C2' RC     10      30.153  21.554  21.263  1.00  0.00           C
ATOM    309  H2' RC     10      31.180  21.797  20.992  1.00  0.00           H
ATOM    310  O2' RC     10      29.397  22.045  20.225  1.00  0.00           O
ATOM    311 HO2' RC     10      29.039  21.351  19.666  1.00  0.00           H
ATOM    312  O3' RC     10      29.516  19.312  20.609  1.00  0.00           O
ATOM    313  P   RG     11      30.605  18.486  19.696  1.00  0.00           P
ATOM    314  OP1 RG     11      29.881  18.136  18.481  1.00  0.00           O
ATOM    315  OP2 RG     11      31.240  17.370  20.425  1.00  0.00           O
ATOM    316  O5' RG     11      31.786  19.450  19.299  1.00  0.00           O
ATOM    317  C5' RG     11      31.752  20.351  18.159  1.00  0.00           C
ATOM    318  H5' RG     11      30.909  21.036  18.252  1.00  0.00           H
ATOM    319 H5'' RG     11      31.585  19.834  17.213  1.00  0.00           H
ATOM    320  C4' RG     11      33.059  21.160  18.111  1.00  0.00           C
ATOM    321  H4' RG     11      33.048  21.768  17.206  1.00  0.00           H
ATOM    322  O4' RG     11      33.167  21.946  19.309  1.00  0.00           O
ATOM    323  C1' RG     11      34.521  22.304  19.537  1.00  0.00           C
ATOM    324  H1' RG     11      34.730  23.367  19.418  1.00  0.00           H
ATOM    325  N9  RG     11      34.808  21.939  20.895  1.00  0.00           N
ATOM    326  C8  RG     11      34.376  20.807  21.592  1.00  0.00           C
ATOM    327  H8  RG     11      33.530  20.234  21.241  1.00  0.00           H
ATOM    328  N7  RG     11      35.112  20.527  22.658  1.00  0.00           N
ATOM    329  C5  RG     11      36.126  21.449  22.661  1.00  0.00           C
ATOM    330  C6  RG     11      37.307  21.541  23.529  1.00  0.00           C
ATOM    331  O6  RG     11      37.739  20.844  24.473  1.00  0.00           O
ATOM    332  N1  RG     11      38.035  22.634  23.141  1.00  0.00           N
ATOM    333  H1  RG     11      38.958  22.700  23.546  1.00  0.00           H
ATOM    334  C2  RG     11      37.690  23.528  22.146  1.00  0.00           C
ATOM    335  N2  RG     11      38.483  24.550  21.975  1.00  0.00           N
ATOM    336  H21 RG     11      39.218  24.820  22.613  1.00  0.00           H
ATOM    337  H22 RG     11      38.328  25.209  21.226  1.00  0.00           H
ATOM    338  N3  RG     11      36.627  23.438  21.308  1.00  0.00           N
ATOM    339  C4  RG     11      35.928  22.339  21.595  1.00  0.00           C
ATOM    340  C3' RG     11      34.343  20.380  18.142  1.00  0.00           C
ATOM    341  H3' RG     11      34.260  19.695  18.986  1.00  0.00           H
ATOM    342  C2' RG     11      35.357  21.432  18.587  1.00  0.00           C
ATOM    343  H2' RG     11      36.225  20.946  19.032  1.00  0.00           H
ATOM    344  O2' RG     11      35.829  22.238  17.424  1.00  0.00           O
ATOM    345 HO2' RG     11      36.569  22.819  17.613  1.00  0.00           H
ATOM    346  O3' RG     11      34.639  19.649  16.938  1.00  0.00           O
ATOM    347  P   RA     12      35.285  18.221  16.960  1.00  0.00           P
ATOM    348  OP1 RA     12      35.543  17.754  15.587  1.00  0.00           O
ATOM    349  OP2 RA     12      34.566  17.401  17.964  1.00  0.00           O
ATOM    350  O5' RA     12      36.678  18.582  17.673  1.00  0.00           O
ATOM    351  C5' RA     12      37.767  17.620  17.912  1.00  0.00           C
ATOM    352  H5' RA     12      37.762  16.830  17.161  1.00  0.00           H
ATOM    353 H5'' RA     12      37.601  17.247  18.922  1.00  0.00           H
ATOM    354  C4' RA     12      39.275  18.008  17.861  1.00  0.00           C
ATOM    355  H4' RA     12      39.957  17.212  18.161  1.00  0.00           H
ATOM    356  O4' RA     12      39.597  18.156  16.522  1.00  0.00           O
ATOM    357  C1' RA     12      40.260  19.361  16.231  1.00  0.00           C
ATOM    358  H1' RA     12      41.086  19.014  15.610  1.00  0.00           H
ATOM    359  N9  RA     12      39.389  20.261  15.490  1.00  0.00           N
ATOM    360  C8  RA     12      38.048  20.181  15.167  1.00  0.00           C
ATOM    361  H8  RA     12      37.472  19.302  15.418  1.00  0.00           H
ATOM    362  N7  RA     12      37.655  21.140  14.376  1.00  0.00           N
ATOM    363  C5  RA     12      38.821  21.991  14.240  1.00  0.00           C
ATOM    364  C6  RA     12      39.158  23.183  13.578  1.00  0.00           C
ATOM    365  N6  RA     12      38.320  23.841  12.748  1.00  0.00           N
ATOM    366  H61 RA     12      38.689  24.683  12.331  1.00  0.00           H
ATOM    367  H62 RA     12      37.315  23.757  12.814  1.00  0.00           H
ATOM    368  N1  RA     12      40.363  23.708  13.586  1.00  0.00           N
ATOM    369  C2  RA     12      41.243  23.072  14.290  1.00  0.00           C
ATOM    370  H2  RA     12      42.195  23.565  14.422  1.00  0.00           H
ATOM    371  N3  RA     12      41.059  21.984  15.037  1.00  0.00           N
ATOM    372  C4  RA     12      39.856  21.417  14.879  1.00  0.00           C
ATOM    373  C3' RA     12      39.634  19.326  18.519  1.00  0.00           C
ATOM    374  H3' RA     12      38.758  19.975  18.517  1.00  0.00           H
ATOM    375  C2' RA     12      40.776  19.903  17.535  1.00  0.00           C
ATOM    376  H2' RA     12      40.841  20.991  17.550  1.00  0.00           H
ATOM    377  O2' RA     12      42.030  19.232  17.822  1.00  0.00           O
ATOM    378 HO2' RA     12      41.805  18.964  18.716  1.00  0.00           H
ATOM    379  O3' RA     12      40.023  19.103  19.862  1.00  0.00           O
ATOM    380  P   RG     13      39.554  20.043  21.079  1.00  0.00           P
ATOM    381  OP1 RG     13      39.933  19.480  22.363  1.00  0.00           O
ATOM    382  OP2 RG     13      38.181  20.267  20.871  1.00  0.00           O
ATOM    383  O5' RG     13      40.366  21.460  20.948  1.00  0.00           O
ATOM    384  C5' RG     13      41.789  21.574  21.326  1.00  0.00           C
ATOM    385  H5' RG     13      42.288  20.653  21.023  1.00  0.00           H
ATOM    386 H5'' RG     13      41.775  21.952  22.348  1.00  0.00           H
ATOM    387  C4' RG     13      42.405  22.590  20.409  1.00  0.00           C
ATOM    388  H4' RG     13      43.494  22.539  20.410  1.00  0.00           H
ATOM    389  O4' RG     13      42.030  22.324  19.075  1.00  0.00           O
ATOM    390  C1' RG     13      41.812  23.640  18.481  1.00  0.00           C
ATOM    391  H1' RG     13      42.461  23.737  17.610  1.00  0.00           H
ATOM    392  N9  RG     13      40.427  23.949  18.037  1.00  0.00           N
ATOM    393  C8  RG     13      39.257  23.311  18.363  1.00  0.00           C
ATOM    394  H8  RG     13      39.196  22.540  19.117  1.00  0.00           H
ATOM    395  N7  RG     13      38.258  23.807  17.723  1.00  0.00           N
ATOM    396  C5  RG     13      38.743  24.852  16.974  1.00  0.00           C
ATOM    397  C6  RG     13      38.040  25.778  16.161  1.00  0.00           C
ATOM    398  O6  RG     13      36.813  25.725  15.851  1.00  0.00           O
ATOM    399  N1  RG     13      38.948  26.654  15.591  1.00  0.00           N
ATOM    400  H1  RG     13      38.533  27.364  15.004  1.00  0.00           H
ATOM    401  C2  RG     13      40.288  26.719  15.840  1.00  0.00           C
ATOM    402  N2  RG     13      40.949  27.585  15.125  1.00  0.00           N
ATOM    403  H21 RG     13      40.377  28.083  14.457  1.00  0.00           H
ATOM    404  H22 RG     13      41.951  27.608  15.000  1.00  0.00           H
ATOM    405  N3  RG     13      40.940  25.928  16.667  1.00  0.00           N
ATOM    406  C4  RG     13      40.120  24.992  17.205  1.00  0.00           C
ATOM    407  C3' RG     13      42.050  24.040  20.785  1.00  0.00           C
ATOM    408  H3' RG     13      40.991  24.014  21.040  1.00  0.00           H
ATOM    409  C2' RG     13      42.349  24.715  19.498  1.00  0.00           C
ATOM    410  H2' RG     13      41.798  25.652  19.417  1.00  0.00           H
ATOM    411  O2' RG     13      43.731  24.923  19.363  1.00  0.00           O
ATOM    412 HO2' RG     13      44.041  25.267  20.204  1.00  0.00           H
ATOM    413  O3' RG     13      42.850  24.488  21.905  1.00  0.00           O
ATOM    414  P   RA     14      42.391  25.556  22.940  1.00  0.00           P
ATOM    415  OP1 RA     14      43.456  25.635  23.935  1.00  0.00           O
ATOM    416  OP2 RA     14      41.049  25.180  23.461  1.00  0.00           O
ATOM    417  O5' RA     14      42.284  26.910  22.085  1.00  0.00           O
ATOM    418  C5' RA     14      43.383  27.739  21.652  1.00  0.00           C
ATOM    419  H5' RA     14      44.211  27.172  21.227  1.00  0.00           H
ATOM    420 H5'' RA     14      43.772  28.105  22.603  1.00  0.00           H
ATOM    421  C4' RA     14      42.952  28.728  20.640  1.00  0.00           C
ATOM    422  H4' RA     14      43.673  29.491  20.343  1.00  0.00           H
ATOM    423  O4' RA     14      42.438  28.063  19.452  1.00  0.00           O
ATOM    424  C1' RA     14      41.402  28.888  18.944  1.00  0.00           C
ATOM    425  H1' RA     14      41.471  29.109  17.879  1.00  0.00           H
ATOM    426  N9  RA     14      40.124  28.193  19.080  1.00  0.00           N
ATOM    427  C8  RA     14      39.732  27.338  20.048  1.00  0.00           C
ATOM    428  H8  RA     14      40.441  26.837  20.691  1.00  0.00           H
ATOM    429  N7  RA     14      38.485  26.902  19.927  1.00  0.00           N
ATOM    430  C5  RA     14      37.960  27.715  18.901  1.00  0.00           C
ATOM    431  C6  RA     14      36.680  27.898  18.340  1.00  0.00           C
ATOM    432  N6  RA     14      35.627  27.243  18.698  1.00  0.00           N
ATOM    433  H61 RA     14      34.730  27.300  18.238  1.00  0.00           H
ATOM    434  H62 RA     14      35.673  26.859  19.631  1.00  0.00           H
ATOM    435  N1  RA     14      36.531  28.798  17.368  1.00  0.00           N
ATOM    436  C2  RA     14      37.621  29.409  16.930  1.00  0.00           C
ATOM    437  H2  RA     14      37.449  30.124  16.139  1.00  0.00           H
ATOM    438  N3  RA     14      38.876  29.409  17.430  1.00  0.00           N
ATOM    439  C4  RA     14      38.963  28.455  18.374  1.00  0.00           C
ATOM    440  C3' RA     14      41.865  29.633  21.026  1.00  0.00           C
ATOM    441  H3' RA     14      41.117  29.055  21.569  1.00  0.00           H
ATOM    442  C2' RA     14      41.388  30.165  19.684  1.00  0.00           C
ATOM    443  H2' RA     14      40.404  30.604  19.847  1.00  0.00           H
ATOM    444  O2' RA     14      42.290  31.002  18.915  1.00  0.00           O
ATOM    445 HO2' RA     14      42.585  31.745  19.447  1.00  0.00           H
ATOM    446  O3' RA     14      42.290  30.744  21.848  1.00  0.00           O
ATOM    447  P   RG     15      41.624  30.936  23.224  1.00  0.00           P
ATOM    448  OP1 RG     15      42.224  32.164  23.743  1.00  0.00           O
ATOM    449  OP2 RG     15      41.678  29.735  24.071  1.00  0.00           O
ATOM    450  O5' RG     15      40.088  31.222  22.851  1.00  0.00           O
ATOM    451  C5' RG     15      39.665  32.313  22.042  1.00  0.00           C
ATOM    452  H5' RG     15      40.478  32.453  21.328  1.00  0.00           H
ATOM    453 H5'' RG     15      39.580  33.207  22.659  1.00  0.00           H
ATOM    454  C4' RG     15      38.332  31.907  21.476  1.00  0.00           C
ATOM    455  H4' RG     15      38.141  32.694  20.747  1.00  0.00           H
ATOM    456  O4' RG     15      38.303  30.602  20.914  1.00  0.00           O
ATOM    457  C1' RG     15      37.063  30.025  21.134  1.00  0.00           C
ATOM    458  H1' RG     15      36.803  29.589  20.169  1.00  0.00           H
ATOM    459  N9  RG     15      37.270  28.891  22.028  1.00  0.00           N
ATOM    460  C8  RG     15      38.254  28.656  22.973  1.00  0.00           C
ATOM    461  H8  RG     15      39.087  29.342  23.021  1.00  0.00           H
ATOM    462  N7  RG     15      38.046  27.685  23.788  1.00  0.00           N
ATOM    463  C5  RG     15      36.760  27.190  23.376  1.00  0.00           C
ATOM    464  C6  RG     15      36.013  26.092  23.827  1.00  0.00           C
ATOM    465  O6  RG     15      36.251  25.273  24.725  1.00  0.00           O
ATOM    466  N1  RG     15      34.818  25.840  23.104  1.00  0.00           N
ATOM    467  H1  RG     15      34.171  25.169  23.493  1.00  0.00           H
ATOM    468  C2  RG     15      34.482  26.681  22.110  1.00  0.00           C
ATOM    469  N2  RG     15      33.208  26.654  21.777  1.00  0.00           N
ATOM    470  H21 RG     15      32.646  25.837  21.967  1.00  0.00           H
ATOM    471  H22 RG     15      33.002  27.421  21.153  1.00  0.00           H
ATOM    472  N3  RG     15      35.139  27.748  21.649  1.00  0.00           N
ATOM    473  C4  RG     15      36.325  27.937  22.345  1.00  0.00           C
ATOM    474  C3' RG     15      37.094  32.022  22.401  1.00  0.00           C
ATOM    475  H3' RG     15      37.333  31.571  23.365  1.00  0.00           H
ATOM    476  C2' RG     15      36.119  31.079  21.639  1.00  0.00           C
ATOM    477  H2' RG     15      35.371  30.599  22.271  1.00  0.00           H
ATOM    478  O2' RG     15      35.564  31.537  20.382  1.00  0.00           O
ATOM    479 HO2' RG     15      34.973  32.286  20.488  1.00  0.00           H
ATOM    480  O3' RG     15      36.534  33.360  22.531  1.00  0.00           O
ATOM    481  P   RG     16      35.701  33.790  23.833  1.00  0.00           P
ATOM    482  OP1 RG     16      34.884  34.965  23.366  1.00  0.00           O
ATOM    483  OP2 RG     16      36.652  33.958  24.877  1.00  0.00           O
ATOM    484  O5' RG     16      34.655  32.575  24.366  1.00  0.00           O
ATOM    485  C5' RG     16      33.495  32.405  23.636  1.00  0.00           C
ATOM    486  H5' RG     16      33.696  32.337  22.567  1.00  0.00           H
ATOM    487 H5'' RG     16      32.833  33.256  23.802  1.00  0.00           H
ATOM    488  C4' RG     16      32.816  31.065  24.027  1.00  0.00           C
ATOM    489  H4' RG     16      31.837  31.015  23.548  1.00  0.00           H
ATOM    490  O4' RG     16      33.602  29.950  23.796  1.00  0.00           O
ATOM    491  C1' RG     16      33.406  29.094  24.912  1.00  0.00           C
ATOM    492  H1' RG     16      33.073  28.140  24.503  1.00  0.00           H
ATOM    493  N9  RG     16      34.677  28.905  25.672  1.00  0.00           N
ATOM    494  C8  RG     16      35.792  29.708  25.575  1.00  0.00           C
ATOM    495  H8  RG     16      35.782  30.646  25.041  1.00  0.00           H
ATOM    496  N7  RG     16      36.873  29.268  26.173  1.00  0.00           N
ATOM    497  C5  RG     16      36.417  28.088  26.739  1.00  0.00           C
ATOM    498  C6  RG     16      37.135  27.110  27.554  1.00  0.00           C
ATOM    499  O6  RG     16      38.317  27.067  27.903  1.00  0.00           O
ATOM    500  N1  RG     16      36.296  26.087  27.970  1.00  0.00           N
ATOM    501  H1  RG     16      36.590  25.262  28.473  1.00  0.00           H
ATOM    502  C2  RG     16      34.954  25.986  27.639  1.00  0.00           C
ATOM    503  N2  RG     16      34.234  25.079  28.268  1.00  0.00           N
ATOM    504  H21 RG     16      34.704  24.429  28.883  1.00  0.00           H
ATOM    505  H22 RG     16      33.283  24.908  27.975  1.00  0.00           H
ATOM    506  N3  RG     16      34.285  26.909  26.983  1.00  0.00           N
ATOM    507  C4  RG     16      35.071  27.905  26.512  1.00  0.00           C
ATOM    508  C3' RG     16      32.477  31.007  25.531  1.00  0.00           C
ATOM    509  H3' RG     16      33.390  31.231  26.082  1.00  0.00           H
ATOM    510  C2' RG     16      32.195  29.527  25.692  1.00  0.00           C
ATOM    511  H2' RG     16      32.283  29.177  26.721  1.00  0.00           H
ATOM    512  O2' RG     16      31.041  28.993  25.054  1.00  0.00           O
ATOM    513 HO2' RG     16      30.331  29.417  25.541  1.00  0.00           H
ATOM    514  O3' RG     16      31.316  31.718  25.786  1.00  0.00           O
ATOM    515  P   RA     17      30.887  32.107  27.197  1.00  0.00           P
ATOM    516  OP1 RA     17      29.601  32.753  27.080  1.00  0.00           O
ATOM    517  OP2 RA     17      32.016  32.851  27.816  1.00  0.00           O
ATOM    518  O5' RA     17      30.772  30.869  28.104  1.00  0.00           O
ATOM    519  C5' RA     17      29.488  30.453  28.592  1.00  0.00           C
ATOM    520  H5' RA     17      29.127  31.299  29.177  1.00  0.00           H
ATOM    521 H5'' RA     17      29.727  29.671  29.313  1.00  0.00           H
ATOM    522  C4' RA     17      28.501  30.043  27.597  1.00  0.00           C
ATOM    523  H4' RA     17      28.332  30.841  26.874  1.00  0.00           H
ATOM    524  O4' RA     17      28.899  28.946  26.876  1.00  0.00           O
ATOM    525  C1' RA     17      27.827  28.075  26.662  1.00  0.00           C
ATOM    526  H1' RA     17      27.684  27.740  25.635  1.00  0.00           H
ATOM    527  N9  RA     17      28.040  26.915  27.598  1.00  0.00           N
ATOM    528  C8  RA     17      28.976  26.733  28.612  1.00  0.00           C
ATOM    529  H8  RA     17      29.776  27.439  28.785  1.00  0.00           H
ATOM    530  N7  RA     17      28.655  25.807  29.466  1.00  0.00           N
ATOM    531  C5  RA     17      27.545  25.174  28.949  1.00  0.00           C
ATOM    532  C6  RA     17      26.790  24.055  29.267  1.00  0.00           C
ATOM    533  N6  RA     17      26.974  23.179  30.221  1.00  0.00           N
ATOM    534  H61 RA     17      26.241  22.484  30.246  1.00  0.00           H
ATOM    535  H62 RA     17      27.580  23.294  31.021  1.00  0.00           H
ATOM    536  N1  RA     17      25.786  23.675  28.507  1.00  0.00           N
ATOM    537  C2  RA     17      25.446  24.441  27.464  1.00  0.00           C
ATOM    538  H2  RA     17      24.690  24.070  26.787  1.00  0.00           H
ATOM    539  N3  RA     17      26.027  25.608  27.099  1.00  0.00           N
ATOM    540  C4  RA     17      27.118  25.897  27.847  1.00  0.00           C
ATOM    541  C3' RA     17      27.151  29.735  28.203  1.00  0.00           C
ATOM    542  H3' RA     17      27.369  29.118  29.075  1.00  0.00           H
ATOM    543  C2' RA     17      26.485  28.797  27.119  1.00  0.00           C
ATOM    544  H2' RA     17      25.762  28.114  27.564  1.00  0.00           H
ATOM    545  O2' RA     17      25.979  29.409  25.949  1.00  0.00           O
ATOM    546 HO2' RA     17      26.023  30.356  26.099  1.00  0.00           H
ATOM    547  O3' RA     17      26.389  30.953  28.529  1.00  0.00           O
ATOM    548  P   RC     18      25.162  30.819  29.518  1.00  0.00           P
ATOM    549  OP1 RC     18      24.553  32.123  29.744  1.00  0.00           O
ATOM    550  OP2 RC     18      25.683  30.073  30.684  1.00  0.00           O
ATOM    551  O5' RC     18      24.069  29.868  28.915  1.00  0.00           O
ATOM    552  C5' RC     18      23.364  30.343  27.759  1.00  0.00           C
ATOM    553  H5' RC     18      24.132  30.580  27.023  1.00  0.00           H
ATOM    554 H5'' RC     18      22.695  31.180  27.959  1.00  0.00           H
ATOM    555  C4' RC     18      22.313  29.329  27.252  1.00  0.00           C
ATOM    556  H4' RC     18      21.797  29.824  26.430  1.00  0.00           H
ATOM    557  O4' RC     18      22.927  28.060  26.915  1.00  0.00           O
ATOM    558  C1' RC     18      22.078  26.991  27.448  1.00  0.00           C
ATOM    559  H1' RC     18      21.822  26.307  26.639  1.00  0.00           H
ATOM    560  N1  RC     18      22.602  26.158  28.530  1.00  0.00           N
ATOM    561  C6  RC     18      23.717  26.562  29.219  1.00  0.00           C
ATOM    562  H6  RC     18      24.287  27.432  28.927  1.00  0.00           H
ATOM    563  C5  RC     18      24.165  25.809  30.257  1.00  0.00           C
ATOM    564  H5  RC     18      25.009  26.193  30.810  1.00  0.00           H
ATOM    565  C4  RC     18      23.394  24.592  30.501  1.00  0.00           C
ATOM    566  N4  RC     18      23.900  23.705  31.365  1.00  0.00           N
ATOM    567  H41 RC     18      23.261  22.956  31.594  1.00  0.00           H
ATOM    568  H42 RC     18      24.736  23.870  31.906  1.00  0.00           H
ATOM    569  N3  RC     18      22.441  24.072  29.773  1.00  0.00           N
ATOM    570  C2  RC     18      22.036  24.895  28.786  1.00  0.00           C
ATOM    571  O2  RC     18      21.095  24.426  28.136  1.00  0.00           O
ATOM    572  C3' RC     18      21.169  29.003  28.308  1.00  0.00           C
ATOM    573  H3' RC     18      21.559  28.866  29.316  1.00  0.00           H
ATOM    574  C2' RC     18      20.781  27.654  27.872  1.00  0.00           C
ATOM    575  H2' RC     18      20.472  27.092  28.754  1.00  0.00           H
ATOM    576  O2' RC     18      19.853  27.564  26.770  1.00  0.00           O
ATOM    577 HO2' RC     18      19.292  28.339  26.843  1.00  0.00           H
ATOM    578  O3' RC     18      20.117  29.916  28.340  1.00  0.00           O
ATOM    579  P   RC     19      19.323  30.168  29.628  1.00  0.00           P
ATOM    580  OP1 RC     19      17.949  30.542  29.308  1.00  0.00           O
ATOM    581  OP2 RC     19      20.129  31.083  30.405  1.00  0.00           O
ATOM    582  O5' RC     19      19.357  28.822  30.431  1.00  0.00           O
ATOM    583  C5' RC     19      18.265  27.923  30.241  1.00  0.00           C
ATOM    584  H5' RC     19      18.205  27.613  29.198  1.00  0.00           H
ATOM    585 H5'' RC     19      17.302  28.356  30.514  1.00  0.00           H
ATOM    586  C4' RC     19      18.391  26.654  31.017  1.00  0.00           C
ATOM    587  H4' RC     19      17.614  25.954  30.710  1.00  0.00           H
ATOM    588  O4' RC     19      19.703  26.027  30.808  1.00  0.00           O
ATOM    589  C1' RC     19      20.114  25.485  32.023  1.00  0.00           C
ATOM    590  H1' RC     19      20.383  24.439  31.875  1.00  0.00           H
ATOM    591  N1  RC     19      21.365  26.248  32.523  1.00  0.00           N
ATOM    592  C6  RC     19      21.804  27.381  31.981  1.00  0.00           C
ATOM    593  H6  RC     19      21.283  27.895  31.186  1.00  0.00           H
ATOM    594  C5  RC     19      22.930  28.001  32.449  1.00  0.00           C
ATOM    595  H5  RC     19      23.245  28.910  31.958  1.00  0.00           H
ATOM    596  C4  RC     19      23.606  27.436  33.580  1.00  0.00           C
ATOM    597  N4  RC     19      24.530  28.018  34.253  1.00  0.00           N
ATOM    598  H41 RC     19      24.904  27.443  34.995  1.00  0.00           H
ATOM    599  H42 RC     19      24.811  28.961  34.027  1.00  0.00           H
ATOM    600  N3  RC     19      23.150  26.364  34.183  1.00  0.00           N
ATOM    601  C2  RC     19      22.068  25.754  33.699  1.00  0.00           C
ATOM    602  O2  RC     19      21.768  24.736  34.289  1.00  0.00           O
ATOM    603  C3' RC     19      18.293  26.991  32.478  1.00  0.00           C
ATOM    604  H3' RC     19      18.901  27.818  32.846  1.00  0.00           H
ATOM    605  C2' RC     19      18.882  25.685  32.906  1.00  0.00           C
ATOM    606  H2' RC     19      19.074  25.665  33.979  1.00  0.00           H
ATOM    607  O2' RC     19      17.998  24.618  32.681  1.00  0.00           O
ATOM    608 HO2' RC     19      18.317  23.842  33.147  1.00  0.00           H
ATOM    609  O3' RC     19      16.972  27.138  33.013  1.00  0.00           O
ATOM    610  P   RG     20      16.734  27.945  34.350  1.00  0.00           P
ATOM    611  OP1 RG     20      15.287  27.951  34.591  1.00  0.00           O
ATOM    612  OP2 RG     20      17.409  29.247  34.204  1.00  0.00           O
ATOM    613  O5' RG     20      17.437  27.192  35.529  1.00  0.00           O
ATOM    614  C5' RG     20      16.819  26.026  36.007  1.00  0.00           C
ATOM    615  H5' RG     20      16.523  25.386  35.175  1.00  0.00           H
ATOM    616 H5'' RG     20      15.900  26.265  36.541  1.00  0.00           H
ATOM    617  C4' RG     20      17.695  25.298  37.037  1.00  0.00           C
ATOM    618  H4' RG     20      17.170  24.427  37.428  1.00  0.00           H
ATOM    619  O4' RG     20      19.008  24.889  36.733  1.00  0.00           O
ATOM    620  C1' RG     20      19.945  25.446  37.642  1.00  0.00           C
ATOM    621  H1' RG     20      20.728  24.723  37.873  1.00  0.00           H
ATOM    622  N9  RG     20      20.597  26.744  37.158  1.00  0.00           N
ATOM    623  C8  RG     20      20.439  27.404  35.984  1.00  0.00           C
ATOM    624  H8  RG     20      19.607  27.202  35.325  1.00  0.00           H
ATOM    625  N7  RG     20      21.276  28.367  35.765  1.00  0.00           N
ATOM    626  C5  RG     20      22.139  28.273  36.880  1.00  0.00           C
ATOM    627  C6  RG     20      23.320  29.083  37.291  1.00  0.00           C
ATOM    628  O6  RG     20      23.946  29.939  36.641  1.00  0.00           O
ATOM    629  N1  RG     20      23.941  28.585  38.389  1.00  0.00           N
ATOM    630  H1  RG     20      24.927  28.775  38.494  1.00  0.00           H
ATOM    631  C2  RG     20      23.392  27.697  39.249  1.00  0.00           C
ATOM    632  N2  RG     20      24.086  27.413  40.288  1.00  0.00           N
ATOM    633  H21 RG     20      24.965  27.893  40.420  1.00  0.00           H
ATOM    634  H22 RG     20      23.656  26.622  40.746  1.00  0.00           H
ATOM    635  N3  RG     20      22.223  27.105  39.004  1.00  0.00           N
ATOM    636  C4  RG     20      21.702  27.325  37.768  1.00  0.00           C
ATOM    637  C3' RG     20      17.916  26.224  38.251  1.00  0.00           C
ATOM    638  H3' RG     20      18.128  27.236  37.906  1.00  0.00           H
ATOM    639  C2' RG     20      19.194  25.644  38.929  1.00  0.00           C
ATOM    640  H2' RG     20      19.680  26.322  39.631  1.00  0.00           H
ATOM    641  O2' RG     20      18.886  24.457  39.752  1.00  0.00           O
ATOM    642 HO2' RG     20      18.750  23.737  39.132  1.00  0.00           H
ATOM    643  O3' RG     20      16.786  26.416  39.182  1.00  0.00           O
ATOM    644  P   RG     21      16.665  27.699  40.119  1.00  0.00           P
ATOM    645  OP1 RG     21      15.526  27.258  40.940  1.00  0.00           O
ATOM    646  OP2 RG     21      16.601  28.932  39.309  1.00  0.00           O
ATOM    647  O5' RG     21      17.974  27.747  41.009  1.00  0.00           O
ATOM    648  C5' RG     21      18.172  26.789  42.061  1.00  0.00           C
ATOM    649  H5' RG     21      18.378  25.799  41.655  1.00  0.00           H
ATOM    650 H5'' RG     21      17.288  26.805  42.700  1.00  0.00           H
ATOM    651  C4' RG     21      19.383  27.211  42.891  1.00  0.00           C
ATOM    652  H4' RG     21      19.608  26.509  43.693  1.00  0.00           H
ATOM    653  O4' RG     21      20.561  27.273  42.053  1.00  0.00           O
ATOM    654  C1' RG     21      21.368  28.407  42.442  1.00  0.00           C
ATOM    655  H1' RG     21      22.373  28.025  42.622  1.00  0.00           H
ATOM    656  N9  RG     21      21.431  29.427  41.413  1.00  0.00           N
ATOM    657  C8  RG     21      20.733  29.476  40.252  1.00  0.00           C
ATOM    658  H8  RG     21      19.892  28.812  40.111  1.00  0.00           H
ATOM    659  N7  RG     21      21.070  30.423  39.455  1.00  0.00           N
ATOM    660  C5  RG     21      22.164  31.065  40.165  1.00  0.00           C
ATOM    661  C6  RG     21      23.107  32.149  39.787  1.00  0.00           C
ATOM    662  O6  RG     21      23.197  32.837  38.776  1.00  0.00           O
ATOM    663  N1  RG     21      24.032  32.393  40.736  1.00  0.00           N
ATOM    664  H1  RG     21      24.661  33.183  40.725  1.00  0.00           H
ATOM    665  C2  RG     21      24.220  31.569  41.804  1.00  0.00           C
ATOM    666  N2  RG     21      25.314  31.676  42.482  1.00  0.00           N
ATOM    667  H21 RG     21      25.957  32.413  42.227  1.00  0.00           H
ATOM    668  H22 RG     21      25.521  30.954  43.157  1.00  0.00           H
ATOM    669  N3  RG     21      23.433  30.568  42.208  1.00  0.00           N
ATOM    670  C4  RG     21      22.351  30.448  41.375  1.00  0.00           C
ATOM    671  C3' RG     21      19.276  28.626  43.518  1.00  0.00           C
ATOM    672  H3' RG     21      18.856  29.275  42.750  1.00  0.00           H
ATOM    673  C2' RG     21      20.741  28.923  43.741  1.00  0.00           C
ATOM    674  H2' RG     21      20.817  30.008  43.675  1.00  0.00           H
ATOM    675  O2' RG     21      21.217  28.396  44.980  1.00  0.00           O
ATOM    676 HO2' RG     21      20.453  28.133  45.498  1.00  0.00           H
ATOM    677  O3' RG     21      18.527  28.668  44.697  1.00  0.00           O
ATOM    678  P   RA     22      17.743  29.882  45.207  1.00  0.00           P
ATOM    679  OP1 RA     22      17.125  29.414  46.489  1.00  0.00           O
ATOM    680  OP2 RA     22      16.947  30.510  44.110  1.00  0.00           O
ATOM    681  O5' RA     22      18.904  30.876  45.516  1.00  0.00           O
ATOM    682  C5' RA     22      19.658  30.807  46.679  1.00  0.00           C
ATOM    683  H5' RA     22      19.850  29.733  46.688  1.00  0.00           H
ATOM    684 H5'' RA     22      19.024  31.030  47.537  1.00  0.00           H
ATOM    685  C4' RA     22      20.953  31.752  46.793  1.00  0.00           C
ATOM    686  H4' RA     22      21.507  31.505  47.699  1.00  0.00           H
ATOM    687  O4' RA     22      21.812  31.621  45.719  1.00  0.00           O
ATOM    688  C1' RA     22      22.412  32.889  45.400  1.00  0.00           C
ATOM    689  H1' RA     22      23.501  32.943  45.399  1.00  0.00           H
ATOM    690  N9  RA     22      21.924  33.355  44.103  1.00  0.00           N
ATOM    691  C8  RA     22      20.672  33.148  43.462  1.00  0.00           C
ATOM    692  H8  RA     22      19.864  32.582  43.901  1.00  0.00           H
ATOM    693  N7  RA     22      20.505  33.808  42.311  1.00  0.00           N
ATOM    694  C5  RA     22      21.714  34.502  42.180  1.00  0.00           C
ATOM    695  C6  RA     22      22.234  35.352  41.180  1.00  0.00           C
ATOM    696  N6  RA     22      21.723  35.566  39.988  1.00  0.00           N
ATOM    697  H61 RA     22      22.270  36.188  39.409  1.00  0.00           H
ATOM    698  H62 RA     22      20.952  35.033  39.611  1.00  0.00           H
ATOM    699  N1  RA     22      23.417  35.988  41.358  1.00  0.00           N
ATOM    700  C2  RA     22      24.024  35.761  42.584  1.00  0.00           C
ATOM    701  H2  RA     22      25.015  36.171  42.710  1.00  0.00           H
ATOM    702  N3  RA     22      23.668  34.913  43.552  1.00  0.00           N
ATOM    703  C4  RA     22      22.505  34.315  43.289  1.00  0.00           C
ATOM    704  C3' RA     22      20.641  33.244  46.740  1.00  0.00           C
ATOM    705  H3' RA     22      19.967  33.486  45.919  1.00  0.00           H
ATOM    706  C2' RA     22      21.976  33.897  46.375  1.00  0.00           C
ATOM    707  H2' RA     22      21.762  34.886  45.969  1.00  0.00           H
ATOM    708  O2' RA     22      22.860  33.901  47.503  1.00  0.00           O
ATOM    709 HO2' RA     22      23.663  34.380  47.284  1.00  0.00           H
ATOM    710  O3' RA     22      20.193  33.792  48.001  1.00  0.00           O
ATOM    711  P   RG3    23      19.392  35.184  48.050  1.00  0.00           P
ATOM    712  OP1 RG3    23      18.909  35.349  49.458  1.00  0.00           O
ATOM    713  OP2 RG3    23      18.364  35.076  46.952  1.00  0.00           O
ATOM    714  O5' RG3    23      20.393  36.314  47.547  1.00  0.00           O
ATOM    715  C5' RG3    23      21.337  36.846  48.487  1.00  0.00           C
ATOM    716  H5' RG3    23      21.938  35.974  48.744  1.00  0.00           H
ATOM    717 H5'' RG3    23      20.857  37.149  49.418  1.00  0.00           H
ATOM    718  C4' RG3    23      22.199  37.991  47.997  1.00  0.00           C
ATOM    719  H4' RG3    23      23.002  38.145  48.717  1.00  0.00           H
ATOM    720  O4' RG3    23      22.832  37.493  46.879  1.00  0.00           O
ATOM    721  C1' RG3    23      23.057  38.552  46.014  1.00  0.00           C
ATOM    722  H1' RG3    23      24.117  38.718  45.820  1.00  0.00           H
ATOM    723  N9  RG3    23      22.371  38.289  44.703  1.00  0.00           N
ATOM    724  C8  RG3    23      21.373  37.432  44.396  1.00  0.00           C
ATOM    725  H8  RG3    23      20.904  36.753  45.093  1.00  0.00           H
ATOM    726  N7  RG3    23      21.027  37.513  43.169  1.00  0.00           N
ATOM    727  C5  RG3    23      21.888  38.435  42.538  1.00  0.00           C
ATOM    728  C6  RG3    23      21.930  38.948  41.214  1.00  0.00           C
ATOM    729  O6  RG3    23      21.278  38.611  40.245  1.00  0.00           O
ATOM    730  N1  RG3    23      22.900  39.876  41.052  1.00  0.00           N
ATOM    731  H1  RG3    23      23.118  40.117  40.096  1.00  0.00           H
ATOM    732  C2  RG3    23      23.751  40.236  42.008  1.00  0.00           C
ATOM    733  N2  RG3    23      24.594  41.120  41.576  1.00  0.00           N
ATOM    734  H21 RG3    23      24.483  41.553  40.670  1.00  0.00           H
ATOM    735  H22 RG3    23      25.273  41.497  42.222  1.00  0.00           H
ATOM    736  N3  RG3    23      23.619  39.913  43.275  1.00  0.00           N
ATOM    737  C4  RG3    23      22.703  38.932  43.515  1.00  0.00           C
ATOM    738  C3' RG3    23      21.413  39.212  47.532  1.00  0.00           C
ATOM    739  H3' RG3    23      20.621  38.806  46.902  1.00  0.00           H
ATOM    740  C2' RG3    23      22.489  39.772  46.673  1.00  0.00           C
ATOM    741  H2' RG3    23      22.121  40.544  45.997  1.00  0.00           H
ATOM    742  O2' RG3    23      23.525  40.304  47.460  1.00  0.00           O
ATOM    743 HO2' RG3    23      23.230  41.044  47.995  1.00  0.00           H
ATOM    744  O3' RG3    23      20.993  40.055  48.654  1.00  0.00           O
ATOM    745 HO3' RG3    23      20.276  39.587  49.086  1.00  0.00           H
END
