# Supplementary material for: Simple Adjustment of Intranucleotide Base-Phosphate Interaction in the OL3 AMBER Force Field Improves RNA Simulations
Source: J Chem Theory Comput. 2023 Nov 9;19(22):8423–33. doi: 10.1021/acs.jctc.3c00990 (PMC10687871; doi:10.1021/acs.jctc.3c00990)
Supplement: Supplementary file 2 — ct3c00990_si_002.zip [file ct3c00990_si_002.zip › Kt-7_start.pdb]

ATOM      1 HO5' RG5     1      37.183  27.016  22.389  1.00  0.00           H
ATOM      2  O5' RG5     1      38.020  26.869  22.836  1.00  0.00           O
ATOM      3  C5' RG5     1      38.967  26.775  21.776  1.00  0.00           C
ATOM      4  H5' RG5     1      39.945  26.928  22.233  1.00  0.00           H
ATOM      5 H5'' RG5     1      38.814  27.468  20.949  1.00  0.00           H
ATOM      6  C4' RG5     1      38.989  25.398  21.104  1.00  0.00           C
ATOM      7  H4' RG5     1      39.688  25.484  20.273  1.00  0.00           H
ATOM      8  O4' RG5     1      39.391  24.273  21.885  1.00  0.00           O
ATOM      9  C1' RG5     1      38.559  23.150  21.686  1.00  0.00           C
ATOM     10  H1' RG5     1      39.257  22.324  21.554  1.00  0.00           H
ATOM     11  N9  RG5     1      37.617  22.912  22.842  1.00  0.00           N
ATOM     12  C8  RG5     1      37.622  23.465  24.058  1.00  0.00           C
ATOM     13  H8  RG5     1      38.310  24.228  24.391  1.00  0.00           H
ATOM     14  N7  RG5     1      36.806  22.897  24.892  1.00  0.00           N
ATOM     15  C5  RG5     1      36.200  21.911  24.121  1.00  0.00           C
ATOM     16  C6  RG5     1      35.106  21.024  24.499  1.00  0.00           C
ATOM     17  O6  RG5     1      34.584  20.783  25.581  1.00  0.00           O
ATOM     18  N1  RG5     1      34.621  20.377  23.397  1.00  0.00           N
ATOM     19  H1  RG5     1      33.718  19.956  23.564  1.00  0.00           H
ATOM     20  C2  RG5     1      35.164  20.435  22.092  1.00  0.00           C
ATOM     21  N2  RG5     1      34.648  19.751  21.110  1.00  0.00           N
ATOM     22  H21 RG5     1      33.786  19.253  21.284  1.00  0.00           H
ATOM     23  H22 RG5     1      34.992  19.885  20.170  1.00  0.00           H
ATOM     24  N3  RG5     1      36.257  21.119  21.809  1.00  0.00           N
ATOM     25  C4  RG5     1      36.687  21.862  22.879  1.00  0.00           C
ATOM     26  C3' RG5     1      37.659  24.917  20.508  1.00  0.00           C
ATOM     27  H3' RG5     1      36.846  24.851  21.231  1.00  0.00           H
ATOM     28  C2' RG5     1      37.905  23.444  20.262  1.00  0.00           C
ATOM     29  H2' RG5     1      37.034  22.798  20.158  1.00  0.00           H
ATOM     30  O2' RG5     1      38.796  23.248  19.177  1.00  0.00           O
ATOM     31 HO2' RG5     1      38.321  22.870  18.434  1.00  0.00           H
ATOM     32  O3' RG5     1      37.196  25.547  19.338  1.00  0.00           O
ATOM     33  P   RG      2      36.123  26.729  19.252  1.00  0.00           P
ATOM     34  OP1 RG      2      36.435  27.513  17.998  1.00  0.00           O
ATOM     35  OP2 RG      2      36.019  27.395  20.600  1.00  0.00           O
ATOM     36  O5' RG      2      34.807  25.887  18.928  1.00  0.00           O
ATOM     37  C5' RG      2      34.670  25.192  17.593  1.00  0.00           C
ATOM     38  H5' RG      2      35.671  24.983  17.216  1.00  0.00           H
ATOM     39 H5'' RG      2      34.269  25.946  16.915  1.00  0.00           H
ATOM     40  C4' RG      2      33.718  24.030  17.532  1.00  0.00           C
ATOM     41  H4' RG      2      33.593  23.721  16.494  1.00  0.00           H
ATOM     42  O4' RG      2      34.174  22.921  18.323  1.00  0.00           O
ATOM     43  C1' RG      2      33.045  22.364  19.034  1.00  0.00           C
ATOM     44  H1' RG      2      32.987  21.277  18.976  1.00  0.00           H
ATOM     45  N9  RG      2      33.198  22.653  20.469  1.00  0.00           N
ATOM     46  C8  RG      2      34.102  23.471  21.091  1.00  0.00           C
ATOM     47  H8  RG      2      35.000  23.832  20.612  1.00  0.00           H
ATOM     48  N7  RG      2      33.846  23.739  22.347  1.00  0.00           N
ATOM     49  C5  RG      2      32.642  23.046  22.590  1.00  0.00           C
ATOM     50  C6  RG      2      31.872  22.799  23.833  1.00  0.00           C
ATOM     51  O6  RG      2      32.131  23.093  25.008  1.00  0.00           O
ATOM     52  N1  RG      2      30.700  22.061  23.533  1.00  0.00           N
ATOM     53  H1  RG      2      30.017  21.910  24.262  1.00  0.00           H
ATOM     54  C2  RG      2      30.389  21.560  22.287  1.00  0.00           C
ATOM     55  N2  RG      2      29.229  20.921  22.138  1.00  0.00           N
ATOM     56  H21 RG      2      28.671  20.837  22.976  1.00  0.00           H
ATOM     57  H22 RG      2      28.801  20.646  21.265  1.00  0.00           H
ATOM     58  N3  RG      2      31.201  21.602  21.226  1.00  0.00           N
ATOM     59  C4  RG      2      32.273  22.328  21.445  1.00  0.00           C
ATOM     60  C3' RG      2      32.254  24.296  18.095  1.00  0.00           C
ATOM     61  H3' RG      2      32.468  24.847  19.010  1.00  0.00           H
ATOM     62  C2' RG      2      31.750  22.894  18.438  1.00  0.00           C
ATOM     63  H2' RG      2      30.927  22.880  19.152  1.00  0.00           H
ATOM     64  O2' RG      2      31.526  22.138  17.242  1.00  0.00           O
ATOM     65 HO2' RG      2      30.624  22.343  16.987  1.00  0.00           H
ATOM     66  O3' RG      2      31.440  24.991  17.135  1.00  0.00           O
ATOM     67  P   RG      3      30.270  25.979  17.701  1.00  0.00           P
ATOM     68  OP1 RG      3      29.550  26.432  16.499  1.00  0.00           O
ATOM     69  OP2 RG      3      30.998  27.007  18.487  1.00  0.00           O
ATOM     70  O5' RG      3      29.291  25.305  18.694  1.00  0.00           O
ATOM     71  C5' RG      3      28.271  24.341  18.310  1.00  0.00           C
ATOM     72  H5' RG      3      28.741  23.472  17.849  1.00  0.00           H
ATOM     73 H5'' RG      3      27.634  24.732  17.516  1.00  0.00           H
ATOM     74  C4' RG      3      27.440  24.004  19.533  1.00  0.00           C
ATOM     75  H4' RG      3      26.782  23.159  19.330  1.00  0.00           H
ATOM     76  O4' RG      3      28.253  23.575  20.646  1.00  0.00           O
ATOM     77  C1' RG      3      27.825  24.225  21.834  1.00  0.00           C
ATOM     78  H1' RG      3      27.467  23.425  22.482  1.00  0.00           H
ATOM     79  N9  RG      3      28.922  25.005  22.497  1.00  0.00           N
ATOM     80  C8  RG      3      30.052  25.532  21.851  1.00  0.00           C
ATOM     81  H8  RG      3      30.211  25.465  20.785  1.00  0.00           H
ATOM     82  N7  RG      3      30.856  26.056  22.652  1.00  0.00           N
ATOM     83  C5  RG      3      30.305  25.879  23.954  1.00  0.00           C
ATOM     84  C6  RG      3      30.830  26.140  25.248  1.00  0.00           C
ATOM     85  O6  RG      3      31.897  26.753  25.592  1.00  0.00           O
ATOM     86  N1  RG      3      30.005  25.768  26.290  1.00  0.00           N
ATOM     87  H1  RG      3      30.323  25.870  27.243  1.00  0.00           H
ATOM     88  C2  RG      3      28.816  25.078  26.062  1.00  0.00           C
ATOM     89  N2  RG      3      28.208  24.704  27.163  1.00  0.00           N
ATOM     90  H21 RG      3      28.713  24.606  28.032  1.00  0.00           H
ATOM     91  H22 RG      3      27.348  24.186  27.059  1.00  0.00           H
ATOM     92  N3  RG      3      28.304  24.751  24.849  1.00  0.00           N
ATOM     93  C4  RG      3      29.163  25.169  23.845  1.00  0.00           C
ATOM     94  C3' RG      3      26.657  25.237  20.045  1.00  0.00           C
ATOM     95  H3' RG      3      27.089  26.222  19.867  1.00  0.00           H
ATOM     96  C2' RG      3      26.642  25.066  21.562  1.00  0.00           C
ATOM     97  H2' RG      3      26.702  26.063  21.998  1.00  0.00           H
ATOM     98  O2' RG      3      25.549  24.329  22.030  1.00  0.00           O
ATOM     99 HO2' RG      3      24.757  24.872  22.040  1.00  0.00           H
ATOM    100  O3' RG      3      25.381  25.240  19.374  1.00  0.00           O
ATOM    101  P   RG      4      24.671  26.531  18.756  1.00  0.00           P
ATOM    102  OP1 RG      4      23.585  26.094  17.861  1.00  0.00           O
ATOM    103  OP2 RG      4      25.681  27.391  18.122  1.00  0.00           O
ATOM    104  O5' RG      4      24.050  27.398  19.956  1.00  0.00           O
ATOM    105  C5' RG      4      22.803  27.110  20.521  1.00  0.00           C
ATOM    106  H5' RG      4      22.645  26.060  20.276  1.00  0.00           H
ATOM    107 H5'' RG      4      22.012  27.608  19.961  1.00  0.00           H
ATOM    108  C4' RG      4      22.659  27.289  22.024  1.00  0.00           C
ATOM    109  H4' RG      4      21.695  26.881  22.328  1.00  0.00           H
ATOM    110  O4' RG      4      23.781  26.749  22.727  1.00  0.00           O
ATOM    111  C1' RG      4      24.271  27.735  23.651  1.00  0.00           C
ATOM    112  H1' RG      4      24.346  27.448  24.699  1.00  0.00           H
ATOM    113  N9  RG      4      25.661  28.171  23.282  1.00  0.00           N
ATOM    114  C8  RG      4      26.183  28.541  22.063  1.00  0.00           C
ATOM    115  H8  RG      4      25.581  28.586  21.168  1.00  0.00           H
ATOM    116  N7  RG      4      27.467  28.763  22.083  1.00  0.00           N
ATOM    117  C5  RG      4      27.775  28.758  23.451  1.00  0.00           C
ATOM    118  C6  RG      4      29.031  28.964  24.131  1.00  0.00           C
ATOM    119  O6  RG      4      30.154  29.125  23.639  1.00  0.00           O
ATOM    120  N1  RG      4      28.963  28.896  25.449  1.00  0.00           N
ATOM    121  H1  RG      4      29.816  28.840  25.986  1.00  0.00           H
ATOM    122  C2  RG      4      27.801  28.674  26.115  1.00  0.00           C
ATOM    123  N2  RG      4      27.948  28.276  27.339  1.00  0.00           N
ATOM    124  H21 RG      4      28.857  27.994  27.678  1.00  0.00           H
ATOM    125  H22 RG      4      27.093  28.171  27.867  1.00  0.00           H
ATOM    126  N3  RG      4      26.565  28.600  25.583  1.00  0.00           N
ATOM    127  C4  RG      4      26.607  28.596  24.161  1.00  0.00           C
ATOM    128  C3' RG      4      22.731  28.792  22.271  1.00  0.00           C
ATOM    129  H3' RG      4      23.375  29.300  21.553  1.00  0.00           H
ATOM    130  C2' RG      4      23.359  28.953  23.613  1.00  0.00           C
ATOM    131  H2' RG      4      23.896  29.900  23.662  1.00  0.00           H
ATOM    132  O2' RG      4      22.489  28.838  24.717  1.00  0.00           O
ATOM    133 HO2' RG      4      21.975  29.646  24.786  1.00  0.00           H
ATOM    134  O3' RG      4      21.403  29.385  22.120  1.00  0.00           O
ATOM    135  P   RA      5      21.202  30.895  21.868  1.00  0.00           P
ATOM    136  OP1 RA      5      20.208  30.987  20.832  1.00  0.00           O
ATOM    137  OP2 RA      5      22.489  31.605  21.729  1.00  0.00           O
ATOM    138  O5' RA      5      20.564  31.294  23.324  1.00  0.00           O
ATOM    139  C5' RA      5      19.244  30.699  23.592  1.00  0.00           C
ATOM    140  H5' RA      5      19.251  29.639  23.335  1.00  0.00           H
ATOM    141 H5'' RA      5      18.350  31.138  23.150  1.00  0.00           H
ATOM    142  C4' RA      5      19.082  30.727  25.089  1.00  0.00           C
ATOM    143  H4' RA      5      18.324  29.999  25.379  1.00  0.00           H
ATOM    144  O4' RA      5      20.320  30.245  25.695  1.00  0.00           O
ATOM    145  C1' RA      5      20.717  31.270  26.680  1.00  0.00           C
ATOM    146  H1' RA      5      20.369  30.971  27.669  1.00  0.00           H
ATOM    147  N9  RA      5      22.187  31.384  26.810  1.00  0.00           N
ATOM    148  C8  RA      5      23.158  31.662  25.851  1.00  0.00           C
ATOM    149  H8  RA      5      22.988  31.989  24.836  1.00  0.00           H
ATOM    150  N7  RA      5      24.386  31.725  26.325  1.00  0.00           N
ATOM    151  C5  RA      5      24.186  31.270  27.653  1.00  0.00           C
ATOM    152  C6  RA      5      25.017  31.017  28.772  1.00  0.00           C
ATOM    153  N6  RA      5      26.309  31.125  28.733  1.00  0.00           N
ATOM    154  H61 RA      5      26.827  30.666  29.469  1.00  0.00           H
ATOM    155  H62 RA      5      26.775  31.546  27.942  1.00  0.00           H
ATOM    156  N1  RA      5      24.555  30.601  29.971  1.00  0.00           N
ATOM    157  C2  RA      5      23.227  30.516  30.095  1.00  0.00           C
ATOM    158  H2  RA      5      22.887  30.210  31.073  1.00  0.00           H
ATOM    159  N3  RA      5      22.305  30.706  29.175  1.00  0.00           N
ATOM    160  C4  RA      5      22.895  31.049  27.962  1.00  0.00           C
ATOM    161  C3' RA      5      18.628  31.994  25.812  1.00  0.00           C
ATOM    162  H3' RA      5      18.132  32.669  25.115  1.00  0.00           H
ATOM    163  C2' RA      5      19.918  32.571  26.415  1.00  0.00           C
ATOM    164  H2' RA      5      20.381  33.156  25.620  1.00  0.00           H
ATOM    165  O2' RA      5      19.699  33.386  27.566  1.00  0.00           O
ATOM    166 HO2' RA      5      18.855  33.146  27.954  1.00  0.00           H
ATOM    167  O3' RA      5      17.737  31.574  26.928  1.00  0.00           O
ATOM    168  P   RG      6      16.191  31.233  26.701  1.00  0.00           P
ATOM    169  OP1 RG      6      15.768  31.926  25.430  1.00  0.00           O
ATOM    170  OP2 RG      6      15.464  31.563  27.934  1.00  0.00           O
ATOM    171  O5' RG      6      15.929  29.622  26.478  1.00  0.00           O
ATOM    172  C5' RG      6      16.238  28.568  27.398  1.00  0.00           C
ATOM    173  H5' RG      6      15.440  27.827  27.349  1.00  0.00           H
ATOM    174 H5'' RG      6      16.152  28.910  28.430  1.00  0.00           H
ATOM    175  C4' RG      6      17.606  27.924  27.034  1.00  0.00           C
ATOM    176  H4' RG      6      17.587  27.624  25.987  1.00  0.00           H
ATOM    177  O4' RG      6      18.792  28.717  27.234  1.00  0.00           O
ATOM    178  C1' RG      6      19.668  28.150  28.177  1.00  0.00           C
ATOM    179  H1' RG      6      20.691  28.309  27.836  1.00  0.00           H
ATOM    180  N9  RG      6      19.391  28.739  29.537  1.00  0.00           N
ATOM    181  C8  RG      6      18.482  29.690  29.848  1.00  0.00           C
ATOM    182  H8  RG      6      17.803  30.129  29.132  1.00  0.00           H
ATOM    183  N7  RG      6      18.390  29.991  31.154  1.00  0.00           N
ATOM    184  C5  RG      6      19.387  29.228  31.734  1.00  0.00           C
ATOM    185  C6  RG      6      19.769  29.005  33.105  1.00  0.00           C
ATOM    186  O6  RG      6      19.299  29.505  34.130  1.00  0.00           O
ATOM    187  N1  RG      6      20.835  28.136  33.244  1.00  0.00           N
ATOM    188  H1  RG      6      21.213  28.046  34.176  1.00  0.00           H
ATOM    189  C2  RG      6      21.362  27.422  32.198  1.00  0.00           C
ATOM    190  N2  RG      6      22.415  26.741  32.461  1.00  0.00           N
ATOM    191  H21 RG      6      22.864  26.690  33.364  1.00  0.00           H
ATOM    192  H22 RG      6      22.954  26.446  31.660  1.00  0.00           H
ATOM    193  N3  RG      6      20.911  27.486  30.947  1.00  0.00           N
ATOM    194  C4  RG      6      19.914  28.416  30.739  1.00  0.00           C
ATOM    195  C3' RG      6      17.759  26.706  27.933  1.00  0.00           C
ATOM    196  H3' RG      6      17.251  26.951  28.866  1.00  0.00           H
ATOM    197  C2' RG      6      19.242  26.668  28.325  1.00  0.00           C
ATOM    198  H2' RG      6      19.382  26.299  29.341  1.00  0.00           H
ATOM    199  O2' RG      6      20.112  25.994  27.467  1.00  0.00           O
ATOM    200 HO2' RG      6      20.969  25.775  27.838  1.00  0.00           H
ATOM    201  O3' RG      6      17.320  25.563  27.379  1.00  0.00           O
ATOM    202  P   RC      7      16.541  24.379  28.105  1.00  0.00           P
ATOM    203  OP1 RC      7      16.256  23.425  27.071  1.00  0.00           O
ATOM    204  OP2 RC      7      15.396  25.025  28.792  1.00  0.00           O
ATOM    205  O5' RC      7      17.492  23.716  29.155  1.00  0.00           O
ATOM    206  C5' RC      7      18.422  22.704  28.772  1.00  0.00           C
ATOM    207  H5' RC      7      18.980  23.021  27.891  1.00  0.00           H
ATOM    208 H5'' RC      7      17.894  21.780  28.538  1.00  0.00           H
ATOM    209  C4' RC      7      19.524  22.431  29.835  1.00  0.00           C
ATOM    210  H4' RC      7      20.363  21.885  29.405  1.00  0.00           H
ATOM    211  O4' RC      7      20.061  23.699  30.268  1.00  0.00           O
ATOM    212  C1' RC      7      20.409  23.620  31.652  1.00  0.00           C
ATOM    213  H1' RC      7      21.454  23.784  31.917  1.00  0.00           H
ATOM    214  N1  RC      7      19.515  24.537  32.502  1.00  0.00           N
ATOM    215  C6  RC      7      18.325  25.095  32.068  1.00  0.00           C
ATOM    216  H6  RC      7      18.183  25.136  30.998  1.00  0.00           H
ATOM    217  C5  RC      7      17.516  25.763  32.878  1.00  0.00           C
ATOM    218  H5  RC      7      16.675  26.350  32.539  1.00  0.00           H
ATOM    219  C4  RC      7      17.879  25.855  34.266  1.00  0.00           C
ATOM    220  N4  RC      7      17.325  26.788  34.963  1.00  0.00           N
ATOM    221  H41 RC      7      17.580  27.046  35.905  1.00  0.00           H
ATOM    222  H42 RC      7      16.809  27.502  34.470  1.00  0.00           H
ATOM    223  N3  RC      7      18.993  25.341  34.769  1.00  0.00           N
ATOM    224  C2  RC      7      19.837  24.628  33.934  1.00  0.00           C
ATOM    225  O2  RC      7      20.903  24.143  34.375  1.00  0.00           O
ATOM    226  C3' RC      7      18.980  21.698  31.028  1.00  0.00           C
ATOM    227  H3' RC      7      18.011  22.159  31.220  1.00  0.00           H
ATOM    228  C2' RC      7      20.119  22.159  32.025  1.00  0.00           C
ATOM    229  H2' RC      7      19.778  22.019  33.050  1.00  0.00           H
ATOM    230  O2' RC      7      21.289  21.432  31.926  1.00  0.00           O
ATOM    231 HO2' RC      7      21.072  20.645  31.420  1.00  0.00           H
ATOM    232  O3' RC      7      19.036  20.296  30.770  1.00  0.00           O
ATOM    233  P   RC3     8      18.118  19.251  31.457  1.00  0.00           P
ATOM    234  OP1 RC3     8      18.432  17.948  30.818  1.00  0.00           O
ATOM    235  OP2 RC3     8      16.713  19.789  31.364  1.00  0.00           O
ATOM    236  O5' RC3     8      18.696  19.300  32.992  1.00  0.00           O
ATOM    237  C5' RC3     8      19.794  18.559  33.469  1.00  0.00           C
ATOM    238  H5' RC3     8      20.620  19.039  32.944  1.00  0.00           H
ATOM    239 H5'' RC3     8      19.729  17.501  33.218  1.00  0.00           H
ATOM    240  C4' RC3     8      19.988  18.593  35.029  1.00  0.00           C
ATOM    241  H4' RC3     8      20.592  17.711  35.241  1.00  0.00           H
ATOM    242  O4' RC3     8      20.518  19.796  35.501  1.00  0.00           O
ATOM    243  C1' RC3     8      19.874  20.096  36.702  1.00  0.00           C
ATOM    244  H1' RC3     8      20.600  20.391  37.460  1.00  0.00           H
ATOM    245  N1  RC3     8      18.753  21.169  36.560  1.00  0.00           N
ATOM    246  C6  RC3     8      18.148  21.478  35.400  1.00  0.00           C
ATOM    247  H6  RC3     8      18.448  20.995  34.482  1.00  0.00           H
ATOM    248  C5  RC3     8      17.343  22.601  35.342  1.00  0.00           C
ATOM    249  H5  RC3     8      16.855  22.902  34.426  1.00  0.00           H
ATOM    250  C4  RC3     8      17.053  23.300  36.573  1.00  0.00           C
ATOM    251  N4  RC3     8      16.207  24.240  36.655  1.00  0.00           N
ATOM    252  H41 RC3     8      16.020  24.653  37.558  1.00  0.00           H
ATOM    253  H42 RC3     8      15.845  24.501  35.749  1.00  0.00           H
ATOM    254  N3  RC3     8      17.571  22.941  37.722  1.00  0.00           N
ATOM    255  C2  RC3     8      18.365  21.838  37.726  1.00  0.00           C
ATOM    256  O2  RC3     8      18.605  21.360  38.833  1.00  0.00           O
ATOM    257  C3' RC3     8      18.809  18.092  35.880  1.00  0.00           C
ATOM    258  H3' RC3     8      17.875  18.497  35.491  1.00  0.00           H
ATOM    259  C2' RC3     8      19.278  18.742  37.127  1.00  0.00           C
ATOM    260  H2' RC3     8      18.459  18.946  37.816  1.00  0.00           H
ATOM    261  O2' RC3     8      20.365  18.049  37.740  1.00  0.00           O
ATOM    262 HO2' RC3     8      21.064  17.958  37.088  1.00  0.00           H
ATOM    263  O3' RC3     8      18.709  16.695  36.088  1.00  0.00           O
ATOM    264 HO3' RC3     8      18.111  16.571  36.829  1.00  0.00           H
TER   
ATOM    265 HO5' RG5     9      16.295  29.544  45.087  1.00  0.00           H
ATOM    266  O5' RG5     9      15.504  29.226  45.528  1.00  0.00           O
ATOM    267  C5' RG5     9      15.869  28.700  46.799  1.00  0.00           C
ATOM    268  H5' RG5     9      15.024  28.621  47.483  1.00  0.00           H
ATOM    269 H5'' RG5     9      16.476  29.421  47.347  1.00  0.00           H
ATOM    270  C4' RG5     9      16.477  27.277  46.791  1.00  0.00           C
ATOM    271  H4' RG5     9      16.639  26.965  47.823  1.00  0.00           H
ATOM    272  O4' RG5     9      15.622  26.233  46.195  1.00  0.00           O
ATOM    273  C1' RG5     9      16.307  25.286  45.370  1.00  0.00           C
ATOM    274  H1' RG5     9      16.023  24.293  45.719  1.00  0.00           H
ATOM    275  N9  RG5     9      15.851  25.427  43.988  1.00  0.00           N
ATOM    276  C8  RG5     9      14.952  26.370  43.522  1.00  0.00           C
ATOM    277  H8  RG5     9      14.444  27.073  44.166  1.00  0.00           H
ATOM    278  N7  RG5     9      14.814  26.401  42.227  1.00  0.00           N
ATOM    279  C5  RG5     9      15.646  25.286  41.780  1.00  0.00           C
ATOM    280  C6  RG5     9      15.824  24.647  40.544  1.00  0.00           C
ATOM    281  O6  RG5     9      15.360  24.892  39.459  1.00  0.00           O
ATOM    282  N1  RG5     9      16.748  23.629  40.537  1.00  0.00           N
ATOM    283  H1  RG5     9      17.124  23.220  39.694  1.00  0.00           H
ATOM    284  C2  RG5     9      17.304  23.111  41.705  1.00  0.00           C
ATOM    285  N2  RG5     9      18.035  22.006  41.604  1.00  0.00           N
ATOM    286  H21 RG5     9      18.300  21.719  40.673  1.00  0.00           H
ATOM    287  H22 RG5     9      18.379  21.641  42.480  1.00  0.00           H
ATOM    288  N3  RG5     9      17.110  23.654  42.890  1.00  0.00           N
ATOM    289  C4  RG5     9      16.247  24.736  42.905  1.00  0.00           C
ATOM    290  C3' RG5     9      17.645  27.105  45.867  1.00  0.00           C
ATOM    291  H3' RG5     9      17.531  27.671  44.942  1.00  0.00           H
ATOM    292  C2' RG5     9      17.751  25.634  45.512  1.00  0.00           C
ATOM    293  H2' RG5     9      18.300  25.567  44.572  1.00  0.00           H
ATOM    294  O2' RG5     9      18.251  24.765  46.493  1.00  0.00           O
ATOM    295 HO2' RG5     9      17.755  24.870  47.308  1.00  0.00           H
ATOM    296  O3' RG5     9      18.875  27.578  46.469  1.00  0.00           O
ATOM    297  P   RG     10      20.005  28.278  45.611  1.00  0.00           P
ATOM    298  OP1 RG     10      20.914  28.707  46.602  1.00  0.00           O
ATOM    299  OP2 RG     10      19.417  29.235  44.683  1.00  0.00           O
ATOM    300  O5' RG     10      20.702  27.148  44.835  1.00  0.00           O
ATOM    301  C5' RG     10      21.572  26.087  45.365  1.00  0.00           C
ATOM    302  H5' RG     10      21.158  25.593  46.244  1.00  0.00           H
ATOM    303 H5'' RG     10      22.535  26.509  45.652  1.00  0.00           H
ATOM    304  C4' RG     10      21.874  25.022  44.321  1.00  0.00           C
ATOM    305  H4' RG     10      22.479  24.251  44.797  1.00  0.00           H
ATOM    306  O4' RG     10      20.645  24.505  43.749  1.00  0.00           O
ATOM    307  C1' RG     10      20.850  24.366  42.324  1.00  0.00           C
ATOM    308  H1' RG     10      20.525  23.419  41.893  1.00  0.00           H
ATOM    309  N9  RG     10      19.964  25.224  41.523  1.00  0.00           N
ATOM    310  C8  RG     10      19.185  26.264  41.928  1.00  0.00           C
ATOM    311  H8  RG     10      19.124  26.427  42.994  1.00  0.00           H
ATOM    312  N7  RG     10      18.596  26.920  40.986  1.00  0.00           N
ATOM    313  C5  RG     10      18.982  26.314  39.808  1.00  0.00           C
ATOM    314  C6  RG     10      18.632  26.535  38.432  1.00  0.00           C
ATOM    315  O6  RG     10      17.719  27.238  37.927  1.00  0.00           O
ATOM    316  N1  RG     10      19.339  25.739  37.574  1.00  0.00           N
ATOM    317  H1  RG     10      18.884  25.415  36.732  1.00  0.00           H
ATOM    318  C2  RG     10      20.212  24.782  38.038  1.00  0.00           C
ATOM    319  N2  RG     10      20.945  24.117  37.222  1.00  0.00           N
ATOM    320  H21 RG     10      20.678  24.260  36.258  1.00  0.00           H
ATOM    321  H22 RG     10      21.732  23.607  37.595  1.00  0.00           H
ATOM    322  N3  RG     10      20.503  24.444  39.262  1.00  0.00           N
ATOM    323  C4  RG     10      19.867  25.295  40.121  1.00  0.00           C
ATOM    324  C3' RG     10      22.598  25.641  43.079  1.00  0.00           C
ATOM    325  H3' RG     10      22.089  26.495  42.631  1.00  0.00           H
ATOM    326  C2' RG     10      22.295  24.624  41.907  1.00  0.00           C
ATOM    327  H2' RG     10      22.462  25.035  40.911  1.00  0.00           H
ATOM    328  O2' RG     10      23.030  23.357  42.084  1.00  0.00           O
ATOM    329 HO2' RG     10      22.609  22.684  41.544  1.00  0.00           H
ATOM    330  O3' RG     10      24.009  25.742  43.370  1.00  0.00           O
ATOM    331  P   RC     11      24.833  26.988  42.747  1.00  0.00           P
ATOM    332  OP1 RC     11      26.130  27.018  43.476  1.00  0.00           O
ATOM    333  OP2 RC     11      24.033  28.206  42.856  1.00  0.00           O
ATOM    334  O5' RC     11      25.091  26.593  41.186  1.00  0.00           O
ATOM    335  C5' RC     11      25.845  25.396  40.807  1.00  0.00           C
ATOM    336  H5' RC     11      25.305  24.539  41.210  1.00  0.00           H
ATOM    337 H5'' RC     11      26.878  25.361  41.152  1.00  0.00           H
ATOM    338  C4' RC     11      25.819  25.200  39.321  1.00  0.00           C
ATOM    339  H4' RC     11      26.547  24.393  39.233  1.00  0.00           H
ATOM    340  O4' RC     11      24.617  24.760  38.781  1.00  0.00           O
ATOM    341  C1' RC     11      24.478  25.153  37.373  1.00  0.00           C
ATOM    342  H1' RC     11      24.305  24.300  36.717  1.00  0.00           H
ATOM    343  N1  RC     11      23.391  26.165  37.185  1.00  0.00           N
ATOM    344  C6  RC     11      22.940  26.961  38.272  1.00  0.00           C
ATOM    345  H6  RC     11      23.433  26.781  39.216  1.00  0.00           H
ATOM    346  C5  RC     11      21.977  27.928  38.119  1.00  0.00           C
ATOM    347  H5  RC     11      21.510  28.494  38.911  1.00  0.00           H
ATOM    348  C4  RC     11      21.484  28.107  36.766  1.00  0.00           C
ATOM    349  N4  RC     11      20.417  28.798  36.562  1.00  0.00           N
ATOM    350  H41 RC     11      19.885  28.835  35.704  1.00  0.00           H
ATOM    351  H42 RC     11      20.246  29.341  37.396  1.00  0.00           H
ATOM    352  N3  RC     11      21.887  27.344  35.773  1.00  0.00           N
ATOM    353  C2  RC     11      22.914  26.460  35.896  1.00  0.00           C
ATOM    354  O2  RC     11      23.384  25.916  34.917  1.00  0.00           O
ATOM    355  C3' RC     11      26.315  26.354  38.458  1.00  0.00           C
ATOM    356  H3' RC     11      25.726  27.250  38.654  1.00  0.00           H
ATOM    357  C2' RC     11      25.768  25.883  37.071  1.00  0.00           C
ATOM    358  H2' RC     11      25.598  26.798  36.502  1.00  0.00           H
ATOM    359  O2' RC     11      26.721  25.035  36.338  1.00  0.00           O
ATOM    360 HO2' RC     11      26.268  24.954  35.496  1.00  0.00           H
ATOM    361  O3' RC     11      27.655  26.743  38.398  1.00  0.00           O
ATOM    362  P   RG     12      28.051  28.258  38.058  1.00  0.00           P
ATOM    363  OP1 RG     12      29.475  28.289  37.864  1.00  0.00           O
ATOM    364  OP2 RG     12      27.409  29.075  39.149  1.00  0.00           O
ATOM    365  O5' RG     12      27.371  28.674  36.681  1.00  0.00           O
ATOM    366  C5' RG     12      27.967  28.288  35.393  1.00  0.00           C
ATOM    367  H5' RG     12      27.866  27.205  35.317  1.00  0.00           H
ATOM    368 H5'' RG     12      29.043  28.462  35.432  1.00  0.00           H
ATOM    369  C4' RG     12      27.348  28.988  34.114  1.00  0.00           C
ATOM    370  H4' RG     12      27.926  28.819  33.205  1.00  0.00           H
ATOM    371  O4' RG     12      25.980  28.536  33.859  1.00  0.00           O
ATOM    372  C1' RG     12      25.200  29.617  33.492  1.00  0.00           C
ATOM    373  H1' RG     12      24.609  29.403  32.601  1.00  0.00           H
ATOM    374  N9  RG     12      24.275  29.932  34.559  1.00  0.00           N
ATOM    375  C8  RG     12      24.396  29.631  35.882  1.00  0.00           C
ATOM    376  H8  RG     12      25.168  28.967  36.243  1.00  0.00           H
ATOM    377  N7  RG     12      23.539  30.176  36.744  1.00  0.00           N
ATOM    378  C5  RG     12      22.736  30.934  35.890  1.00  0.00           C
ATOM    379  C6  RG     12      21.766  31.971  36.128  1.00  0.00           C
ATOM    380  O6  RG     12      21.255  32.314  37.222  1.00  0.00           O
ATOM    381  N1  RG     12      21.193  32.487  34.914  1.00  0.00           N
ATOM    382  H1  RG     12      20.299  32.949  35.000  1.00  0.00           H
ATOM    383  C2  RG     12      21.807  32.308  33.685  1.00  0.00           C
ATOM    384  N2  RG     12      21.132  32.803  32.737  1.00  0.00           N
ATOM    385  H21 RG     12      20.340  33.429  32.768  1.00  0.00           H
ATOM    386  H22 RG     12      21.490  32.639  31.807  1.00  0.00           H
ATOM    387  N3  RG     12      22.852  31.491  33.428  1.00  0.00           N
ATOM    388  C4  RG     12      23.200  30.747  34.551  1.00  0.00           C
ATOM    389  C3' RG     12      27.249  30.512  34.348  1.00  0.00           C
ATOM    390  H3' RG     12      26.787  30.754  35.305  1.00  0.00           H
ATOM    391  C2' RG     12      26.134  30.793  33.314  1.00  0.00           C
ATOM    392  H2' RG     12      25.572  31.690  33.575  1.00  0.00           H
ATOM    393  O2' RG     12      26.561  30.733  31.960  1.00  0.00           O
ATOM    394 HO2' RG     12      25.849  30.636  31.323  1.00  0.00           H
ATOM    395  O3' RG     12      28.385  31.299  34.066  1.00  0.00           O
ATOM    396  P   RA     13      28.615  32.804  34.658  1.00  0.00           P
ATOM    397  OP1 RA     13      29.738  32.801  35.684  1.00  0.00           O
ATOM    398  OP2 RA     13      27.413  33.507  35.058  1.00  0.00           O
ATOM    399  O5' RA     13      29.202  33.541  33.393  1.00  0.00           O
ATOM    400  C5' RA     13      28.546  33.621  32.158  1.00  0.00           C
ATOM    401  H5' RA     13      27.553  34.055  32.278  1.00  0.00           H
ATOM    402 H5'' RA     13      28.544  32.646  31.670  1.00  0.00           H
ATOM    403  C4' RA     13      29.253  34.580  31.208  1.00  0.00           C
ATOM    404  H4' RA     13      30.322  34.372  31.161  1.00  0.00           H
ATOM    405  O4' RA     13      28.523  34.258  29.984  1.00  0.00           O
ATOM    406  C1' RA     13      28.040  35.465  29.419  1.00  0.00           C
ATOM    407  H1' RA     13      28.843  35.737  28.734  1.00  0.00           H
ATOM    408  N9  RA     13      26.764  35.308  28.673  1.00  0.00           N
ATOM    409  C8  RA     13      26.470  35.508  27.333  1.00  0.00           C
ATOM    410  H8  RA     13      27.187  35.814  26.586  1.00  0.00           H
ATOM    411  N7  RA     13      25.301  35.232  26.954  1.00  0.00           N
ATOM    412  C5  RA     13      24.669  34.844  28.196  1.00  0.00           C
ATOM    413  C6  RA     13      23.403  34.347  28.539  1.00  0.00           C
ATOM    414  N6  RA     13      22.401  34.161  27.752  1.00  0.00           N
ATOM    415  H61 RA     13      21.606  33.602  28.028  1.00  0.00           H
ATOM    416  H62 RA     13      22.461  34.348  26.761  1.00  0.00           H
ATOM    417  N1  RA     13      23.158  34.013  29.762  1.00  0.00           N
ATOM    418  C2  RA     13      24.111  34.246  30.640  1.00  0.00           C
ATOM    419  H2  RA     13      23.879  33.919  31.643  1.00  0.00           H
ATOM    420  N3  RA     13      25.374  34.638  30.474  1.00  0.00           N
ATOM    421  C4  RA     13      25.613  34.924  29.175  1.00  0.00           C
ATOM    422  C3' RA     13      29.147  36.036  31.481  1.00  0.00           C
ATOM    423  H3' RA     13      28.832  36.171  32.516  1.00  0.00           H
ATOM    424  C2' RA     13      28.015  36.485  30.592  1.00  0.00           C
ATOM    425  H2' RA     13      27.036  36.279  31.023  1.00  0.00           H
ATOM    426  O2' RA     13      27.995  37.861  30.144  1.00  0.00           O
ATOM    427 HO2' RA     13      28.919  38.046  30.326  1.00  0.00           H
ATOM    428  O3' RA     13      30.305  36.775  31.046  1.00  0.00           O
ATOM    429  P   RA     14      31.325  37.335  32.161  1.00  0.00           P
ATOM    430  OP1 RA     14      30.590  37.784  33.324  1.00  0.00           O
ATOM    431  OP2 RA     14      32.347  38.247  31.511  1.00  0.00           O
ATOM    432  O5' RA     14      32.054  35.975  32.675  1.00  0.00           O
ATOM    433  C5' RA     14      32.977  35.240  31.845  1.00  0.00           C
ATOM    434  H5' RA     14      33.615  36.002  31.397  1.00  0.00           H
ATOM    435 H5'' RA     14      32.582  34.657  31.013  1.00  0.00           H
ATOM    436  C4' RA     14      33.842  34.382  32.770  1.00  0.00           C
ATOM    437  H4' RA     14      34.546  33.936  32.067  1.00  0.00           H
ATOM    438  O4' RA     14      34.524  35.144  33.736  1.00  0.00           O
ATOM    439  C1' RA     14      33.987  34.863  35.012  1.00  0.00           C
ATOM    440  H1' RA     14      34.707  34.345  35.645  1.00  0.00           H
ATOM    441  N9  RA     14      33.597  36.077  35.744  1.00  0.00           N
ATOM    442  C8  RA     14      32.451  36.460  36.372  1.00  0.00           C
ATOM    443  H8  RA     14      31.543  35.884  36.468  1.00  0.00           H
ATOM    444  N7  RA     14      32.552  37.592  37.009  1.00  0.00           N
ATOM    445  C5  RA     14      33.830  38.025  36.747  1.00  0.00           C
ATOM    446  C6  RA     14      34.610  39.111  37.138  1.00  0.00           C
ATOM    447  N6  RA     14      34.281  40.155  37.876  1.00  0.00           N
ATOM    448  H61 RA     14      34.987  40.845  38.087  1.00  0.00           H
ATOM    449  H62 RA     14      33.331  40.222  38.215  1.00  0.00           H
ATOM    450  N1  RA     14      35.867  39.218  36.698  1.00  0.00           N
ATOM    451  C2  RA     14      36.378  38.257  35.962  1.00  0.00           C
ATOM    452  H2  RA     14      37.365  38.352  35.534  1.00  0.00           H
ATOM    453  N3  RA     14      35.775  37.158  35.608  1.00  0.00           N
ATOM    454  C4  RA     14      34.487  37.075  36.016  1.00  0.00           C
ATOM    455  C3' RA     14      32.977  33.244  33.399  1.00  0.00           C
ATOM    456  H3' RA     14      32.026  33.132  32.878  1.00  0.00           H
ATOM    457  C2' RA     14      32.749  33.900  34.738  1.00  0.00           C
ATOM    458  H2' RA     14      31.871  34.544  34.687  1.00  0.00           H
ATOM    459  O2' RA     14      32.524  32.987  35.755  1.00  0.00           O
ATOM    460 HO2' RA     14      31.568  32.904  35.780  1.00  0.00           H
ATOM    461  O3' RA     14      33.610  31.911  33.508  1.00  0.00           O
ATOM    462  P   RG     15      33.715  30.971  32.163  1.00  0.00           P
ATOM    463  OP1 RG     15      34.035  29.620  32.671  1.00  0.00           O
ATOM    464  OP2 RG     15      34.723  31.502  31.262  1.00  0.00           O
ATOM    465  O5' RG     15      32.292  30.858  31.516  1.00  0.00           O
ATOM    466  C5' RG     15      31.178  30.120  32.118  1.00  0.00           C
ATOM    467  H5' RG     15      30.647  30.771  32.812  1.00  0.00           H
ATOM    468 H5'' RG     15      31.532  29.321  32.770  1.00  0.00           H
ATOM    469  C4' RG     15      30.271  29.646  31.017  1.00  0.00           C
ATOM    470  H4' RG     15      29.432  29.083  31.424  1.00  0.00           H
ATOM    471  O4' RG     15      29.740  30.762  30.379  1.00  0.00           O
ATOM    472  C1' RG     15      29.998  30.684  28.979  1.00  0.00           C
ATOM    473  H1' RG     15      29.161  30.188  28.487  1.00  0.00           H
ATOM    474  N9  RG     15      30.182  31.995  28.386  1.00  0.00           N
ATOM    475  C8  RG     15      31.195  32.894  28.644  1.00  0.00           C
ATOM    476  H8  RG     15      31.833  32.739  29.502  1.00  0.00           H
ATOM    477  N7  RG     15      31.375  33.821  27.757  1.00  0.00           N
ATOM    478  C5  RG     15      30.319  33.526  26.846  1.00  0.00           C
ATOM    479  C6  RG     15      29.979  34.174  25.620  1.00  0.00           C
ATOM    480  O6  RG     15      30.594  35.090  25.058  1.00  0.00           O
ATOM    481  N1  RG     15      28.694  33.795  25.122  1.00  0.00           N
ATOM    482  H1  RG     15      28.353  34.295  24.314  1.00  0.00           H
ATOM    483  C2  RG     15      28.031  32.741  25.614  1.00  0.00           C
ATOM    484  N2  RG     15      27.039  32.377  24.848  1.00  0.00           N
ATOM    485  H21 RG     15      26.832  32.767  23.940  1.00  0.00           H
ATOM    486  H22 RG     15      26.347  31.776  25.271  1.00  0.00           H
ATOM    487  N3  RG     15      28.356  32.052  26.696  1.00  0.00           N
ATOM    488  C4  RG     15      29.521  32.478  27.273  1.00  0.00           C
ATOM    489  C3' RG     15      31.068  28.818  29.892  1.00  0.00           C
ATOM    490  H3' RG     15      32.046  28.451  30.206  1.00  0.00           H
ATOM    491  C2' RG     15      31.183  29.717  28.710  1.00  0.00           C
ATOM    492  H2' RG     15      32.099  30.307  28.718  1.00  0.00           H
ATOM    493  O2' RG     15      31.139  29.114  27.425  1.00  0.00           O
ATOM    494 HO2' RG     15      31.909  28.581  27.215  1.00  0.00           H
ATOM    495  O3' RG     15      30.376  27.658  29.500  1.00  0.00           O
ATOM    496  P   RA     16      30.406  26.298  30.295  1.00  0.00           P
ATOM    497  OP1 RA     16      31.781  26.209  30.847  1.00  0.00           O
ATOM    498  OP2 RA     16      30.197  25.246  29.316  1.00  0.00           O
ATOM    499  O5' RA     16      29.231  26.206  31.292  1.00  0.00           O
ATOM    500  C5' RA     16      29.310  25.763  32.649  1.00  0.00           C
ATOM    501  H5' RA     16      29.394  26.772  33.053  1.00  0.00           H
ATOM    502 H5'' RA     16      30.147  25.079  32.785  1.00  0.00           H
ATOM    503  C4' RA     16      28.140  25.040  33.304  1.00  0.00           C
ATOM    504  H4' RA     16      28.445  24.593  34.251  1.00  0.00           H
ATOM    505  O4' RA     16      27.032  25.909  33.431  1.00  0.00           O
ATOM    506  C1' RA     16      25.974  25.573  32.609  1.00  0.00           C
ATOM    507  H1' RA     16      25.033  25.732  33.135  1.00  0.00           H
ATOM    508  N9  RA     16      25.906  26.347  31.319  1.00  0.00           N
ATOM    509  C8  RA     16      26.577  27.493  30.853  1.00  0.00           C
ATOM    510  H8  RA     16      27.403  27.839  31.457  1.00  0.00           H
ATOM    511  N7  RA     16      26.210  27.987  29.736  1.00  0.00           N
ATOM    512  C5  RA     16      25.176  27.129  29.384  1.00  0.00           C
ATOM    513  C6  RA     16      24.268  27.034  28.275  1.00  0.00           C
ATOM    514  N6  RA     16      24.074  27.842  27.276  1.00  0.00           N
ATOM    515  H61 RA     16      23.178  27.753  26.818  1.00  0.00           H
ATOM    516  H62 RA     16      24.754  28.529  26.982  1.00  0.00           H
ATOM    517  N1  RA     16      23.201  26.138  28.315  1.00  0.00           N
ATOM    518  C2  RA     16      23.077  25.396  29.404  1.00  0.00           C
ATOM    519  H2  RA     16      22.288  24.662  29.468  1.00  0.00           H
ATOM    520  N3  RA     16      23.957  25.267  30.408  1.00  0.00           N
ATOM    521  C4  RA     16      24.919  26.198  30.347  1.00  0.00           C
ATOM    522  C3' RA     16      27.760  23.848  32.388  1.00  0.00           C
ATOM    523  H3' RA     16      28.088  24.063  31.371  1.00  0.00           H
ATOM    524  C2' RA     16      26.189  24.015  32.504  1.00  0.00           C
ATOM    525  H2' RA     16      25.713  23.427  31.719  1.00  0.00           H
ATOM    526  O2' RA     16      25.624  23.444  33.695  1.00  0.00           O
ATOM    527 HO2' RA     16      24.793  23.005  33.501  1.00  0.00           H
ATOM    528  O3' RA     16      28.203  22.580  32.923  1.00  0.00           O
ATOM    529  P   RA     17      28.287  21.292  32.116  1.00  0.00           P
ATOM    530  OP1 RA     17      28.525  20.236  33.141  1.00  0.00           O
ATOM    531  OP2 RA     17      29.205  21.502  31.006  1.00  0.00           O
ATOM    532  O5' RA     17      26.885  20.970  31.397  1.00  0.00           O
ATOM    533  C5' RA     17      25.897  20.354  32.126  1.00  0.00           C
ATOM    534  H5' RA     17      25.700  20.885  33.058  1.00  0.00           H
ATOM    535 H5'' RA     17      26.158  19.318  32.340  1.00  0.00           H
ATOM    536  C4' RA     17      24.615  20.218  31.363  1.00  0.00           C
ATOM    537  H4' RA     17      23.833  19.931  32.067  1.00  0.00           H
ATOM    538  O4' RA     17      24.251  21.533  30.888  1.00  0.00           O
ATOM    539  C1' RA     17      23.477  21.388  29.661  1.00  0.00           C
ATOM    540  H1' RA     17      22.516  21.884  29.798  1.00  0.00           H
ATOM    541  N9  RA     17      24.165  22.124  28.604  1.00  0.00           N
ATOM    542  C8  RA     17      25.519  22.279  28.370  1.00  0.00           C
ATOM    543  H8  RA     17      26.253  21.932  29.083  1.00  0.00           H
ATOM    544  N7  RA     17      25.780  23.104  27.361  1.00  0.00           N
ATOM    545  C5  RA     17      24.512  23.351  26.780  1.00  0.00           C
ATOM    546  C6  RA     17      24.021  24.144  25.691  1.00  0.00           C
ATOM    547  N6  RA     17      24.833  24.891  24.930  1.00  0.00           N
ATOM    548  H61 RA     17      24.398  25.373  24.156  1.00  0.00           H
ATOM    549  H62 RA     17      25.828  24.736  25.008  1.00  0.00           H
ATOM    550  N1  RA     17      22.690  24.265  25.387  1.00  0.00           N
ATOM    551  C2  RA     17      21.799  23.687  26.172  1.00  0.00           C
ATOM    552  H2  RA     17      20.790  23.945  25.886  1.00  0.00           H
ATOM    553  N3  RA     17      22.132  22.929  27.251  1.00  0.00           N
ATOM    554  C4  RA     17      23.509  22.775  27.528  1.00  0.00           C
ATOM    555  C3' RA     17      24.611  19.348  30.109  1.00  0.00           C
ATOM    556  H3' RA     17      25.520  19.490  29.525  1.00  0.00           H
ATOM    557  C2' RA     17      23.322  19.907  29.414  1.00  0.00           C
ATOM    558  H2' RA     17      23.246  19.679  28.351  1.00  0.00           H
ATOM    559  O2' RA     17      22.130  19.499  30.089  1.00  0.00           O
ATOM    560 HO2' RA     17      22.055  18.551  30.224  1.00  0.00           H
ATOM    561  O3' RA     17      24.382  17.965  30.452  1.00  0.00           O
ATOM    562  P   RC     18      25.283  16.877  29.920  1.00  0.00           P
ATOM    563  OP1 RC     18      24.557  15.618  30.181  1.00  0.00           O
ATOM    564  OP2 RC     18      26.597  17.037  30.498  1.00  0.00           O
ATOM    565  O5' RC     18      25.374  17.009  28.338  1.00  0.00           O
ATOM    566  C5' RC     18      24.214  16.924  27.531  1.00  0.00           C
ATOM    567  H5' RC     18      23.409  17.496  27.992  1.00  0.00           H
ATOM    568 H5'' RC     18      23.940  15.875  27.418  1.00  0.00           H
ATOM    569  C4' RC     18      24.388  17.506  26.167  1.00  0.00           C
ATOM    570  H4' RC     18      23.444  17.320  25.654  1.00  0.00           H
ATOM    571  O4' RC     18      24.632  18.868  26.247  1.00  0.00           O
ATOM    572  C1' RC     18      25.404  19.367  25.184  1.00  0.00           C
ATOM    573  H1' RC     18      24.887  20.198  24.705  1.00  0.00           H
ATOM    574  N1  RC     18      26.643  19.940  25.732  1.00  0.00           N
ATOM    575  C6  RC     18      27.142  19.589  26.973  1.00  0.00           C
ATOM    576  H6  RC     18      26.735  18.694  27.418  1.00  0.00           H
ATOM    577  C5  RC     18      28.244  20.183  27.450  1.00  0.00           C
ATOM    578  H5  RC     18      28.639  19.758  28.361  1.00  0.00           H
ATOM    579  C4  RC     18      28.860  21.227  26.682  1.00  0.00           C
ATOM    580  N4  RC     18      29.766  21.950  27.110  1.00  0.00           N
ATOM    581  H41 RC     18      29.842  22.814  26.592  1.00  0.00           H
ATOM    582  H42 RC     18      29.988  21.968  28.095  1.00  0.00           H
ATOM    583  N3  RC     18      28.369  21.537  25.505  1.00  0.00           N
ATOM    584  C2  RC     18      27.267  20.980  25.014  1.00  0.00           C
ATOM    585  O2  RC     18      26.912  21.280  23.861  1.00  0.00           O
ATOM    586  C3' RC     18      25.494  16.991  25.266  1.00  0.00           C
ATOM    587  H3' RC     18      26.398  16.928  25.873  1.00  0.00           H
ATOM    588  C2' RC     18      25.636  18.185  24.287  1.00  0.00           C
ATOM    589  H2' RC     18      26.563  18.280  23.722  1.00  0.00           H
ATOM    590  O2' RC     18      24.569  18.092  23.313  1.00  0.00           O
ATOM    591 HO2' RC     18      24.462  17.273  22.824  1.00  0.00           H
ATOM    592  O3' RC     18      25.056  15.805  24.708  1.00  0.00           O
ATOM    593  P   RC3    19      26.039  14.706  24.180  1.00  0.00           P
ATOM    594  OP1 RC3    19      25.323  13.701  23.323  1.00  0.00           O
ATOM    595  OP2 RC3    19      26.779  14.175  25.351  1.00  0.00           O
ATOM    596  O5' RC3    19      27.042  15.426  23.137  1.00  0.00           O
ATOM    597  C5' RC3    19      26.688  15.605  21.739  1.00  0.00           C
ATOM    598  H5' RC3    19      25.900  16.355  21.669  1.00  0.00           H
ATOM    599 H5'' RC3    19      26.405  14.666  21.264  1.00  0.00           H
ATOM    600  C4' RC3    19      27.810  16.160  20.835  1.00  0.00           C
ATOM    601  H4' RC3    19      27.374  16.495  19.894  1.00  0.00           H
ATOM    602  O4' RC3    19      28.352  17.285  21.436  1.00  0.00           O
ATOM    603  C1' RC3    19      29.788  17.185  21.484  1.00  0.00           C
ATOM    604  H1' RC3    19      30.228  17.565  20.562  1.00  0.00           H
ATOM    605  N1  RC3    19      30.332  17.786  22.738  1.00  0.00           N
ATOM    606  C6  RC3    19      29.590  17.799  23.879  1.00  0.00           C
ATOM    607  H6  RC3    19      28.651  17.271  23.948  1.00  0.00           H
ATOM    608  C5  RC3    19      30.122  18.468  24.960  1.00  0.00           C
ATOM    609  H5  RC3    19      29.655  18.430  25.933  1.00  0.00           H
ATOM    610  C4  RC3    19      31.375  19.184  24.785  1.00  0.00           C
ATOM    611  N4  RC3    19      31.895  19.774  25.829  1.00  0.00           N
ATOM    612  H41 RC3    19      32.810  20.201  25.791  1.00  0.00           H
ATOM    613  H42 RC3    19      31.379  19.604  26.681  1.00  0.00           H
ATOM    614  N3  RC3    19      32.090  19.098  23.704  1.00  0.00           N
ATOM    615  C2  RC3    19      31.597  18.348  22.687  1.00  0.00           C
ATOM    616  O2  RC3    19      32.247  18.270  21.650  1.00  0.00           O
ATOM    617  C3' RC3    19      28.965  15.159  20.692  1.00  0.00           C
ATOM    618  H3' RC3    19      28.676  14.189  21.095  1.00  0.00           H
ATOM    619  C2' RC3    19      30.083  15.686  21.477  1.00  0.00           C
ATOM    620  H2' RC3    19      29.844  15.375  22.494  1.00  0.00           H
ATOM    621  O2' RC3    19      31.359  15.319  20.964  1.00  0.00           O
ATOM    622 HO2' RC3    19      31.986  15.558  21.651  1.00  0.00           H
ATOM    623  O3' RC3    19      29.330  15.150  19.284  1.00  0.00           O
ATOM    624 HO3' RC3    19      30.191  15.552  19.149  1.00  0.00           H
END
