# Supplementary material for: Simple Adjustment of Intranucleotide Base-Phosphate Interaction in the OL3 AMBER Force Field Improves RNA Simulations
Source: J Chem Theory Comput. 2023 Nov 9;19(22):8423–33. doi: 10.1021/acs.jctc.3c00990 (PMC10687871; doi:10.1021/acs.jctc.3c00990)
Supplement: Supplementary file 2 — ct3c00990_si_002.zip [file ct3c00990_si_002.zip › 1RNA_start.pdb]

ATOM      1 HO5' RU5     1      10.363  22.827  28.856  1.00  0.00           H
ATOM      2  O5' RU5     1      10.544  22.747  29.795  1.00  0.00           O
ATOM      3  C5' RU5     1      11.911  22.987  30.020  1.00  0.00           C
ATOM      4  H5' RU5     1      12.111  24.053  29.921  1.00  0.00           H
ATOM      5 H5'' RU5     1      12.537  22.402  29.346  1.00  0.00           H
ATOM      6  C4' RU5     1      12.346  22.775  31.462  1.00  0.00           C
ATOM      7  H4' RU5     1      11.890  23.533  32.099  1.00  0.00           H
ATOM      8  O4' RU5     1      12.114  21.446  31.893  1.00  0.00           O
ATOM      9  C1' RU5     1      13.332  20.844  32.270  1.00  0.00           C
ATOM     10  H1' RU5     1      12.896  20.326  33.125  1.00  0.00           H
ATOM     11  N1  RU5     1      14.110  19.884  31.362  1.00  0.00           N
ATOM     12  C6  RU5     1      13.561  19.439  30.215  1.00  0.00           C
ATOM     13  H6  RU5     1      12.658  19.983  29.978  1.00  0.00           H
ATOM     14  C5  RU5     1      14.096  18.509  29.394  1.00  0.00           C
ATOM     15  H5  RU5     1      13.649  18.212  28.456  1.00  0.00           H
ATOM     16  C4  RU5     1      15.356  17.945  29.899  1.00  0.00           C
ATOM     17  O4  RU5     1      15.931  17.075  29.259  1.00  0.00           O
ATOM     18  N3  RU5     1      15.794  18.309  31.116  1.00  0.00           N
ATOM     19  H3  RU5     1      16.642  17.840  31.398  1.00  0.00           H
ATOM     20  C2  RU5     1      15.234  19.267  31.896  1.00  0.00           C
ATOM     21  O2  RU5     1      15.772  19.575  32.978  1.00  0.00           O
ATOM     22  C3' RU5     1      13.836  23.000  31.566  1.00  0.00           C
ATOM     23  H3' RU5     1      14.462  22.569  30.785  1.00  0.00           H
ATOM     24  C2' RU5     1      14.132  22.128  32.748  1.00  0.00           C
ATOM     25  H2' RU5     1      15.201  21.915  32.768  1.00  0.00           H
ATOM     26  O2' RU5     1      13.667  22.534  34.110  1.00  0.00           O
ATOM     27 HO2' RU5     1      14.162  22.051  34.776  1.00  0.00           H
ATOM     28  O3' RU5     1      14.133  24.384  31.793  1.00  0.00           O
ATOM     29  P   RU      2      15.382  25.134  31.201  1.00  0.00           P
ATOM     30  OP1 RU      2      15.095  26.537  31.295  1.00  0.00           O
ATOM     31  OP2 RU      2      15.826  24.673  29.863  1.00  0.00           O
ATOM     32  O5' RU      2      16.522  24.842  32.233  1.00  0.00           O
ATOM     33  C5' RU      2      16.367  25.099  33.599  1.00  0.00           C
ATOM     34  H5' RU      2      15.326  24.889  33.845  1.00  0.00           H
ATOM     35 H5'' RU      2      16.583  26.148  33.800  1.00  0.00           H
ATOM     36  C4' RU      2      17.328  24.144  34.412  1.00  0.00           C
ATOM     37  H4' RU      2      17.047  24.423  35.427  1.00  0.00           H
ATOM     38  O4' RU      2      17.031  22.797  34.197  1.00  0.00           O
ATOM     39  C1' RU      2      18.156  21.919  34.233  1.00  0.00           C
ATOM     40  H1' RU      2      18.049  21.129  34.977  1.00  0.00           H
ATOM     41  N1  RU      2      18.601  21.306  32.919  1.00  0.00           N
ATOM     42  C6  RU      2      17.959  21.734  31.781  1.00  0.00           C
ATOM     43  H6  RU      2      17.311  22.597  31.823  1.00  0.00           H
ATOM     44  C5  RU      2      18.101  21.201  30.591  1.00  0.00           C
ATOM     45  H5  RU      2      17.534  21.593  29.759  1.00  0.00           H
ATOM     46  C4  RU      2      18.860  19.996  30.439  1.00  0.00           C
ATOM     47  O4  RU      2      19.076  19.373  29.416  1.00  0.00           O
ATOM     48  N3  RU      2      19.451  19.543  31.589  1.00  0.00           N
ATOM     49  H3  RU      2      19.982  18.686  31.519  1.00  0.00           H
ATOM     50  C2  RU      2      19.327  20.121  32.830  1.00  0.00           C
ATOM     51  O2  RU      2      19.674  19.499  33.816  1.00  0.00           O
ATOM     52  C3' RU      2      18.840  24.223  34.165  1.00  0.00           C
ATOM     53  H3' RU      2      19.080  24.180  33.102  1.00  0.00           H
ATOM     54  C2' RU      2      19.237  22.906  34.729  1.00  0.00           C
ATOM     55  H2' RU      2      20.174  22.496  34.351  1.00  0.00           H
ATOM     56  O2' RU      2      19.287  22.991  36.199  1.00  0.00           O
ATOM     57 HO2' RU      2      19.784  23.789  36.394  1.00  0.00           H
ATOM     58  O3' RU      2      19.427  25.449  34.702  1.00  0.00           O
ATOM     59  P   RA      3      20.907  25.886  34.274  1.00  0.00           P
ATOM     60  OP1 RA      3      21.406  26.868  35.264  1.00  0.00           O
ATOM     61  OP2 RA      3      20.921  26.201  32.831  1.00  0.00           O
ATOM     62  O5' RA      3      21.777  24.553  34.476  1.00  0.00           O
ATOM     63  C5' RA      3      22.301  24.250  35.824  1.00  0.00           C
ATOM     64  H5' RA      3      21.443  24.264  36.496  1.00  0.00           H
ATOM     65 H5'' RA      3      22.846  25.134  36.154  1.00  0.00           H
ATOM     66  C4' RA      3      23.149  23.005  35.999  1.00  0.00           C
ATOM     67  H4' RA      3      23.190  22.775  37.064  1.00  0.00           H
ATOM     68  O4' RA      3      22.531  21.934  35.305  1.00  0.00           O
ATOM     69  C1' RA      3      23.400  21.069  34.588  1.00  0.00           C
ATOM     70  H1' RA      3      23.292  20.000  34.771  1.00  0.00           H
ATOM     71  N9  RA      3      23.127  21.175  33.133  1.00  0.00           N
ATOM     72  C8  RA      3      22.390  22.073  32.386  1.00  0.00           C
ATOM     73  H8  RA      3      21.917  22.905  32.886  1.00  0.00           H
ATOM     74  N7  RA      3      22.104  21.778  31.178  1.00  0.00           N
ATOM     75  C5  RA      3      22.891  20.629  31.077  1.00  0.00           C
ATOM     76  C6  RA      3      23.171  19.802  29.986  1.00  0.00           C
ATOM     77  N6  RA      3      22.725  20.001  28.785  1.00  0.00           N
ATOM     78  H61 RA      3      23.001  19.397  28.025  1.00  0.00           H
ATOM     79  H62 RA      3      21.871  20.534  28.696  1.00  0.00           H
ATOM     80  N1  RA      3      24.012  18.737  30.151  1.00  0.00           N
ATOM     81  C2  RA      3      24.546  18.520  31.368  1.00  0.00           C
ATOM     82  H2  RA      3      25.060  17.586  31.541  1.00  0.00           H
ATOM     83  N3  RA      3      24.349  19.202  32.493  1.00  0.00           N
ATOM     84  C4  RA      3      23.532  20.264  32.234  1.00  0.00           C
ATOM     85  C3' RA      3      24.516  23.075  35.294  1.00  0.00           C
ATOM     86  H3' RA      3      24.313  23.535  34.327  1.00  0.00           H
ATOM     87  C2' RA      3      24.811  21.600  34.975  1.00  0.00           C
ATOM     88  H2' RA      3      25.540  21.596  34.165  1.00  0.00           H
ATOM     89  O2' RA      3      25.311  20.851  36.066  1.00  0.00           O
ATOM     90 HO2' RA      3      25.462  19.978  35.698  1.00  0.00           H
ATOM     91  O3' RA      3      25.564  23.879  35.746  1.00  0.00           O
ATOM     92  P   RU      4      26.687  24.481  34.867  1.00  0.00           P
ATOM     93  OP1 RU      4      27.511  25.278  35.851  1.00  0.00           O
ATOM     94  OP2 RU      4      26.081  25.083  33.669  1.00  0.00           O
ATOM     95  O5' RU      4      27.537  23.271  34.293  1.00  0.00           O
ATOM     96  C5' RU      4      28.176  22.286  35.157  1.00  0.00           C
ATOM     97  H5' RU      4      27.420  21.833  35.799  1.00  0.00           H
ATOM     98 H5'' RU      4      28.985  22.657  35.786  1.00  0.00           H
ATOM     99  C4' RU      4      28.848  21.257  34.213  1.00  0.00           C
ATOM    100  H4' RU      4      29.428  20.546  34.802  1.00  0.00           H
ATOM    101  O4' RU      4      27.852  20.461  33.573  1.00  0.00           O
ATOM    102  C1' RU      4      28.334  20.133  32.301  1.00  0.00           C
ATOM    103  H1' RU      4      28.353  19.047  32.209  1.00  0.00           H
ATOM    104  N1  RU      4      27.446  20.748  31.306  1.00  0.00           N
ATOM    105  C6  RU      4      26.846  21.931  31.509  1.00  0.00           C
ATOM    106  H6  RU      4      27.076  22.563  32.354  1.00  0.00           H
ATOM    107  C5  RU      4      26.148  22.552  30.518  1.00  0.00           C
ATOM    108  H5  RU      4      25.968  23.613  30.610  1.00  0.00           H
ATOM    109  C4  RU      4      25.836  21.862  29.243  1.00  0.00           C
ATOM    110  O4  RU      4      25.180  22.314  28.307  1.00  0.00           O
ATOM    111  N3  RU      4      26.422  20.615  29.186  1.00  0.00           N
ATOM    112  H3  RU      4      26.385  20.237  28.250  1.00  0.00           H
ATOM    113  C2  RU      4      27.283  20.078  30.115  1.00  0.00           C
ATOM    114  O2  RU      4      27.995  19.080  29.823  1.00  0.00           O
ATOM    115  C3' RU      4      29.690  21.820  33.060  1.00  0.00           C
ATOM    116  H3' RU      4      29.228  22.652  32.529  1.00  0.00           H
ATOM    117  C2' RU      4      29.714  20.662  32.079  1.00  0.00           C
ATOM    118  H2' RU      4      29.926  20.936  31.046  1.00  0.00           H
ATOM    119  O2' RU      4      30.593  19.639  32.342  1.00  0.00           O
ATOM    120 HO2' RU      4      31.383  19.953  32.787  1.00  0.00           H
ATOM    121  O3' RU      4      31.053  22.120  33.463  1.00  0.00           O
ATOM    122  P   RA      5      31.828  23.208  32.603  1.00  0.00           P
ATOM    123  OP1 RA      5      33.104  23.581  33.287  1.00  0.00           O
ATOM    124  OP2 RA      5      30.858  24.292  32.250  1.00  0.00           O
ATOM    125  O5' RA      5      32.148  22.417  31.220  1.00  0.00           O
ATOM    126  C5' RA      5      33.040  21.308  31.116  1.00  0.00           C
ATOM    127  H5' RA      5      32.880  20.538  31.871  1.00  0.00           H
ATOM    128 H5'' RA      5      34.013  21.729  31.365  1.00  0.00           H
ATOM    129  C4' RA      5      33.088  20.666  29.702  1.00  0.00           C
ATOM    130  H4' RA      5      33.775  19.831  29.562  1.00  0.00           H
ATOM    131  O4' RA      5      31.749  20.185  29.385  1.00  0.00           O
ATOM    132  C1' RA      5      31.488  20.282  27.998  1.00  0.00           C
ATOM    133  H1' RA      5      31.194  19.323  27.573  1.00  0.00           H
ATOM    134  N9  RA      5      30.374  21.230  27.718  1.00  0.00           N
ATOM    135  C8  RA      5      29.792  22.212  28.527  1.00  0.00           C
ATOM    136  H8  RA      5      30.113  22.478  29.524  1.00  0.00           H
ATOM    137  N7  RA      5      28.910  22.982  27.975  1.00  0.00           N
ATOM    138  C5  RA      5      28.782  22.349  26.729  1.00  0.00           C
ATOM    139  C6  RA      5      27.924  22.484  25.621  1.00  0.00           C
ATOM    140  N6  RA      5      26.893  23.361  25.664  1.00  0.00           N
ATOM    141  H61 RA      5      26.396  23.437  24.788  1.00  0.00           H
ATOM    142  H62 RA      5      26.895  24.011  26.436  1.00  0.00           H
ATOM    143  N1  RA      5      28.092  21.836  24.523  1.00  0.00           N
ATOM    144  C2  RA      5      29.046  20.919  24.447  1.00  0.00           C
ATOM    145  H2  RA      5      29.202  20.394  23.516  1.00  0.00           H
ATOM    146  N3  RA      5      29.907  20.605  25.410  1.00  0.00           N
ATOM    147  C4  RA      5      29.746  21.373  26.556  1.00  0.00           C
ATOM    148  C3' RA      5      33.307  21.635  28.568  1.00  0.00           C
ATOM    149  H3' RA      5      32.664  22.466  28.858  1.00  0.00           H
ATOM    150  C2' RA      5      32.707  20.916  27.356  1.00  0.00           C
ATOM    151  H2' RA      5      32.447  21.681  26.625  1.00  0.00           H
ATOM    152  O2' RA      5      33.510  19.848  26.850  1.00  0.00           O
ATOM    153 HO2' RA      5      34.425  20.133  26.805  1.00  0.00           H
ATOM    154  O3' RA      5      34.636  22.059  28.364  1.00  0.00           O
ATOM    155  P   RU      6      35.026  23.541  27.970  1.00  0.00           P
ATOM    156  OP1 RU      6      36.436  23.762  28.148  1.00  0.00           O
ATOM    157  OP2 RU      6      33.996  24.499  28.534  1.00  0.00           O
ATOM    158  O5' RU      6      34.862  23.462  26.323  1.00  0.00           O
ATOM    159  C5' RU      6      35.613  22.499  25.591  1.00  0.00           C
ATOM    160  H5' RU      6      35.570  21.554  26.133  1.00  0.00           H
ATOM    161 H5'' RU      6      36.652  22.818  25.519  1.00  0.00           H
ATOM    162  C4' RU      6      34.999  22.296  24.225  1.00  0.00           C
ATOM    163  H4' RU      6      35.629  21.701  23.564  1.00  0.00           H
ATOM    164  O4' RU      6      33.693  21.702  24.189  1.00  0.00           O
ATOM    165  C1' RU      6      32.871  22.550  23.313  1.00  0.00           C
ATOM    166  H1' RU      6      32.366  21.900  22.599  1.00  0.00           H
ATOM    167  N1  RU      6      31.784  23.437  23.806  1.00  0.00           N
ATOM    168  C6  RU      6      31.864  23.906  25.042  1.00  0.00           C
ATOM    169  H6  RU      6      32.759  23.663  25.594  1.00  0.00           H
ATOM    170  C5  RU      6      30.839  24.657  25.580  1.00  0.00           C
ATOM    171  H5  RU      6      30.927  25.028  26.591  1.00  0.00           H
ATOM    172  C4  RU      6      29.672  25.081  24.841  1.00  0.00           C
ATOM    173  O4  RU      6      28.792  25.814  25.299  1.00  0.00           O
ATOM    174  N3  RU      6      29.727  24.553  23.572  1.00  0.00           N
ATOM    175  H3  RU      6      28.882  24.599  23.021  1.00  0.00           H
ATOM    176  C2  RU      6      30.672  23.699  23.043  1.00  0.00           C
ATOM    177  O2  RU      6      30.577  23.406  21.845  1.00  0.00           O
ATOM    178  C3' RU      6      34.918  23.656  23.436  1.00  0.00           C
ATOM    179  H3' RU      6      34.595  24.537  23.990  1.00  0.00           H
ATOM    180  C2' RU      6      33.782  23.340  22.448  1.00  0.00           C
ATOM    181  H2' RU      6      33.352  24.258  22.047  1.00  0.00           H
ATOM    182  O2' RU      6      34.283  22.481  21.436  1.00  0.00           O
ATOM    183 HO2' RU      6      35.192  22.263  21.655  1.00  0.00           H
ATOM    184  O3' RU      6      36.162  23.854  22.739  1.00  0.00           O
ATOM    185  P   RA      7      36.512  25.302  22.046  1.00  0.00           P
ATOM    186  OP1 RA      7      37.894  25.095  21.517  1.00  0.00           O
ATOM    187  OP2 RA      7      36.308  26.336  23.130  1.00  0.00           O
ATOM    188  O5' RA      7      35.504  25.739  20.860  1.00  0.00           O
ATOM    189  C5' RA      7      35.677  25.188  19.566  1.00  0.00           C
ATOM    190  H5' RA      7      35.809  24.112  19.683  1.00  0.00           H
ATOM    191 H5'' RA      7      36.622  25.555  19.166  1.00  0.00           H
ATOM    192  C4' RA      7      34.457  25.452  18.710  1.00  0.00           C
ATOM    193  H4' RA      7      34.477  24.819  17.823  1.00  0.00           H
ATOM    194  O4' RA      7      33.332  24.993  19.434  1.00  0.00           O
ATOM    195  C1' RA      7      32.259  25.920  19.164  1.00  0.00           C
ATOM    196  H1' RA      7      31.351  25.475  18.758  1.00  0.00           H
ATOM    197  N9  RA      7      31.936  26.734  20.300  1.00  0.00           N
ATOM    198  C8  RA      7      32.589  26.724  21.477  1.00  0.00           C
ATOM    199  H8  RA      7      33.582  26.348  21.674  1.00  0.00           H
ATOM    200  N7  RA      7      31.870  27.313  22.438  1.00  0.00           N
ATOM    201  C5  RA      7      30.659  27.635  21.840  1.00  0.00           C
ATOM    202  C6  RA      7      29.364  27.938  22.265  1.00  0.00           C
ATOM    203  N6  RA      7      29.077  28.311  23.516  1.00  0.00           N
ATOM    204  H61 RA      7      28.138  28.584  23.766  1.00  0.00           H
ATOM    205  H62 RA      7      29.804  28.243  24.214  1.00  0.00           H
ATOM    206  N1  RA      7      28.299  28.036  21.391  1.00  0.00           N
ATOM    207  C2  RA      7      28.498  27.781  20.122  1.00  0.00           C
ATOM    208  H2  RA      7      27.595  27.738  19.531  1.00  0.00           H
ATOM    209  N3  RA      7      29.643  27.276  19.567  1.00  0.00           N
ATOM    210  C4  RA      7      30.667  27.301  20.509  1.00  0.00           C
ATOM    211  C3' RA      7      34.275  26.925  18.352  1.00  0.00           C
ATOM    212  H3' RA      7      34.576  27.494  19.232  1.00  0.00           H
ATOM    213  C2' RA      7      32.793  26.891  18.118  1.00  0.00           C
ATOM    214  H2' RA      7      32.300  27.862  18.075  1.00  0.00           H
ATOM    215  O2' RA      7      32.463  26.271  16.833  1.00  0.00           O
ATOM    216 HO2' RA      7      31.606  26.570  16.522  1.00  0.00           H
ATOM    217  O3' RA      7      35.095  27.313  17.173  1.00  0.00           O
ATOM    218  P   RU      8      35.200  28.888  16.887  1.00  0.00           P
ATOM    219  OP1 RU      8      36.172  29.030  15.744  1.00  0.00           O
ATOM    220  OP2 RU      8      35.651  29.498  18.201  1.00  0.00           O
ATOM    221  O5' RU      8      33.803  29.571  16.499  1.00  0.00           O
ATOM    222  C5' RU      8      33.226  29.436  15.237  1.00  0.00           C
ATOM    223  H5' RU      8      32.996  28.388  15.049  1.00  0.00           H
ATOM    224 H5'' RU      8      33.937  29.907  14.558  1.00  0.00           H
ATOM    225  C4' RU      8      31.921  30.178  15.251  1.00  0.00           C
ATOM    226  H4' RU      8      31.519  30.084  14.242  1.00  0.00           H
ATOM    227  O4' RU      8      31.019  29.601  16.175  1.00  0.00           O
ATOM    228  C1' RU      8      30.172  30.629  16.700  1.00  0.00           C
ATOM    229  H1' RU      8      29.122  30.375  16.555  1.00  0.00           H
ATOM    230  N1  RU      8      30.259  30.760  18.150  1.00  0.00           N
ATOM    231  C6  RU      8      31.472  30.587  18.739  1.00  0.00           C
ATOM    232  H6  RU      8      32.332  30.449  18.100  1.00  0.00           H
ATOM    233  C5  RU      8      31.497  30.548  20.122  1.00  0.00           C
ATOM    234  H5  RU      8      32.400  30.418  20.700  1.00  0.00           H
ATOM    235  C4  RU      8      30.361  30.824  20.948  1.00  0.00           C
ATOM    236  O4  RU      8      30.297  31.039  22.130  1.00  0.00           O
ATOM    237  N3  RU      8      29.228  30.997  20.202  1.00  0.00           N
ATOM    238  H3  RU      8      28.335  31.046  20.673  1.00  0.00           H
ATOM    239  C2  RU      8      29.126  31.096  18.829  1.00  0.00           C
ATOM    240  O2  RU      8      28.069  31.476  18.334  1.00  0.00           O
ATOM    241  C3' RU      8      31.951  31.696  15.590  1.00  0.00           C
ATOM    242  H3' RU      8      32.678  31.753  16.400  1.00  0.00           H
ATOM    243  C2' RU      8      30.559  31.885  15.880  1.00  0.00           C
ATOM    244  H2' RU      8      30.500  32.846  16.393  1.00  0.00           H
ATOM    245  O2' RU      8      29.631  31.970  14.831  1.00  0.00           O
ATOM    246 HO2' RU      8      30.143  32.312  14.095  1.00  0.00           H
ATOM    247  O3' RU      8      32.431  32.497  14.527  1.00  0.00           O
ATOM    248  P   RA      9      33.046  33.978  14.801  1.00  0.00           P
ATOM    249  OP1 RA      9      33.644  34.607  13.627  1.00  0.00           O
ATOM    250  OP2 RA      9      33.927  33.859  16.012  1.00  0.00           O
ATOM    251  O5' RA      9      31.749  34.738  15.341  1.00  0.00           O
ATOM    252  C5' RA      9      30.853  35.492  14.492  1.00  0.00           C
ATOM    253  H5' RA      9      30.426  34.829  13.739  1.00  0.00           H
ATOM    254 H5'' RA      9      31.421  36.321  14.069  1.00  0.00           H
ATOM    255  C4' RA      9      29.691  36.111  15.308  1.00  0.00           C
ATOM    256  H4' RA      9      29.124  36.676  14.568  1.00  0.00           H
ATOM    257  O4' RA      9      28.749  35.230  16.011  1.00  0.00           O
ATOM    258  C1' RA      9      28.261  35.928  17.142  1.00  0.00           C
ATOM    259  H1' RA      9      27.172  35.920  17.109  1.00  0.00           H
ATOM    260  N9  RA      9      28.898  35.304  18.411  1.00  0.00           N
ATOM    261  C8  RA      9      30.029  34.517  18.497  1.00  0.00           C
ATOM    262  H8  RA      9      30.713  34.369  17.674  1.00  0.00           H
ATOM    263  N7  RA      9      30.329  34.137  19.682  1.00  0.00           N
ATOM    264  C5  RA      9      29.231  34.734  20.424  1.00  0.00           C
ATOM    265  C6  RA      9      28.934  34.759  21.798  1.00  0.00           C
ATOM    266  N6  RA      9      29.711  34.163  22.682  1.00  0.00           N
ATOM    267  H61 RA      9      29.386  34.068  23.634  1.00  0.00           H
ATOM    268  H62 RA      9      30.595  33.872  22.289  1.00  0.00           H
ATOM    269  N1  RA      9      27.963  35.492  22.294  1.00  0.00           N
ATOM    270  C2  RA      9      27.201  36.150  21.403  1.00  0.00           C
ATOM    271  H2  RA      9      26.362  36.694  21.810  1.00  0.00           H
ATOM    272  N3  RA      9      27.318  36.235  20.095  1.00  0.00           N
ATOM    273  C4  RA      9      28.439  35.521  19.669  1.00  0.00           C
ATOM    274  C3' RA      9      30.068  37.197  16.374  1.00  0.00           C
ATOM    275  H3' RA      9      30.784  36.720  17.043  1.00  0.00           H
ATOM    276  C2' RA      9      28.706  37.370  16.979  1.00  0.00           C
ATOM    277  H2' RA      9      28.762  37.917  17.920  1.00  0.00           H
ATOM    278  O2' RA      9      27.760  38.091  16.218  1.00  0.00           O
ATOM    279 HO2' RA      9      28.136  38.322  15.365  1.00  0.00           H
ATOM    280  O3' RA      9      30.643  38.357  15.754  1.00  0.00           O
ATOM    281  P   RU     10      31.649  39.273  16.616  1.00  0.00           P
ATOM    282  OP1 RU     10      31.968  40.417  15.764  1.00  0.00           O
ATOM    283  OP2 RU     10      32.718  38.420  17.033  1.00  0.00           O
ATOM    284  O5' RU     10      30.724  39.794  17.895  1.00  0.00           O
ATOM    285  C5' RU     10      29.674  40.711  17.724  1.00  0.00           C
ATOM    286  H5' RU     10      28.858  40.384  17.080  1.00  0.00           H
ATOM    287 H5'' RU     10      30.013  41.671  17.336  1.00  0.00           H
ATOM    288  C4' RU     10      28.897  41.043  19.063  1.00  0.00           C
ATOM    289  H4' RU     10      28.041  41.692  18.877  1.00  0.00           H
ATOM    290  O4' RU     10      28.501  39.820  19.667  1.00  0.00           O
ATOM    291  C1' RU     10      28.434  39.986  21.058  1.00  0.00           C
ATOM    292  H1' RU     10      27.409  39.866  21.410  1.00  0.00           H
ATOM    293  N1  RU     10      29.486  39.077  21.761  1.00  0.00           N
ATOM    294  C6  RU     10      30.692  38.639  21.162  1.00  0.00           C
ATOM    295  H6  RU     10      30.822  38.921  20.128  1.00  0.00           H
ATOM    296  C5  RU     10      31.540  37.792  21.800  1.00  0.00           C
ATOM    297  H5  RU     10      32.360  37.351  21.251  1.00  0.00           H
ATOM    298  C4  RU     10      31.352  37.413  23.163  1.00  0.00           C
ATOM    299  O4  RU     10      32.107  36.662  23.796  1.00  0.00           O
ATOM    300  N3  RU     10      30.239  37.948  23.753  1.00  0.00           N
ATOM    301  H3  RU     10      30.027  37.723  24.714  1.00  0.00           H
ATOM    302  C2  RU     10      29.243  38.694  23.094  1.00  0.00           C
ATOM    303  O2  RU     10      28.224  39.055  23.634  1.00  0.00           O
ATOM    304  C3' RU     10      29.720  41.844  20.052  1.00  0.00           C
ATOM    305  H3' RU     10      30.649  41.278  20.128  1.00  0.00           H
ATOM    306  C2' RU     10      28.865  41.504  21.316  1.00  0.00           C
ATOM    307  H2' RU     10      29.460  41.493  22.229  1.00  0.00           H
ATOM    308  O2' RU     10      27.747  42.430  21.553  1.00  0.00           O
ATOM    309 HO2' RU     10      27.097  42.121  20.918  1.00  0.00           H
ATOM    310  O3' RU     10      29.876  43.193  19.795  1.00  0.00           O
ATOM    311  P   RA     11      31.064  44.035  20.233  1.00  0.00           P
ATOM    312  OP1 RA     11      30.970  45.341  19.532  1.00  0.00           O
ATOM    313  OP2 RA     11      32.197  43.150  19.988  1.00  0.00           O
ATOM    314  O5' RA     11      30.737  44.116  21.823  1.00  0.00           O
ATOM    315  C5' RA     11      31.784  44.319  22.782  1.00  0.00           C
ATOM    316  H5' RA     11      32.178  45.324  22.628  1.00  0.00           H
ATOM    317 H5'' RA     11      32.563  43.562  22.868  1.00  0.00           H
ATOM    318  C4' RA     11      31.188  44.267  24.197  1.00  0.00           C
ATOM    319  H4' RA     11      30.430  45.050  24.229  1.00  0.00           H
ATOM    320  O4' RA     11      30.453  43.050  24.443  1.00  0.00           O
ATOM    321  C1' RA     11      30.917  42.513  25.697  1.00  0.00           C
ATOM    322  H1' RA     11      30.111  42.079  26.289  1.00  0.00           H
ATOM    323  N9  RA     11      31.865  41.390  25.500  1.00  0.00           N
ATOM    324  C8  RA     11      32.750  41.164  24.459  1.00  0.00           C
ATOM    325  H8  RA     11      32.656  41.828  23.612  1.00  0.00           H
ATOM    326  N7  RA     11      33.589  40.197  24.613  1.00  0.00           N
ATOM    327  C5  RA     11      33.224  39.703  25.880  1.00  0.00           C
ATOM    328  C6  RA     11      33.594  38.572  26.651  1.00  0.00           C
ATOM    329  N6  RA     11      34.261  37.497  26.171  1.00  0.00           N
ATOM    330  H61 RA     11      34.332  36.647  26.711  1.00  0.00           H
ATOM    331  H62 RA     11      34.603  37.588  25.225  1.00  0.00           H
ATOM    332  N1  RA     11      33.062  38.483  27.878  1.00  0.00           N
ATOM    333  C2  RA     11      32.236  39.385  28.367  1.00  0.00           C
ATOM    334  H2  RA     11      31.862  39.308  29.377  1.00  0.00           H
ATOM    335  N3  RA     11      31.737  40.436  27.726  1.00  0.00           N
ATOM    336  C4  RA     11      32.262  40.524  26.471  1.00  0.00           C
ATOM    337  C3' RA     11      32.155  44.460  25.380  1.00  0.00           C
ATOM    338  H3' RA     11      33.101  43.964  25.159  1.00  0.00           H
ATOM    339  C2' RA     11      31.503  43.725  26.503  1.00  0.00           C
ATOM    340  H2' RA     11      32.217  43.342  27.232  1.00  0.00           H
ATOM    341  O2' RA     11      30.470  44.350  27.234  1.00  0.00           O
ATOM    342 HO2' RA     11      30.922  45.140  27.539  1.00  0.00           H
ATOM    343  O3' RA     11      32.225  45.838  25.761  1.00  0.00           O
ATOM    344  P   RU     12      33.486  46.372  26.503  1.00  0.00           P
ATOM    345  OP1 RU     12      33.024  47.766  26.735  1.00  0.00           O
ATOM    346  OP2 RU     12      34.690  46.188  25.637  1.00  0.00           O
ATOM    347  O5' RU     12      33.552  45.493  27.875  1.00  0.00           O
ATOM    348  C5' RU     12      32.953  45.786  29.105  1.00  0.00           C
ATOM    349  H5' RU     12      31.880  45.924  28.969  1.00  0.00           H
ATOM    350 H5'' RU     12      33.433  46.682  29.498  1.00  0.00           H
ATOM    351  C4' RU     12      33.155  44.636  30.122  1.00  0.00           C
ATOM    352  H4' RU     12      32.440  44.777  30.933  1.00  0.00           H
ATOM    353  O4' RU     12      32.873  43.405  29.512  1.00  0.00           O
ATOM    354  C1' RU     12      33.626  42.369  30.166  1.00  0.00           C
ATOM    355  H1' RU     12      32.934  41.579  30.458  1.00  0.00           H
ATOM    356  N1  RU     12      34.576  41.688  29.185  1.00  0.00           N
ATOM    357  C6  RU     12      34.978  42.333  27.961  1.00  0.00           C
ATOM    358  H6  RU     12      34.521  43.255  27.634  1.00  0.00           H
ATOM    359  C5  RU     12      35.867  41.754  27.151  1.00  0.00           C
ATOM    360  H5  RU     12      36.187  42.285  26.266  1.00  0.00           H
ATOM    361  C4  RU     12      36.496  40.491  27.456  1.00  0.00           C
ATOM    362  O4  RU     12      37.341  39.939  26.740  1.00  0.00           O
ATOM    363  N3  RU     12      36.064  39.865  28.560  1.00  0.00           N
ATOM    364  H3  RU     12      36.422  38.924  28.640  1.00  0.00           H
ATOM    365  C2  RU     12      35.170  40.426  29.495  1.00  0.00           C
ATOM    366  O2  RU     12      34.915  39.827  30.519  1.00  0.00           O
ATOM    367  C3' RU     12      34.545  44.514  30.784  1.00  0.00           C
ATOM    368  H3' RU     12      35.233  44.534  29.939  1.00  0.00           H
ATOM    369  C2' RU     12      34.364  43.045  31.336  1.00  0.00           C
ATOM    370  H2' RU     12      35.306  42.562  31.596  1.00  0.00           H
ATOM    371  O2' RU     12      33.449  43.103  32.484  1.00  0.00           O
ATOM    372 HO2' RU     12      33.852  42.662  33.234  1.00  0.00           H
ATOM    373  O3' RU     12      34.967  45.380  31.877  1.00  0.00           O
ATOM    374  P   RA     13      36.459  45.671  32.139  1.00  0.00           P
ATOM    375  OP1 RA     13      36.601  46.765  33.090  1.00  0.00           O
ATOM    376  OP2 RA     13      37.188  45.784  30.903  1.00  0.00           O
ATOM    377  O5' RA     13      37.023  44.346  32.910  1.00  0.00           O
ATOM    378  C5' RA     13      36.680  43.965  34.233  1.00  0.00           C
ATOM    379  H5' RA     13      35.628  43.680  34.243  1.00  0.00           H
ATOM    380 H5'' RA     13      36.884  44.880  34.789  1.00  0.00           H
ATOM    381  C4' RA     13      37.439  42.784  34.773  1.00  0.00           C
ATOM    382  H4' RA     13      37.219  42.618  35.828  1.00  0.00           H
ATOM    383  O4' RA     13      37.036  41.549  34.020  1.00  0.00           O
ATOM    384  C1' RA     13      38.130  40.693  33.827  1.00  0.00           C
ATOM    385  H1' RA     13      37.952  39.681  34.192  1.00  0.00           H
ATOM    386  N9  RA     13      38.445  40.612  32.433  1.00  0.00           N
ATOM    387  C8  RA     13      38.181  41.471  31.437  1.00  0.00           C
ATOM    388  H8  RA     13      37.630  42.387  31.594  1.00  0.00           H
ATOM    389  N7  RA     13      38.472  40.998  30.225  1.00  0.00           N
ATOM    390  C5  RA     13      39.069  39.727  30.505  1.00  0.00           C
ATOM    391  C6  RA     13      39.668  38.694  29.706  1.00  0.00           C
ATOM    392  N6  RA     13      39.691  38.696  28.375  1.00  0.00           N
ATOM    393  H61 RA     13      40.057  37.860  27.942  1.00  0.00           H
ATOM    394  H62 RA     13      39.130  39.406  27.926  1.00  0.00           H
ATOM    395  N1  RA     13      40.140  37.558  30.349  1.00  0.00           N
ATOM    396  C2  RA     13      40.155  37.547  31.692  1.00  0.00           C
ATOM    397  H2  RA     13      40.624  36.693  32.157  1.00  0.00           H
ATOM    398  N3  RA     13      39.634  38.488  32.456  1.00  0.00           N
ATOM    399  C4  RA     13      39.099  39.563  31.832  1.00  0.00           C
ATOM    400  C3' RA     13      38.982  42.778  34.675  1.00  0.00           C
ATOM    401  H3' RA     13      39.371  43.171  33.736  1.00  0.00           H
ATOM    402  C2' RA     13      39.266  41.289  34.646  1.00  0.00           C
ATOM    403  H2' RA     13      40.208  41.076  34.140  1.00  0.00           H
ATOM    404  O2' RA     13      39.210  40.632  35.811  1.00  0.00           O
ATOM    405 HO2' RA     13      39.215  41.298  36.503  1.00  0.00           H
ATOM    406  O3' RA     13      39.687  43.390  35.702  1.00  0.00           O
ATOM    407  P   RA3    14      41.118  44.014  35.348  1.00  0.00           P
ATOM    408  OP1 RA3    14      41.457  44.872  36.462  1.00  0.00           O
ATOM    409  OP2 RA3    14      41.166  44.601  34.021  1.00  0.00           O
ATOM    410  O5' RA3    14      42.207  42.789  35.283  1.00  0.00           O
ATOM    411  C5' RA3    14      42.403  41.991  36.428  1.00  0.00           C
ATOM    412  H5' RA3    14      41.532  41.698  37.013  1.00  0.00           H
ATOM    413 H5'' RA3    14      43.084  42.420  37.163  1.00  0.00           H
ATOM    414  C4' RA3    14      43.117  40.684  35.964  1.00  0.00           C
ATOM    415  H4' RA3    14      43.198  40.052  36.848  1.00  0.00           H
ATOM    416  O4' RA3    14      42.447  39.971  34.924  1.00  0.00           O
ATOM    417  C1' RA3    14      43.328  39.267  34.127  1.00  0.00           C
ATOM    418  H1' RA3    14      43.128  38.196  34.140  1.00  0.00           H
ATOM    419  N9  RA3    14      43.023  39.718  32.730  1.00  0.00           N
ATOM    420  C8  RA3    14      42.247  40.677  32.162  1.00  0.00           C
ATOM    421  H8  RA3    14      41.763  41.407  32.793  1.00  0.00           H
ATOM    422  N7  RA3    14      42.175  40.704  30.863  1.00  0.00           N
ATOM    423  C5  RA3    14      42.967  39.626  30.516  1.00  0.00           C
ATOM    424  C6  RA3    14      43.185  38.962  29.368  1.00  0.00           C
ATOM    425  N6  RA3    14      42.512  39.256  28.315  1.00  0.00           N
ATOM    426  H61 RA3    14      42.743  38.873  27.410  1.00  0.00           H
ATOM    427  H62 RA3    14      41.771  39.931  28.442  1.00  0.00           H
ATOM    428  N1  RA3    14      44.019  37.929  29.256  1.00  0.00           N
ATOM    429  C2  RA3    14      44.470  37.396  30.397  1.00  0.00           C
ATOM    430  H2  RA3    14      45.038  36.478  30.376  1.00  0.00           H
ATOM    431  N3  RA3    14      44.200  37.830  31.643  1.00  0.00           N
ATOM    432  C4  RA3    14      43.451  38.997  31.645  1.00  0.00           C
ATOM    433  C3' RA3    14      44.587  40.944  35.475  1.00  0.00           C
ATOM    434  H3' RA3    14      44.674  41.865  34.897  1.00  0.00           H
ATOM    435  C2' RA3    14      44.813  39.709  34.549  1.00  0.00           C
ATOM    436  H2' RA3    14      45.463  39.872  33.689  1.00  0.00           H
ATOM    437  O2' RA3    14      45.412  38.569  35.263  1.00  0.00           O
ATOM    438 HO2' RA3    14      46.215  38.950  35.625  1.00  0.00           H
ATOM    439  O3' RA3    14      45.546  41.043  36.527  1.00  0.00           O
ATOM    440 HO3' RA3    14      45.962  41.891  36.353  1.00  0.00           H
TER   
ATOM    441 HO5' RU5    15      45.449  33.040  21.386  1.00  0.00           H
ATOM    442  O5' RU5    15      46.278  33.446  21.651  1.00  0.00           O
ATOM    443  C5' RU5    15      47.119  32.377  22.174  1.00  0.00           C
ATOM    444  H5' RU5    15      48.132  32.580  21.828  1.00  0.00           H
ATOM    445 H5'' RU5    15      46.832  31.400  21.786  1.00  0.00           H
ATOM    446  C4' RU5    15      47.046  32.200  23.709  1.00  0.00           C
ATOM    447  H4' RU5    15      47.725  31.401  24.008  1.00  0.00           H
ATOM    448  O4' RU5    15      47.340  33.440  24.322  1.00  0.00           O
ATOM    449  C1' RU5    15      46.645  33.573  25.520  1.00  0.00           C
ATOM    450  H1' RU5    15      47.319  33.605  26.376  1.00  0.00           H
ATOM    451  N1  RU5    15      45.704  34.739  25.467  1.00  0.00           N
ATOM    452  C6  RU5    15      45.298  35.389  24.341  1.00  0.00           C
ATOM    453  H6  RU5    15      45.460  34.915  23.385  1.00  0.00           H
ATOM    454  C5  RU5    15      44.512  36.486  24.334  1.00  0.00           C
ATOM    455  H5  RU5    15      44.187  36.930  23.405  1.00  0.00           H
ATOM    456  C4  RU5    15      44.108  37.021  25.621  1.00  0.00           C
ATOM    457  O4  RU5    15      43.419  38.005  25.811  1.00  0.00           O
ATOM    458  N3  RU5    15      44.604  36.385  26.715  1.00  0.00           N
ATOM    459  H3  RU5    15      44.426  36.755  27.638  1.00  0.00           H
ATOM    460  C2  RU5    15      45.470  35.336  26.710  1.00  0.00           C
ATOM    461  O2  RU5    15      45.707  34.876  27.800  1.00  0.00           O
ATOM    462  C3' RU5    15      45.636  31.842  24.281  1.00  0.00           C
ATOM    463  H3' RU5    15      44.885  32.453  23.779  1.00  0.00           H
ATOM    464  C2' RU5    15      45.914  32.221  25.729  1.00  0.00           C
ATOM    465  H2' RU5    15      44.977  32.302  26.280  1.00  0.00           H
ATOM    466  O2' RU5    15      46.863  31.384  26.382  1.00  0.00           O
ATOM    467 HO2' RU5    15      46.366  30.570  26.489  1.00  0.00           H
ATOM    468  O3' RU5    15      45.368  30.464  24.243  1.00  0.00           O
ATOM    469  P   RU     16      43.889  29.924  24.463  1.00  0.00           P
ATOM    470  OP1 RU     16      43.884  28.448  24.313  1.00  0.00           O
ATOM    471  OP2 RU     16      42.994  30.707  23.579  1.00  0.00           O
ATOM    472  O5' RU     16      43.460  30.274  25.977  1.00  0.00           O
ATOM    473  C5' RU     16      43.863  29.460  27.108  1.00  0.00           C
ATOM    474  H5' RU     16      44.929  29.251  27.027  1.00  0.00           H
ATOM    475 H5'' RU     16      43.337  28.506  27.168  1.00  0.00           H
ATOM    476  C4' RU     16      43.656  30.107  28.514  1.00  0.00           C
ATOM    477  H4' RU     16      44.182  29.503  29.254  1.00  0.00           H
ATOM    478  O4' RU     16      44.337  31.433  28.588  1.00  0.00           O
ATOM    479  C1' RU     16      43.490  32.299  29.377  1.00  0.00           C
ATOM    480  H1' RU     16      44.210  32.722  30.078  1.00  0.00           H
ATOM    481  N1  RU     16      42.736  33.404  28.676  1.00  0.00           N
ATOM    482  C6  RU     16      42.486  33.280  27.347  1.00  0.00           C
ATOM    483  H6  RU     16      42.665  32.376  26.785  1.00  0.00           H
ATOM    484  C5  RU     16      41.794  34.283  26.752  1.00  0.00           C
ATOM    485  H5  RU     16      41.549  34.027  25.732  1.00  0.00           H
ATOM    486  C4  RU     16      41.422  35.560  27.425  1.00  0.00           C
ATOM    487  O4  RU     16      40.794  36.485  26.925  1.00  0.00           O
ATOM    488  N3  RU     16      41.770  35.612  28.750  1.00  0.00           N
ATOM    489  H3  RU     16      41.380  36.294  29.384  1.00  0.00           H
ATOM    490  C2  RU     16      42.436  34.615  29.345  1.00  0.00           C
ATOM    491  O2  RU     16      42.735  34.780  30.512  1.00  0.00           O
ATOM    492  C3' RU     16      42.263  30.346  28.990  1.00  0.00           C
ATOM    493  H3' RU     16      41.664  30.723  28.160  1.00  0.00           H
ATOM    494  C2' RU     16      42.556  31.372  30.091  1.00  0.00           C
ATOM    495  H2' RU     16      41.688  31.919  30.460  1.00  0.00           H
ATOM    496  O2' RU     16      43.189  30.758  31.213  1.00  0.00           O
ATOM    497 HO2' RU     16      43.133  31.283  32.014  1.00  0.00           H
ATOM    498  O3' RU     16      41.648  29.179  29.342  1.00  0.00           O
ATOM    499  P   RA     17      40.065  28.989  29.505  1.00  0.00           P
ATOM    500  OP1 RA     17      39.683  27.673  29.999  1.00  0.00           O
ATOM    501  OP2 RA     17      39.422  29.533  28.287  1.00  0.00           O
ATOM    502  O5' RA     17      39.666  30.072  30.581  1.00  0.00           O
ATOM    503  C5' RA     17      39.953  29.981  31.981  1.00  0.00           C
ATOM    504  H5' RA     17      41.037  29.934  32.087  1.00  0.00           H
ATOM    505 H5'' RA     17      39.457  29.091  32.369  1.00  0.00           H
ATOM    506  C4' RA     17      39.441  31.177  32.754  1.00  0.00           C
ATOM    507  H4' RA     17      39.700  31.025  33.802  1.00  0.00           H
ATOM    508  O4' RA     17      40.027  32.434  32.333  1.00  0.00           O
ATOM    509  C1' RA     17      39.051  33.504  32.491  1.00  0.00           C
ATOM    510  H1' RA     17      39.475  34.307  33.095  1.00  0.00           H
ATOM    511  N9  RA     17      38.639  33.953  31.115  1.00  0.00           N
ATOM    512  C8  RA     17      39.083  33.377  29.970  1.00  0.00           C
ATOM    513  H8  RA     17      39.632  32.447  29.980  1.00  0.00           H
ATOM    514  N7  RA     17      38.792  33.930  28.811  1.00  0.00           N
ATOM    515  C5  RA     17      38.037  35.022  29.236  1.00  0.00           C
ATOM    516  C6  RA     17      37.452  36.092  28.610  1.00  0.00           C
ATOM    517  N6  RA     17      37.482  36.329  27.298  1.00  0.00           N
ATOM    518  H61 RA     17      37.118  37.217  26.982  1.00  0.00           H
ATOM    519  H62 RA     17      38.024  35.774  26.651  1.00  0.00           H
ATOM    520  N1  RA     17      36.794  37.051  29.298  1.00  0.00           N
ATOM    521  C2  RA     17      36.811  36.981  30.612  1.00  0.00           C
ATOM    522  H2  RA     17      36.229  37.724  31.136  1.00  0.00           H
ATOM    523  N3  RA     17      37.390  36.075  31.322  1.00  0.00           N
ATOM    524  C4  RA     17      38.029  35.117  30.619  1.00  0.00           C
ATOM    525  C3' RA     17      37.921  31.465  32.654  1.00  0.00           C
ATOM    526  H3' RA     17      37.627  31.426  31.605  1.00  0.00           H
ATOM    527  C2' RA     17      37.780  32.849  33.107  1.00  0.00           C
ATOM    528  H2' RA     17      36.841  33.228  32.706  1.00  0.00           H
ATOM    529  O2' RA     17      37.960  33.006  34.509  1.00  0.00           O
ATOM    530 HO2' RA     17      37.786  33.893  34.832  1.00  0.00           H
ATOM    531  O3' RA     17      37.142  30.652  33.499  1.00  0.00           O
ATOM    532  P   RU     18      35.654  30.202  33.173  1.00  0.00           P
ATOM    533  OP1 RU     18      35.163  29.302  34.253  1.00  0.00           O
ATOM    534  OP2 RU     18      35.589  29.704  31.835  1.00  0.00           O
ATOM    535  O5' RU     18      34.837  31.576  33.198  1.00  0.00           O
ATOM    536  C5' RU     18      34.494  32.217  34.372  1.00  0.00           C
ATOM    537  H5' RU     18      35.324  32.290  35.075  1.00  0.00           H
ATOM    538 H5'' RU     18      33.775  31.541  34.836  1.00  0.00           H
ATOM    539  C4' RU     18      33.590  33.464  34.294  1.00  0.00           C
ATOM    540  H4' RU     18      33.312  33.675  35.327  1.00  0.00           H
ATOM    541  O4' RU     18      34.239  34.609  33.762  1.00  0.00           O
ATOM    542  C1' RU     18      33.294  35.450  33.088  1.00  0.00           C
ATOM    543  H1' RU     18      33.318  36.494  33.402  1.00  0.00           H
ATOM    544  N1  RU     18      33.560  35.353  31.627  1.00  0.00           N
ATOM    545  C6  RU     18      34.315  34.290  31.109  1.00  0.00           C
ATOM    546  H6  RU     18      34.680  33.533  31.787  1.00  0.00           H
ATOM    547  C5  RU     18      34.561  34.142  29.785  1.00  0.00           C
ATOM    548  H5  RU     18      35.139  33.350  29.331  1.00  0.00           H
ATOM    549  C4  RU     18      34.189  35.197  28.890  1.00  0.00           C
ATOM    550  O4  RU     18      34.543  35.250  27.703  1.00  0.00           O
ATOM    551  N3  RU     18      33.598  36.294  29.506  1.00  0.00           N
ATOM    552  H3  RU     18      33.496  37.137  28.960  1.00  0.00           H
ATOM    553  C2  RU     18      33.133  36.386  30.805  1.00  0.00           C
ATOM    554  O2  RU     18      32.483  37.344  31.203  1.00  0.00           O
ATOM    555  C3' RU     18      32.265  33.326  33.537  1.00  0.00           C
ATOM    556  H3' RU     18      32.342  32.869  32.551  1.00  0.00           H
ATOM    557  C2' RU     18      31.948  34.861  33.407  1.00  0.00           C
ATOM    558  H2' RU     18      31.229  34.995  32.598  1.00  0.00           H
ATOM    559  O2' RU     18      31.340  35.311  34.607  1.00  0.00           O
ATOM    560 HO2' RU     18      30.825  34.608  35.009  1.00  0.00           H
ATOM    561  O3' RU     18      31.366  32.636  34.305  1.00  0.00           O
ATOM    562  P   RA     19      29.979  32.193  33.616  1.00  0.00           P
ATOM    563  OP1 RA     19      29.215  31.401  34.652  1.00  0.00           O
ATOM    564  OP2 RA     19      30.329  31.437  32.403  1.00  0.00           O
ATOM    565  O5' RA     19      29.087  33.460  33.199  1.00  0.00           O
ATOM    566  C5' RA     19      28.367  34.283  34.100  1.00  0.00           C
ATOM    567  H5' RA     19      28.738  34.489  35.104  1.00  0.00           H
ATOM    568 H5'' RA     19      27.483  33.662  34.250  1.00  0.00           H
ATOM    569  C4' RA     19      27.957  35.595  33.525  1.00  0.00           C
ATOM    570  H4' RA     19      27.435  36.230  34.241  1.00  0.00           H
ATOM    571  O4' RA     19      29.026  36.357  32.914  1.00  0.00           O
ATOM    572  C1' RA     19      28.548  36.708  31.590  1.00  0.00           C
ATOM    573  H1' RA     19      28.897  37.731  31.448  1.00  0.00           H
ATOM    574  N9  RA     19      29.109  35.917  30.411  1.00  0.00           N
ATOM    575  C8  RA     19      29.746  34.702  30.336  1.00  0.00           C
ATOM    576  H8  RA     19      29.798  34.112  31.239  1.00  0.00           H
ATOM    577  N7  RA     19      30.354  34.441  29.241  1.00  0.00           N
ATOM    578  C5  RA     19      30.201  35.657  28.529  1.00  0.00           C
ATOM    579  C6  RA     19      30.578  36.102  27.197  1.00  0.00           C
ATOM    580  N6  RA     19      31.427  35.542  26.354  1.00  0.00           N
ATOM    581  H61 RA     19      31.648  36.031  25.498  1.00  0.00           H
ATOM    582  H62 RA     19      31.965  34.728  26.615  1.00  0.00           H
ATOM    583  N1  RA     19      30.115  37.216  26.718  1.00  0.00           N
ATOM    584  C2  RA     19      29.400  38.015  27.479  1.00  0.00           C
ATOM    585  H2  RA     19      29.165  38.989  27.076  1.00  0.00           H
ATOM    586  N3  RA     19      29.062  37.784  28.745  1.00  0.00           N
ATOM    587  C4  RA     19      29.413  36.498  29.202  1.00  0.00           C
ATOM    588  C3' RA     19      26.844  35.452  32.499  1.00  0.00           C
ATOM    589  H3' RA     19      26.967  34.468  32.046  1.00  0.00           H
ATOM    590  C2' RA     19      27.027  36.548  31.420  1.00  0.00           C
ATOM    591  H2' RA     19      26.734  36.145  30.450  1.00  0.00           H
ATOM    592  O2' RA     19      26.297  37.806  31.638  1.00  0.00           O
ATOM    593 HO2' RA     19      26.674  38.243  32.405  1.00  0.00           H
ATOM    594  O3' RA     19      25.610  35.526  33.186  1.00  0.00           O
ATOM    595  P   RU     20      24.297  34.945  32.613  1.00  0.00           P
ATOM    596  OP1 RU     20      23.189  35.424  33.463  1.00  0.00           O
ATOM    597  OP2 RU     20      24.468  33.475  32.617  1.00  0.00           O
ATOM    598  O5' RU     20      24.087  35.372  31.093  1.00  0.00           O
ATOM    599  C5' RU     20      23.310  36.528  30.748  1.00  0.00           C
ATOM    600  H5' RU     20      23.646  37.441  31.241  1.00  0.00           H
ATOM    601 H5'' RU     20      22.297  36.437  31.139  1.00  0.00           H
ATOM    602  C4' RU     20      23.483  36.857  29.212  1.00  0.00           C
ATOM    603  H4' RU     20      22.905  37.762  29.023  1.00  0.00           H
ATOM    604  O4' RU     20      24.839  37.076  28.828  1.00  0.00           O
ATOM    605  C1' RU     20      24.892  36.883  27.401  1.00  0.00           C
ATOM    606  H1' RU     20      24.986  37.846  26.899  1.00  0.00           H
ATOM    607  N1  RU     20      25.973  36.003  26.946  1.00  0.00           N
ATOM    608  C6  RU     20      26.572  35.064  27.781  1.00  0.00           C
ATOM    609  H6  RU     20      26.379  35.021  28.843  1.00  0.00           H
ATOM    610  C5  RU     20      27.535  34.208  27.230  1.00  0.00           C
ATOM    611  H5  RU     20      28.007  33.471  27.863  1.00  0.00           H
ATOM    612  C4  RU     20      27.960  34.396  25.863  1.00  0.00           C
ATOM    613  O4  RU     20      28.769  33.669  25.328  1.00  0.00           O
ATOM    614  N3  RU     20      27.258  35.258  25.102  1.00  0.00           N
ATOM    615  H3  RU     20      27.360  35.226  24.098  1.00  0.00           H
ATOM    616  C2  RU     20      26.335  36.107  25.627  1.00  0.00           C
ATOM    617  O2  RU     20      25.767  36.818  24.763  1.00  0.00           O
ATOM    618  C3' RU     20      22.965  35.740  28.326  1.00  0.00           C
ATOM    619  H3' RU     20      23.484  34.852  28.687  1.00  0.00           H
ATOM    620  C2' RU     20      23.528  36.234  26.988  1.00  0.00           C
ATOM    621  H2' RU     20      23.649  35.490  26.200  1.00  0.00           H
ATOM    622  O2' RU     20      22.757  37.309  26.384  1.00  0.00           O
ATOM    623 HO2' RU     20      21.916  37.373  26.844  1.00  0.00           H
ATOM    624  O3' RU     20      21.571  35.574  28.325  1.00  0.00           O
ATOM    625  P   RA     21      20.972  34.207  27.695  1.00  0.00           P
ATOM    626  OP1 RA     21      19.489  34.067  27.962  1.00  0.00           O
ATOM    627  OP2 RA     21      21.892  33.135  27.983  1.00  0.00           O
ATOM    628  O5' RA     21      21.116  34.439  26.195  1.00  0.00           O
ATOM    629  C5' RA     21      20.160  35.155  25.441  1.00  0.00           C
ATOM    630  H5' RA     21      20.308  36.204  25.696  1.00  0.00           H
ATOM    631 H5'' RA     21      19.207  34.678  25.672  1.00  0.00           H
ATOM    632  C4' RA     21      20.574  35.085  23.984  1.00  0.00           C
ATOM    633  H4' RA     21      19.796  35.731  23.576  1.00  0.00           H
ATOM    634  O4' RA     21      21.910  35.561  23.640  1.00  0.00           O
ATOM    635  C1' RA     21      22.492  34.706  22.642  1.00  0.00           C
ATOM    636  H1' RA     21      22.891  35.150  21.731  1.00  0.00           H
ATOM    637  N9  RA     21      23.606  33.981  23.197  1.00  0.00           N
ATOM    638  C8  RA     21      23.745  33.444  24.492  1.00  0.00           C
ATOM    639  H8  RA     21      23.058  33.764  25.261  1.00  0.00           H
ATOM    640  N7  RA     21      24.896  32.920  24.641  1.00  0.00           N
ATOM    641  C5  RA     21      25.408  32.795  23.363  1.00  0.00           C
ATOM    642  C6  RA     21      26.530  32.176  22.746  1.00  0.00           C
ATOM    643  N6  RA     21      27.531  31.649  23.346  1.00  0.00           N
ATOM    644  H61 RA     21      28.291  31.471  22.705  1.00  0.00           H
ATOM    645  H62 RA     21      27.563  31.853  24.335  1.00  0.00           H
ATOM    646  N1  RA     21      26.699  32.161  21.412  1.00  0.00           N
ATOM    647  C2  RA     21      25.794  32.838  20.677  1.00  0.00           C
ATOM    648  H2  RA     21      25.943  32.854  19.608  1.00  0.00           H
ATOM    649  N3  RA     21      24.747  33.506  21.105  1.00  0.00           N
ATOM    650  C4  RA     21      24.623  33.391  22.442  1.00  0.00           C
ATOM    651  C3' RA     21      20.434  33.685  23.364  1.00  0.00           C
ATOM    652  H3' RA     21      20.830  32.947  24.061  1.00  0.00           H
ATOM    653  C2' RA     21      21.337  33.895  22.127  1.00  0.00           C
ATOM    654  H2' RA     21      21.779  33.023  21.645  1.00  0.00           H
ATOM    655  O2' RA     21      20.644  34.554  21.127  1.00  0.00           O
ATOM    656 HO2' RA     21      20.164  33.882  20.637  1.00  0.00           H
ATOM    657  O3' RA     21      19.147  33.386  23.074  1.00  0.00           O
ATOM    658  P   RU     22      18.714  31.801  22.913  1.00  0.00           P
ATOM    659  OP1 RU     22      17.338  31.845  22.465  1.00  0.00           O
ATOM    660  OP2 RU     22      19.033  31.169  24.164  1.00  0.00           O
ATOM    661  O5' RU     22      19.643  31.090  21.847  1.00  0.00           O
ATOM    662  C5' RU     22      19.501  31.169  20.446  1.00  0.00           C
ATOM    663  H5' RU     22      19.297  32.230  20.302  1.00  0.00           H
ATOM    664 H5'' RU     22      18.614  30.579  20.212  1.00  0.00           H
ATOM    665  C4' RU     22      20.694  30.555  19.721  1.00  0.00           C
ATOM    666  H4' RU     22      20.484  30.705  18.662  1.00  0.00           H
ATOM    667  O4' RU     22      21.924  31.085  20.141  1.00  0.00           O
ATOM    668  C1' RU     22      22.899  30.080  20.069  1.00  0.00           C
ATOM    669  H1' RU     22      23.640  30.300  19.301  1.00  0.00           H
ATOM    670  N1  RU     22      23.643  29.705  21.343  1.00  0.00           N
ATOM    671  C6  RU     22      23.061  29.932  22.564  1.00  0.00           C
ATOM    672  H6  RU     22      22.085  30.371  22.711  1.00  0.00           H
ATOM    673  C5  RU     22      23.832  29.774  23.665  1.00  0.00           C
ATOM    674  H5  RU     22      23.447  29.987  24.651  1.00  0.00           H
ATOM    675  C4  RU     22      25.168  29.272  23.604  1.00  0.00           C
ATOM    676  O4  RU     22      25.812  29.107  24.616  1.00  0.00           O
ATOM    677  N3  RU     22      25.604  28.899  22.340  1.00  0.00           N
ATOM    678  H3  RU     22      26.493  28.456  22.156  1.00  0.00           H
ATOM    679  C2  RU     22      24.896  29.171  21.221  1.00  0.00           C
ATOM    680  O2  RU     22      25.406  29.000  20.095  1.00  0.00           O
ATOM    681  C3' RU     22      20.654  29.001  20.057  1.00  0.00           C
ATOM    682  H3' RU     22      20.553  29.003  21.143  1.00  0.00           H
ATOM    683  C2' RU     22      22.155  28.745  19.705  1.00  0.00           C
ATOM    684  H2' RU     22      22.483  27.936  20.357  1.00  0.00           H
ATOM    685  O2' RU     22      22.355  28.486  18.326  1.00  0.00           O
ATOM    686 HO2' RU     22      22.015  27.593  18.239  1.00  0.00           H
ATOM    687  O3' RU     22      19.778  28.220  19.251  1.00  0.00           O
ATOM    688  P   RA     23      19.413  26.786  19.555  1.00  0.00           P
ATOM    689  OP1 RA     23      18.111  26.414  18.946  1.00  0.00           O
ATOM    690  OP2 RA     23      19.643  26.518  20.975  1.00  0.00           O
ATOM    691  O5' RA     23      20.642  26.011  18.856  1.00  0.00           O
ATOM    692  C5' RA     23      20.610  25.768  17.502  1.00  0.00           C
ATOM    693  H5' RA     23      20.613  26.736  17.001  1.00  0.00           H
ATOM    694 H5'' RA     23      19.789  25.074  17.319  1.00  0.00           H
ATOM    695  C4' RA     23      21.952  25.192  17.063  1.00  0.00           C
ATOM    696  H4' RA     23      21.988  25.298  15.979  1.00  0.00           H
ATOM    697  O4' RA     23      22.986  26.029  17.578  1.00  0.00           O
ATOM    698  C1' RA     23      24.143  25.260  17.794  1.00  0.00           C
ATOM    699  H1' RA     23      25.016  25.645  17.269  1.00  0.00           H
ATOM    700  N9  RA     23      24.332  25.224  19.240  1.00  0.00           N
ATOM    701  C8  RA     23      23.403  25.604  20.231  1.00  0.00           C
ATOM    702  H8  RA     23      22.392  25.888  19.982  1.00  0.00           H
ATOM    703  N7  RA     23      23.798  25.552  21.444  1.00  0.00           N
ATOM    704  C5  RA     23      25.150  25.216  21.275  1.00  0.00           C
ATOM    705  C6  RA     23      26.285  25.116  22.155  1.00  0.00           C
ATOM    706  N6  RA     23      26.256  25.391  23.429  1.00  0.00           N
ATOM    707  H61 RA     23      27.124  25.544  23.921  1.00  0.00           H
ATOM    708  H62 RA     23      25.408  25.649  23.913  1.00  0.00           H
ATOM    709  N1  RA     23      27.414  24.678  21.761  1.00  0.00           N
ATOM    710  C2  RA     23      27.533  24.376  20.455  1.00  0.00           C
ATOM    711  H2  RA     23      28.515  24.132  20.077  1.00  0.00           H
ATOM    712  N3  RA     23      26.604  24.588  19.516  1.00  0.00           N
ATOM    713  C4  RA     23      25.446  24.972  19.998  1.00  0.00           C
ATOM    714  C3' RA     23      22.424  23.774  17.389  1.00  0.00           C
ATOM    715  H3' RA     23      22.073  23.548  18.395  1.00  0.00           H
ATOM    716  C2' RA     23      23.907  23.828  17.296  1.00  0.00           C
ATOM    717  H2' RA     23      24.280  23.115  18.031  1.00  0.00           H
ATOM    718  O2' RA     23      24.499  23.508  16.014  1.00  0.00           O
ATOM    719 HO2' RA     23      24.054  22.699  15.751  1.00  0.00           H
ATOM    720  O3' RA     23      21.933  22.781  16.523  1.00  0.00           O
ATOM    721  P   RU     24      21.359  21.394  17.070  1.00  0.00           P
ATOM    722  OP1 RU     24      20.713  20.680  15.924  1.00  0.00           O
ATOM    723  OP2 RU     24      20.612  21.571  18.305  1.00  0.00           O
ATOM    724  O5' RU     24      22.662  20.502  17.380  1.00  0.00           O
ATOM    725  C5' RU     24      23.561  19.938  16.447  1.00  0.00           C
ATOM    726  H5' RU     24      23.710  20.758  15.744  1.00  0.00           H
ATOM    727 H5'' RU     24      23.028  19.137  15.937  1.00  0.00           H
ATOM    728  C4' RU     24      24.884  19.450  16.978  1.00  0.00           C
ATOM    729  H4' RU     24      25.356  18.878  16.179  1.00  0.00           H
ATOM    730  O4' RU     24      25.627  20.596  17.332  1.00  0.00           O
ATOM    731  C1' RU     24      26.379  20.311  18.551  1.00  0.00           C
ATOM    732  H1' RU     24      27.397  20.632  18.330  1.00  0.00           H
ATOM    733  N1  RU     24      25.926  21.053  19.762  1.00  0.00           N
ATOM    734  C6  RU     24      24.674  21.550  19.871  1.00  0.00           C
ATOM    735  H6  RU     24      24.063  21.566  18.980  1.00  0.00           H
ATOM    736  C5  RU     24      24.198  22.024  21.097  1.00  0.00           C
ATOM    737  H5  RU     24      23.190  22.395  21.210  1.00  0.00           H
ATOM    738  C4  RU     24      25.017  21.966  22.299  1.00  0.00           C
ATOM    739  O4  RU     24      24.747  22.401  23.391  1.00  0.00           O
ATOM    740  N3  RU     24      26.293  21.612  22.062  1.00  0.00           N
ATOM    741  H3  RU     24      26.950  21.930  22.760  1.00  0.00           H
ATOM    742  C2  RU     24      26.799  21.141  20.875  1.00  0.00           C
ATOM    743  O2  RU     24      27.975  20.712  20.801  1.00  0.00           O
ATOM    744  C3' RU     24      24.943  18.360  18.118  1.00  0.00           C
ATOM    745  H3' RU     24      24.108  18.629  18.765  1.00  0.00           H
ATOM    746  C2' RU     24      26.224  18.736  18.787  1.00  0.00           C
ATOM    747  H2' RU     24      26.273  18.504  19.851  1.00  0.00           H
ATOM    748  O2' RU     24      27.333  18.220  18.108  1.00  0.00           O
ATOM    749 HO2' RU     24      28.058  18.488  18.678  1.00  0.00           H
ATOM    750  O3' RU     24      24.824  17.030  17.629  1.00  0.00           O
ATOM    751  P   RA     25      24.128  15.904  18.369  1.00  0.00           P
ATOM    752  OP1 RA     25      24.131  14.672  17.505  1.00  0.00           O
ATOM    753  OP2 RA     25      22.804  16.371  18.765  1.00  0.00           O
ATOM    754  O5' RA     25      25.020  15.745  19.655  1.00  0.00           O
ATOM    755  C5' RA     25      26.372  15.123  19.493  1.00  0.00           C
ATOM    756  H5' RA     25      26.932  15.617  18.698  1.00  0.00           H
ATOM    757 H5'' RA     25      26.219  14.113  19.114  1.00  0.00           H
ATOM    758  C4' RA     25      27.228  15.083  20.770  1.00  0.00           C
ATOM    759  H4' RA     25      28.112  14.468  20.598  1.00  0.00           H
ATOM    760  O4' RA     25      27.569  16.409  21.095  1.00  0.00           O
ATOM    761  C1' RA     25      27.651  16.511  22.508  1.00  0.00           C
ATOM    762  H1' RA     25      28.612  16.656  23.001  1.00  0.00           H
ATOM    763  N9  RA     25      26.537  17.486  22.962  1.00  0.00           N
ATOM    764  C8  RA     25      25.291  17.624  22.376  1.00  0.00           C
ATOM    765  H8  RA     25      24.894  17.139  21.497  1.00  0.00           H
ATOM    766  N7  RA     25      24.552  18.506  23.028  1.00  0.00           N
ATOM    767  C5  RA     25      25.322  18.854  24.200  1.00  0.00           C
ATOM    768  C6  RA     25      25.216  19.603  25.414  1.00  0.00           C
ATOM    769  N6  RA     25      24.264  20.485  25.783  1.00  0.00           N
ATOM    770  H61 RA     25      24.559  20.964  26.622  1.00  0.00           H
ATOM    771  H62 RA     25      23.462  20.660  25.194  1.00  0.00           H
ATOM    772  N1  RA     25      26.139  19.517  26.380  1.00  0.00           N
ATOM    773  C2  RA     25      27.256  18.788  26.145  1.00  0.00           C
ATOM    774  H2  RA     25      27.940  18.693  26.975  1.00  0.00           H
ATOM    775  N3  RA     25      27.471  18.024  25.054  1.00  0.00           N
ATOM    776  C4  RA     25      26.492  18.121  24.154  1.00  0.00           C
ATOM    777  C3' RA     25      26.515  14.374  21.946  1.00  0.00           C
ATOM    778  H3' RA     25      25.504  14.770  21.850  1.00  0.00           H
ATOM    779  C2' RA     25      27.356  15.072  23.077  1.00  0.00           C
ATOM    780  H2' RA     25      26.895  15.084  24.065  1.00  0.00           H
ATOM    781  O2' RA     25      28.635  14.463  23.106  1.00  0.00           O
ATOM    782 HO2' RA     25      28.854  14.128  23.979  1.00  0.00           H
ATOM    783  O3' RA     25      26.471  12.977  21.774  1.00  0.00           O
ATOM    784  P   RU     26      25.755  12.015  22.754  1.00  0.00           P
ATOM    785  OP1 RU     26      26.385  10.677  22.436  1.00  0.00           O
ATOM    786  OP2 RU     26      24.294  12.227  22.536  1.00  0.00           O
ATOM    787  O5' RU     26      26.146  12.437  24.266  1.00  0.00           O
ATOM    788  C5' RU     26      27.222  11.891  24.973  1.00  0.00           C
ATOM    789  H5' RU     26      28.140  12.071  24.415  1.00  0.00           H
ATOM    790 H5'' RU     26      27.054  10.815  24.999  1.00  0.00           H
ATOM    791  C4' RU     26      27.258  12.384  26.381  1.00  0.00           C
ATOM    792  H4' RU     26      28.175  12.006  26.833  1.00  0.00           H
ATOM    793  O4' RU     26      27.436  13.817  26.392  1.00  0.00           O
ATOM    794  C1' RU     26      26.770  14.254  27.565  1.00  0.00           C
ATOM    795  H1' RU     26      27.478  14.783  28.203  1.00  0.00           H
ATOM    796  N1  RU     26      25.624  15.175  27.334  1.00  0.00           N
ATOM    797  C6  RU     26      25.050  15.269  26.100  1.00  0.00           C
ATOM    798  H6  RU     26      25.453  14.698  25.277  1.00  0.00           H
ATOM    799  C5  RU     26      24.028  16.084  25.867  1.00  0.00           C
ATOM    800  H5  RU     26      23.677  16.101  24.846  1.00  0.00           H
ATOM    801  C4  RU     26      23.602  17.038  26.875  1.00  0.00           C
ATOM    802  O4  RU     26      22.733  17.923  26.735  1.00  0.00           O
ATOM    803  N3  RU     26      24.161  16.883  28.084  1.00  0.00           N
ATOM    804  H3  RU     26      23.976  17.650  28.714  1.00  0.00           H
ATOM    805  C2  RU     26      25.178  16.014  28.396  1.00  0.00           C
ATOM    806  O2  RU     26      25.874  16.058  29.478  1.00  0.00           O
ATOM    807  C3' RU     26      26.082  11.959  27.271  1.00  0.00           C
ATOM    808  H3' RU     26      25.183  12.001  26.657  1.00  0.00           H
ATOM    809  C2' RU     26      26.217  13.019  28.332  1.00  0.00           C
ATOM    810  H2' RU     26      25.260  13.301  28.770  1.00  0.00           H
ATOM    811  O2' RU     26      27.152  12.629  29.352  1.00  0.00           O
ATOM    812 HO2' RU     26      27.088  11.673  29.410  1.00  0.00           H
ATOM    813  O3' RU     26      26.196  10.641  27.794  1.00  0.00           O
ATOM    814  P   RA     27      24.911   9.833  28.379  1.00  0.00           P
ATOM    815  OP1 RA     27      25.274   8.375  28.483  1.00  0.00           O
ATOM    816  OP2 RA     27      23.712  10.276  27.612  1.00  0.00           O
ATOM    817  O5' RA     27      24.675  10.472  29.811  1.00  0.00           O
ATOM    818  C5' RA     27      25.330  10.152  31.021  1.00  0.00           C
ATOM    819  H5' RA     27      26.335  10.536  30.850  1.00  0.00           H
ATOM    820 H5'' RA     27      25.462   9.079  31.160  1.00  0.00           H
ATOM    821  C4' RA     27      24.805  10.937  32.200  1.00  0.00           C
ATOM    822  H4' RA     27      25.397  10.723  33.090  1.00  0.00           H
ATOM    823  O4' RA     27      24.985  12.323  31.944  1.00  0.00           O
ATOM    824  C1' RA     27      23.950  13.027  32.522  1.00  0.00           C
ATOM    825  H1' RA     27      24.251  13.710  33.316  1.00  0.00           H
ATOM    826  N9  RA     27      23.366  13.852  31.381  1.00  0.00           N
ATOM    827  C8  RA     27      23.135  13.381  30.116  1.00  0.00           C
ATOM    828  H8  RA     27      23.392  12.387  29.782  1.00  0.00           H
ATOM    829  N7  RA     27      22.463  14.178  29.362  1.00  0.00           N
ATOM    830  C5  RA     27      22.196  15.271  30.220  1.00  0.00           C
ATOM    831  C6  RA     27      21.467  16.532  30.162  1.00  0.00           C
ATOM    832  N6  RA     27      20.818  16.938  29.098  1.00  0.00           N
ATOM    833  H61 RA     27      20.156  17.688  29.236  1.00  0.00           H
ATOM    834  H62 RA     27      20.987  16.538  28.186  1.00  0.00           H
ATOM    835  N1  RA     27      21.244  17.234  31.268  1.00  0.00           N
ATOM    836  C2  RA     27      21.854  16.853  32.382  1.00  0.00           C
ATOM    837  H2  RA     27      21.633  17.521  33.201  1.00  0.00           H
ATOM    838  N3  RA     27      22.557  15.752  32.569  1.00  0.00           N
ATOM    839  C4  RA     27      22.688  14.991  31.465  1.00  0.00           C
ATOM    840  C3' RA     27      23.356  10.700  32.416  1.00  0.00           C
ATOM    841  H3' RA     27      22.811  10.771  31.474  1.00  0.00           H
ATOM    842  C2' RA     27      23.018  12.001  33.156  1.00  0.00           C
ATOM    843  H2' RA     27      21.963  12.217  32.988  1.00  0.00           H
ATOM    844  O2' RA     27      23.419  12.036  34.516  1.00  0.00           O
ATOM    845 HO2' RA     27      23.036  12.839  34.879  1.00  0.00           H
ATOM    846  O3' RA     27      22.946   9.481  33.128  1.00  0.00           O
ATOM    847  P   RA3    28      21.508   8.849  32.892  1.00  0.00           P
ATOM    848  OP1 RA3    28      21.692   7.477  33.383  1.00  0.00           O
ATOM    849  OP2 RA3    28      21.174   9.027  31.509  1.00  0.00           O
ATOM    850  O5' RA3    28      20.598   9.819  33.848  1.00  0.00           O
ATOM    851  C5' RA3    28      20.697   9.811  35.263  1.00  0.00           C
ATOM    852  H5' RA3    28      21.685  10.151  35.573  1.00  0.00           H
ATOM    853 H5'' RA3    28      20.601   8.806  35.675  1.00  0.00           H
ATOM    854  C4' RA3    28      19.621  10.749  35.971  1.00  0.00           C
ATOM    855  H4' RA3    28      19.616  10.549  37.042  1.00  0.00           H
ATOM    856  O4' RA3    28      19.994  12.094  35.718  1.00  0.00           O
ATOM    857  C1' RA3    28      18.819  12.798  35.288  1.00  0.00           C
ATOM    858  H1' RA3    28      18.758  13.735  35.841  1.00  0.00           H
ATOM    859  N9  RA3    28      19.092  13.217  33.878  1.00  0.00           N
ATOM    860  C8  RA3    28      19.458  12.473  32.738  1.00  0.00           C
ATOM    861  H8  RA3    28      19.745  11.432  32.760  1.00  0.00           H
ATOM    862  N7  RA3    28      19.343  13.154  31.595  1.00  0.00           N
ATOM    863  C5  RA3    28      18.859  14.427  32.008  1.00  0.00           C
ATOM    864  C6  RA3    28      18.394  15.581  31.396  1.00  0.00           C
ATOM    865  N6  RA3    28      18.182  15.573  30.101  1.00  0.00           N
ATOM    866  H61 RA3    28      17.583  16.310  29.758  1.00  0.00           H
ATOM    867  H62 RA3    28      18.476  14.821  29.494  1.00  0.00           H
ATOM    868  N1  RA3    28      17.895  16.613  32.115  1.00  0.00           N
ATOM    869  C2  RA3    28      17.944  16.484  33.447  1.00  0.00           C
ATOM    870  H2  RA3    28      17.655  17.363  34.004  1.00  0.00           H
ATOM    871  N3  RA3    28      18.338  15.513  34.181  1.00  0.00           N
ATOM    872  C4  RA3    28      18.829  14.460  33.415  1.00  0.00           C
ATOM    873  C3' RA3    28      18.184  10.480  35.462  1.00  0.00           C
ATOM    874  H3' RA3    28      18.132  10.137  34.429  1.00  0.00           H
ATOM    875  C2' RA3    28      17.589  11.892  35.553  1.00  0.00           C
ATOM    876  H2' RA3    28      16.802  12.007  34.807  1.00  0.00           H
ATOM    877  O2' RA3    28      17.192  12.141  36.854  1.00  0.00           O
ATOM    878 HO2' RA3    28      16.374  11.641  36.903  1.00  0.00           H
ATOM    879  O3' RA3    28      17.459   9.578  36.272  1.00  0.00           O
ATOM    880 HO3' RA3    28      17.516   9.835  37.196  1.00  0.00           H
END
