# Supplementary material for: Simple Adjustment of Intranucleotide Base-Phosphate Interaction in the OL3 AMBER Force Field Improves RNA Simulations
Source: J Chem Theory Comput. 2023 Nov 9;19(22):8423–33. doi: 10.1021/acs.jctc.3c00990 (PMC10687871; doi:10.1021/acs.jctc.3c00990)
Supplement: Supplementary file 2 — ct3c00990_si_002.zip [file ct3c00990_si_002.zip › gcGAGAgc_native.pdb]

ATOM      1 HO5' G5      1       2.415  -7.107   8.414
ATOM      2  O5' G5      1       1.550  -6.730   8.240
ATOM      3  C5' G5      1       0.470  -7.000   9.160
ATOM      4  H5' G5      1       0.730  -6.630  10.150
ATOM      5 H5'' G5      1       0.300  -8.070   9.210
ATOM      6  C4' G5      1      -0.800  -6.300   8.680
ATOM      7  H4' G5      1      -1.630  -6.530   9.350
ATOM      8  O4' G5      1      -0.610  -4.860   8.830
ATOM      9  C1' G5      1      -1.260  -4.170   7.760
ATOM     10  H1' G5      1      -1.920  -3.400   8.160
ATOM     11  N9  G5      1      -0.240  -3.410   7.010
ATOM     12  C8  G5      1       1.130  -3.500   7.060
ATOM     13  H8  G5      1       1.600  -4.220   7.710
ATOM     14  N7  G5      1       1.750  -2.670   6.260
ATOM     15  C5  G5      1       0.720  -1.970   5.640
ATOM     16  C6  G5      1       0.770  -0.940   4.670
ATOM     17  O6  G5      1       1.750  -0.410   4.150
ATOM     18  N1  G5      1      -0.520  -0.510   4.310
ATOM     19  H1  G5      1      -0.550   0.220   3.620
ATOM     20  C2  G5      1      -1.700  -1.020   4.830
ATOM     21  N2  G5      1      -2.820  -0.480   4.350
ATOM     22  H21 G5      1      -2.760   0.250   3.660
ATOM     23  H22 G5      1      -3.710  -0.790   4.670
ATOM     24  N3  G5      1      -1.750  -1.990   5.730
ATOM     25  C4  G5      1      -0.500  -2.410   6.090
ATOM     26  C3' G5      1      -1.150  -6.480   7.220
ATOM     27  H3' G5      1      -0.580  -6.760   6.320
ATOM     28  C2' G5      1      -1.980  -5.240   6.930
ATOM     29  H2' G5      1      -2.030  -5.290   5.840
ATOM     30  O2' G5      1      -3.290  -5.370   7.470
ATOM     31 HO2' G5      1      -3.810  -4.650   7.120
ATOM     32  O3' G5      1      -1.840  -7.700   6.980
ATOM     33  P   C       2      -2.330  -8.110   5.870
ATOM     34  OP1 C       2      -3.070  -9.380   6.040
ATOM     35  OP2 C       2      -0.910  -8.130   5.460
ATOM     36  O5' C       2      -3.120  -7.200   4.830
ATOM     37  C5' C       2      -4.550  -7.050   4.910
ATOM     38  H5' C       2      -4.840  -6.750   5.920
ATOM     39 H5'' C       2      -5.010  -8.000   4.670
ATOM     40  C4' C       2      -5.020  -6.000   3.930
ATOM     41  H4' C       2      -6.100  -5.870   4.040
ATOM     42  O4' C       2      -4.460  -4.710   4.290
ATOM     43  C1' C       2      -4.270  -3.930   3.110
ATOM     44  H1' C       2      -4.730  -2.960   3.260
ATOM     45  N1  C       2      -2.830  -3.630   2.980
ATOM     46  C6  C       2      -1.890  -4.350   3.660
ATOM     47  H6  C       2      -2.200  -5.140   4.330
ATOM     48  C5  C       2      -0.580  -4.070   3.530
ATOM     49  H5  C       2       0.150  -4.660   4.090
ATOM     50  C4  C       2      -0.220  -3.010   2.650
ATOM     51  N4  C       2       1.080  -2.690   2.470
ATOM     52  H41 C       2       1.290  -1.930   1.840
ATOM     53  H42 C       2       1.800  -3.200   2.960
ATOM     54  N3  C       2      -1.130  -2.300   1.980
ATOM     55  C2  C       2      -2.450  -2.590   2.130
ATOM     56  O2  C       2      -3.320  -1.950   1.520
ATOM     57  C3' C       2      -4.580  -6.180   2.490
ATOM     58  H3' C       2      -3.810  -6.700   1.910
ATOM     59  C2' C       2      -4.770  -4.780   1.940
ATOM     60  H2' C       2      -4.230  -4.910   1.010
ATOM     61  O2' C       2      -6.130  -4.480   1.640
ATOM     62 HO2' C       2      -6.140  -3.680   1.120
ATOM     63  O3' C       2      -5.390  -7.120   1.800
ATOM     64  P   G       3      -4.720  -8.090   0.720
ATOM     65  OP1 G       3      -5.790  -8.970   0.180
ATOM     66  OP2 G       3      -3.500  -8.690   1.290
ATOM     67  O5' G       3      -4.280  -7.110  -0.440
ATOM     68  C5' G       3      -5.260  -6.410  -1.220
ATOM     69  H5' G       3      -5.940  -5.840  -0.590
ATOM     70 H5'' G       3      -5.820  -7.150  -1.790
ATOM     71  C4' G       3      -4.580  -5.470  -2.180
ATOM     72  H4' G       3      -5.310  -4.930  -2.780
ATOM     73  O4' G       3      -3.890  -4.430  -1.430
ATOM     74  C1' G       3      -2.760  -3.990  -2.170
ATOM     75  H1' G       3      -2.800  -2.900  -2.210
ATOM     76  N9  G       3      -1.550  -4.240  -1.390
ATOM     77  C8  G       3      -1.390  -5.100  -0.330
ATOM     78  H8  G       3      -2.230  -5.660   0.060
ATOM     79  N7  G       3      -0.170  -5.150   0.110
ATOM     80  C5  G       3       0.520  -4.260  -0.710
ATOM     81  C6  G       3       1.890  -3.900  -0.730
ATOM     82  O6  G       3       2.800  -4.300   0.000
ATOM     83  N1  G       3       2.160  -2.970  -1.740
ATOM     84  H1  G       3       3.110  -2.660  -1.830
ATOM     85  C2  G       3       1.240  -2.460  -2.620
ATOM     86  N2  G       3       1.690  -1.590  -3.530
ATOM     87  H21 G       3       2.640  -1.250  -3.640
ATOM     88  H22 G       3       1.000  -1.210  -4.170
ATOM     89  N3  G       3      -0.050  -2.790  -2.600
ATOM     90  C4  G       3      -0.330  -3.690  -1.630
ATOM     91  C3' G       3      -3.450  -6.080  -2.990
ATOM     92  H3' G       3      -2.770  -6.940  -2.970
ATOM     93  C2' G       3      -2.700  -4.840  -3.440
ATOM     94  H2' G       3      -1.810  -5.360  -3.790
ATOM     95  O2' G       3      -3.300  -4.160  -4.520
ATOM     96 HO2' G       3      -2.660  -3.530  -4.850
ATOM     97  O3' G       3      -3.960  -6.820  -4.090
ATOM     98  P   A       4      -3.340  -8.260  -4.440
ATOM     99  OP1 A       4      -4.070  -8.730  -5.640
ATOM    100  OP2 A       4      -3.310  -9.100  -3.210
ATOM    101  O5' A       4      -1.840  -7.930  -4.850
ATOM    102  C5' A       4      -0.820  -8.940  -4.840
ATOM    103  H5' A       4      -1.270  -9.940  -4.880
ATOM    104 H5'' A       4      -0.240  -8.850  -3.920
ATOM    105  C4' A       4       0.090  -8.760  -6.030
ATOM    106  H4' A       4       0.770  -9.610  -6.120
ATOM    107  O4' A       4      -0.720  -8.810  -7.240
ATOM    108  C1' A       4      -0.220  -7.880  -8.180
ATOM    109  H1' A       4       0.030  -8.310  -9.150
ATOM    110  N9  A       4      -1.270  -6.930  -8.500
ATOM    111  C8  A       4      -2.460  -6.700  -7.850
ATOM    112  H8  A       4      -2.670  -7.200  -6.910
ATOM    113  N7  A       4      -3.220  -5.800  -8.430
ATOM    114  C5  A       4      -2.480  -5.400  -9.530
ATOM    115  C6  A       4      -2.740  -4.490 -10.560
ATOM    116  N6  A       4      -3.860  -3.760 -10.660
ATOM    117  H61 A       4      -3.980  -3.120 -11.430
ATOM    118  H62 A       4      -4.580  -3.850  -9.950
ATOM    119  N1  A       4      -1.800  -4.340 -11.520
ATOM    120  C2  A       4      -0.680  -5.070 -11.440
ATOM    121  H2  A       4       0.090  -4.960 -12.190
ATOM    122  N3  A       4      -0.320  -5.960 -10.520
ATOM    123  C4  A       4      -1.280  -6.080  -9.580
ATOM    124  C3' A       4       0.790  -7.420  -6.100
ATOM    125  H3' A       4       0.680  -6.430  -5.660
ATOM    126  C2' A       4       1.060  -7.280  -7.590
ATOM    127  H2' A       4       1.350  -6.230  -7.630
ATOM    128  O2' A       4       2.150  -8.080  -8.000
ATOM    129 HO2' A       4       2.370  -7.820  -8.900
ATOM    130  O3' A       4       2.010  -7.430  -5.370
ATOM    131  P   G       5       2.230  -6.400  -4.160
ATOM    132  OP1 G       5       3.380  -6.870  -3.350
ATOM    133  OP2 G       5       0.910  -6.170  -3.510
ATOM    134  O5' G       5       2.650  -5.030  -4.870
ATOM    135  C5' G       5       3.900  -4.920  -5.560
ATOM    136  H5' G       5       4.280  -5.910  -5.800
ATOM    137 H5'' G       5       4.610  -4.400  -4.930
ATOM    138  C4' G       5       3.710  -4.150  -6.840
ATOM    139  H4' G       5       4.520  -4.390  -7.530
ATOM    140  O4' G       5       2.500  -4.600  -7.520
ATOM    141  C1' G       5       1.900  -3.510  -8.190
ATOM    142  H1' G       5       1.750  -3.750  -9.240
ATOM    143  N9  G       5       0.540  -3.350  -7.670
ATOM    144  C8  G       5       0.010  -3.900  -6.530
ATOM    145  H8  G       5       0.610  -4.520  -5.890
ATOM    146  N7  G       5      -1.250  -3.590  -6.350
ATOM    147  C5  G       5      -1.560  -2.780  -7.430
ATOM    148  C6  G       5      -2.790  -2.140  -7.790
ATOM    149  O6  G       5      -3.870  -2.170  -7.190
ATOM    150  N1  G       5      -2.680  -1.430  -8.980
ATOM    151  H1  G       5      -3.490  -0.940  -9.310
ATOM    152  C2  G       5      -1.530  -1.330  -9.730
ATOM    153  N2  G       5      -1.620  -0.590 -10.850
ATOM    154  H21 G       5      -2.430  -0.100 -11.190
ATOM    155  H22 G       5      -0.780  -0.520 -11.410
ATOM    156  N3  G       5      -0.380  -1.920  -9.420
ATOM    157  C4  G       5      -0.470  -2.620  -8.260
ATOM    158  C3' G       5       3.490  -2.650  -6.680
ATOM    159  H3' G       5       3.160  -1.940  -5.920
ATOM    160  C2' G       5       2.830  -2.310  -8.010
ATOM    161  H2' G       5       2.510  -1.280  -7.820
ATOM    162  O2' G       5       3.770  -2.330  -9.060
ATOM    163 HO2' G       5       3.340  -1.960  -9.830
ATOM    164  O3' G       5       4.740  -1.980  -6.560
ATOM    165  P   A       6       4.840  -0.590  -5.760
ATOM    166  OP1 A       6       6.240  -0.130  -5.850
ATOM    167  OP2 A       6       4.210  -0.750  -4.430
ATOM    168  O5' A       6       3.920   0.410  -6.600
ATOM    169  C5' A       6       4.300   0.800  -7.940
ATOM    170  H5' A       6       4.380  -0.080  -8.580
ATOM    171 H5'' A       6       5.260   1.320  -7.890
ATOM    172  C4' A       6       3.260   1.730  -8.500
ATOM    173  H4' A       6       3.590   2.120  -9.470
ATOM    174  O4' A       6       2.060   0.980  -8.820
ATOM    175  C1' A       6       0.910   1.770  -8.540
ATOM    176  H1' A       6       0.190   1.750  -9.360
ATOM    177  N9  A       6       0.170   1.160  -7.430
ATOM    178  C8  A       6       0.690   0.450  -6.380
ATOM    179  H8  A       6       1.750   0.310  -6.280
ATOM    180  N7  A       6      -0.220   0.040  -5.520
ATOM    181  C5  A       6      -1.420   0.520  -6.050
ATOM    182  C6  A       6      -2.750   0.430  -5.610
ATOM    183  N6  A       6      -3.120  -0.200  -4.480
ATOM    184  H61 A       6      -4.090  -0.230  -4.220
ATOM    185  H62 A       6      -2.420  -0.640  -3.900
ATOM    186  N1  A       6      -3.700   1.020  -6.360
ATOM    187  C2  A       6      -3.330   1.640  -7.490
ATOM    188  H2  A       6      -4.080   2.120  -8.110
ATOM    189  N3  A       6      -2.120   1.800  -8.010
ATOM    190  C4  A       6      -1.190   1.210  -7.230
ATOM    191  C3' A       6       2.780   2.810  -7.560
ATOM    192  H3' A       6       2.780   3.060  -6.490
ATOM    193  C2' A       6       1.430   3.160  -8.160
ATOM    194  H2' A       6       1.050   3.770  -7.340
ATOM    195  O2' A       6       1.530   3.960  -9.330
ATOM    196 HO2' A       6       0.640   4.280  -9.520
ATOM    197  O3' A       6       3.670   3.920  -7.610
ATOM    198  P   G       7       3.980   4.770  -6.280
ATOM    199  OP1 G       7       4.800   5.920  -6.710
ATOM    200  OP2 G       7       4.470   3.880  -5.210
ATOM    201  O5' G       7       2.550   5.340  -5.870
ATOM    202  C5' G       7       2.180   5.470  -4.490
ATOM    203  H5' G       7       2.320   6.500  -4.170
ATOM    204 H5'' G       7       2.800   4.810  -3.890
ATOM    205  C4' G       7       0.730   5.080  -4.320
ATOM    206  H4' G       7       0.110   5.600  -5.050
ATOM    207  O4' G       7       0.570   3.670  -4.630
ATOM    208  C1' G       7      -0.300   3.070  -3.680
ATOM    209  H1' G       7      -0.950   2.360  -4.210
ATOM    210  N9  G       7       0.500   2.220  -2.810
ATOM    211  C8  G       7       1.870   2.140  -2.750
ATOM    212  H8  G       7       2.490   2.730  -3.410
ATOM    213  N7  G       7       2.300   1.310  -1.840
ATOM    214  C5  G       7       1.140   0.800  -1.270
ATOM    215  C6  G       7       0.960  -0.150  -0.220
ATOM    216  O6  G       7       1.820  -0.740   0.440
ATOM    217  N1  G       7      -0.390  -0.370   0.030
ATOM    218  H1  G       7      -0.620  -1.030   0.750
ATOM    219  C2  G       7      -1.430   0.230  -0.630
ATOM    220  N2  G       7      -2.660  -0.120  -0.240
ATOM    221  H21 G       7      -2.900  -0.790   0.480
ATOM    222  H22 G       7      -3.430   0.310  -0.730
ATOM    223  N3  G       7      -1.280   1.120  -1.600
ATOM    224  C4  G       7       0.020   1.350  -1.870
ATOM    225  C3' G       7       0.220   5.220  -2.900
ATOM    226  H3' G       7       0.580   5.390  -1.890
ATOM    227  C2' G       7      -0.920   4.210  -2.880
ATOM    228  H2' G       7      -1.030   4.190  -1.790
ATOM    229  O2' G       7      -2.110   4.690  -3.460
ATOM    230 HO2' G       7      -2.810   4.090  -3.200
ATOM    231  O3' G       7      -0.220   6.540  -2.670
ATOM    232  P   C3      8       0.560   7.390  -1.560
ATOM    233  OP1 C3      8       0.330   8.850  -1.660
ATOM    234  OP2 C3      8       1.880   6.990  -1.010
ATOM    235  O5' C3      8      -0.600   6.710  -0.700
ATOM    236  C5' C3      8      -1.960   6.930  -1.090
ATOM    237  H5' C3      8      -2.120   6.570  -2.110
ATOM    238 H5'' C3      8      -2.180   8.000  -1.060
ATOM    239  C4' C3      8      -2.900   6.190  -0.140
ATOM    240  H4' C3      8      -3.940   6.400  -0.400
ATOM    241  O4' C3      8      -2.750   4.760  -0.360
ATOM    242  C1' C3      8      -2.880   4.070   0.880
ATOM    243  H1' C3      8      -3.620   3.270   0.770
ATOM    244  N1  C3      8      -1.620   3.340   1.140
ATOM    245  C6  C3      8      -0.480   3.610   0.430
ATOM    246  H6  C3      8      -0.490   4.370  -0.330
ATOM    247  C5  C3      8       0.670   2.940   0.670
ATOM    248  H5  C3      8       1.570   3.170   0.090
ATOM    249  C4  C3      8       0.640   1.940   1.700
ATOM    250  N4  C3      8       1.730   1.240   1.980
ATOM    251  H41 C3      8       1.710   0.540   2.700
ATOM    252  H42 C3      8       2.590   1.420   1.480
ATOM    253  N3  C3      8      -0.480   1.670   2.390
ATOM    254  C2  C3      8      -1.620   2.360   2.130
ATOM    255  O2  C3      8      -2.680   2.150   2.740
ATOM    256  C3' C3      8      -2.620   6.380   1.340
ATOM    257  H3' C3      8      -1.750   6.680   1.930
ATOM    258  C2' C3      8      -3.220   5.110   1.940
ATOM    259  H2' C3      8      -2.820   5.160   2.950
ATOM    260  O2' C3      8      -4.640   5.200   1.990
ATOM    261 HO2' C3      8      -4.950   4.460   2.520
ATOM    262  O3' C3      8      -3.200   7.570   1.850
ATOM    263 HO3' C3      8      -3.046   7.728   2.784
END
