# Supplementary material for: Simple Adjustment of Intranucleotide Base-Phosphate Interaction in the OL3 AMBER Force Field Improves RNA Simulations
Source: J Chem Theory Comput. 2023 Nov 9;19(22):8423–33. doi: 10.1021/acs.jctc.3c00990 (PMC10687871; doi:10.1021/acs.jctc.3c00990)
Supplement: Supplementary file 2 — ct3c00990_si_002.zip [file ct3c00990_si_002.zip › 1QC0_start.pdb]

ATOM      1 HO5' RG5     1      27.837  33.244  12.723  1.00  0.00           H
ATOM      2  O5' RG5     1      28.038  32.314  12.847  1.00  0.00           O
ATOM      3  C5' RG5     1      29.005  32.069  11.865  1.00  0.00           C
ATOM      4  H5' RG5     1      28.801  32.513  10.891  1.00  0.00           H
ATOM      5 H5'' RG5     1      29.083  30.982  11.835  1.00  0.00           H
ATOM      6  C4' RG5     1      30.339  32.626  12.358  1.00  0.00           C
ATOM      7  H4' RG5     1      31.069  32.608  11.548  1.00  0.00           H
ATOM      8  O4' RG5     1      30.223  34.011  12.679  1.00  0.00           O
ATOM      9  C1' RG5     1      31.220  34.346  13.648  1.00  0.00           C
ATOM     10  H1' RG5     1      31.872  35.135  13.274  1.00  0.00           H
ATOM     11  N9  RG5     1      30.600  34.820  14.918  1.00  0.00           N
ATOM     12  C8  RG5     1      29.326  34.859  15.363  1.00  0.00           C
ATOM     13  H8  RG5     1      28.533  34.348  14.837  1.00  0.00           H
ATOM     14  N7  RG5     1      29.190  35.350  16.568  1.00  0.00           N
ATOM     15  C5  RG5     1      30.449  35.756  16.882  1.00  0.00           C
ATOM     16  C6  RG5     1      30.959  36.439  18.062  1.00  0.00           C
ATOM     17  O6  RG5     1      30.340  36.746  19.078  1.00  0.00           O
ATOM     18  N1  RG5     1      32.272  36.805  18.000  1.00  0.00           N
ATOM     19  H1  RG5     1      32.680  37.191  18.839  1.00  0.00           H
ATOM     20  C2  RG5     1      33.122  36.371  17.054  1.00  0.00           C
ATOM     21  N2  RG5     1      34.308  36.824  17.069  1.00  0.00           N
ATOM     22  H21 RG5     1      34.910  36.604  16.288  1.00  0.00           H
ATOM     23  H22 RG5     1      34.575  37.458  17.809  1.00  0.00           H
ATOM     24  N3  RG5     1      32.706  35.779  15.884  1.00  0.00           N
ATOM     25  C4  RG5     1      31.353  35.466  15.873  1.00  0.00           C
ATOM     26  C3' RG5     1      31.020  31.965  13.547  1.00  0.00           C
ATOM     27  H3' RG5     1      30.209  31.966  14.275  1.00  0.00           H
ATOM     28  C2' RG5     1      32.000  33.059  13.933  1.00  0.00           C
ATOM     29  H2' RG5     1      32.325  32.932  14.965  1.00  0.00           H
ATOM     30  O2' RG5     1      33.221  33.008  13.147  1.00  0.00           O
ATOM     31 HO2' RG5     1      33.389  32.068  13.042  1.00  0.00           H
ATOM     32  O3' RG5     1      31.566  30.679  13.260  1.00  0.00           O
ATOM     33  P   RC      2      31.680  29.527  14.344  1.00  0.00           P
ATOM     34  OP1 RC      2      32.232  28.332  13.725  1.00  0.00           O
ATOM     35  OP2 RC      2      30.411  29.382  15.073  1.00  0.00           O
ATOM     36  O5' RC      2      32.775  30.152  15.311  1.00  0.00           O
ATOM     37  C5' RC      2      34.147  30.222  14.923  1.00  0.00           C
ATOM     38  H5' RC      2      34.199  30.621  13.910  1.00  0.00           H
ATOM     39 H5'' RC      2      34.595  29.231  14.864  1.00  0.00           H
ATOM     40  C4' RC      2      35.195  31.048  15.776  1.00  0.00           C
ATOM     41  H4' RC      2      36.125  30.870  15.237  1.00  0.00           H
ATOM     42  O4' RC      2      34.930  32.450  15.797  1.00  0.00           O
ATOM     43  C1' RC      2      35.237  33.002  17.077  1.00  0.00           C
ATOM     44  H1' RC      2      35.817  33.924  17.072  1.00  0.00           H
ATOM     45  N1  RC      2      34.114  33.369  17.986  1.00  0.00           N
ATOM     46  C6  RC      2      32.857  32.770  17.707  1.00  0.00           C
ATOM     47  H6  RC      2      32.752  32.132  16.842  1.00  0.00           H
ATOM     48  C5  RC      2      31.849  33.093  18.568  1.00  0.00           C
ATOM     49  H5  RC      2      30.909  32.578  18.441  1.00  0.00           H
ATOM     50  C4  RC      2      32.140  33.896  19.716  1.00  0.00           C
ATOM     51  N4  RC      2      31.248  33.960  20.651  1.00  0.00           N
ATOM     52  H41 RC      2      31.356  34.751  21.269  1.00  0.00           H
ATOM     53  H42 RC      2      30.372  33.461  20.580  1.00  0.00           H
ATOM     54  N3  RC      2      33.294  34.476  19.921  1.00  0.00           N
ATOM     55  C2  RC      2      34.323  34.209  19.120  1.00  0.00           C
ATOM     56  O2  RC      2      35.398  34.737  19.363  1.00  0.00           O
ATOM     57  C3' RC      2      35.481  30.645  17.207  1.00  0.00           C
ATOM     58  H3' RC      2      34.497  30.660  17.676  1.00  0.00           H
ATOM     59  C2' RC      2      36.162  31.941  17.726  1.00  0.00           C
ATOM     60  H2' RC      2      36.090  31.916  18.813  1.00  0.00           H
ATOM     61  O2' RC      2      37.537  32.175  17.433  1.00  0.00           O
ATOM     62 HO2' RC      2      37.993  31.335  17.343  1.00  0.00           H
ATOM     63  O3' RC      2      36.199  29.491  17.384  1.00  0.00           O
ATOM     64  P   RA      3      36.041  28.572  18.698  1.00  0.00           P
ATOM     65  OP1 RA      3      36.882  27.381  18.572  1.00  0.00           O
ATOM     66  OP2 RA      3      34.594  28.353  18.872  1.00  0.00           O
ATOM     67  O5' RA      3      36.456  29.391  19.959  1.00  0.00           O
ATOM     68  C5' RA      3      37.840  29.797  20.100  1.00  0.00           C
ATOM     69  H5' RA      3      38.198  30.325  19.216  1.00  0.00           H
ATOM     70 H5'' RA      3      38.495  28.928  20.038  1.00  0.00           H
ATOM     71  C4' RA      3      38.257  30.566  21.349  1.00  0.00           C
ATOM     72  H4' RA      3      39.340  30.686  21.375  1.00  0.00           H
ATOM     73  O4' RA      3      37.545  31.835  21.324  1.00  0.00           O
ATOM     74  C1' RA      3      37.154  32.124  22.650  1.00  0.00           C
ATOM     75  H1' RA      3      37.460  33.121  22.969  1.00  0.00           H
ATOM     76  N9  RA      3      35.644  32.032  22.694  1.00  0.00           N
ATOM     77  C8  RA      3      34.745  31.488  21.735  1.00  0.00           C
ATOM     78  H8  RA      3      35.033  30.896  20.879  1.00  0.00           H
ATOM     79  N7  RA      3      33.491  31.585  22.058  1.00  0.00           N
ATOM     80  C5  RA      3      33.593  32.459  23.190  1.00  0.00           C
ATOM     81  C6  RA      3      32.565  33.080  23.988  1.00  0.00           C
ATOM     82  N6  RA      3      31.289  33.208  23.726  1.00  0.00           N
ATOM     83  H61 RA      3      30.673  33.619  24.413  1.00  0.00           H
ATOM     84  H62 RA      3      31.055  32.903  22.792  1.00  0.00           H
ATOM     85  N1  RA      3      32.944  33.827  24.987  1.00  0.00           N
ATOM     86  C2  RA      3      34.194  33.786  25.470  1.00  0.00           C
ATOM     87  H2  RA      3      34.460  34.492  26.243  1.00  0.00           H
ATOM     88  N3  RA      3      35.207  33.300  24.803  1.00  0.00           N
ATOM     89  C4  RA      3      34.849  32.549  23.687  1.00  0.00           C
ATOM     90  C3' RA      3      37.795  29.846  22.634  1.00  0.00           C
ATOM     91  H3' RA      3      36.743  29.567  22.576  1.00  0.00           H
ATOM     92  C2' RA      3      37.870  31.076  23.546  1.00  0.00           C
ATOM     93  H2' RA      3      37.339  30.953  24.491  1.00  0.00           H
ATOM     94  O2' RA      3      39.189  31.530  23.791  1.00  0.00           O
ATOM     95 HO2' RA      3      39.324  31.396  24.732  1.00  0.00           H
ATOM     96  O3' RA      3      38.683  28.778  22.940  1.00  0.00           O
ATOM     97  P   RC      4      38.084  27.480  23.597  1.00  0.00           P
ATOM     98  OP1 RC      4      39.225  26.567  23.877  1.00  0.00           O
ATOM     99  OP2 RC      4      37.027  26.945  22.716  1.00  0.00           O
ATOM    100  O5' RC      4      37.483  28.018  24.926  1.00  0.00           O
ATOM    101  C5' RC      4      38.406  28.441  25.931  1.00  0.00           C
ATOM    102  H5' RC      4      39.103  29.169  25.517  1.00  0.00           H
ATOM    103 H5'' RC      4      38.790  27.489  26.300  1.00  0.00           H
ATOM    104  C4' RC      4      37.745  29.188  27.080  1.00  0.00           C
ATOM    105  H4' RC      4      38.580  29.555  27.676  1.00  0.00           H
ATOM    106  O4' RC      4      36.992  30.327  26.723  1.00  0.00           O
ATOM    107  C1' RC      4      35.839  30.536  27.476  1.00  0.00           C
ATOM    108  H1' RC      4      35.799  31.542  27.894  1.00  0.00           H
ATOM    109  N1  RC      4      34.628  30.284  26.632  1.00  0.00           N
ATOM    110  C6  RC      4      34.533  29.389  25.612  1.00  0.00           C
ATOM    111  H6  RC      4      35.397  28.781  25.384  1.00  0.00           H
ATOM    112  C5  RC      4      33.400  29.274  24.829  1.00  0.00           C
ATOM    113  H5  RC      4      33.462  28.639  23.958  1.00  0.00           H
ATOM    114  C4  RC      4      32.253  29.973  25.271  1.00  0.00           C
ATOM    115  N4  RC      4      31.113  29.684  24.705  1.00  0.00           N
ATOM    116  H41 RC      4      30.310  30.079  25.172  1.00  0.00           H
ATOM    117  H42 RC      4      31.111  28.931  24.032  1.00  0.00           H
ATOM    118  N3  RC      4      32.305  30.741  26.355  1.00  0.00           N
ATOM    119  C2  RC      4      33.448  30.890  27.033  1.00  0.00           C
ATOM    120  O2  RC      4      33.360  31.625  28.001  1.00  0.00           O
ATOM    121  C3' RC      4      36.814  28.397  27.991  1.00  0.00           C
ATOM    122  H3' RC      4      36.069  27.857  27.406  1.00  0.00           H
ATOM    123  C2' RC      4      36.076  29.542  28.621  1.00  0.00           C
ATOM    124  H2' RC      4      35.135  29.150  29.008  1.00  0.00           H
ATOM    125  O2' RC      4      36.901  30.185  29.571  1.00  0.00           O
ATOM    126 HO2' RC      4      36.339  30.572  30.246  1.00  0.00           H
ATOM    127  O3' RC      4      37.472  27.413  28.789  1.00  0.00           O
ATOM    128  P   RC      5      36.612  26.297  29.491  1.00  0.00           P
ATOM    129  OP1 RC      5      37.497  25.523  30.312  1.00  0.00           O
ATOM    130  OP2 RC      5      35.886  25.579  28.436  1.00  0.00           O
ATOM    131  O5' RC      5      35.513  27.029  30.360  1.00  0.00           O
ATOM    132  C5' RC      5      35.792  27.764  31.592  1.00  0.00           C
ATOM    133  H5' RC      5      36.676  28.383  31.435  1.00  0.00           H
ATOM    134 H5'' RC      5      36.166  27.052  32.328  1.00  0.00           H
ATOM    135  C4' RC      5      34.648  28.613  32.165  1.00  0.00           C
ATOM    136  H4' RC      5      34.994  29.235  32.990  1.00  0.00           H
ATOM    137  O4' RC      5      33.969  29.417  31.189  1.00  0.00           O
ATOM    138  C1' RC      5      32.612  29.475  31.442  1.00  0.00           C
ATOM    139  H1' RC      5      32.306  30.497  31.664  1.00  0.00           H
ATOM    140  N1  RC      5      31.783  28.891  30.275  1.00  0.00           N
ATOM    141  C6  RC      5      32.484  28.278  29.270  1.00  0.00           C
ATOM    142  H6  RC      5      33.536  28.033  29.290  1.00  0.00           H
ATOM    143  C5  RC      5      31.804  28.025  28.155  1.00  0.00           C
ATOM    144  H5  RC      5      32.332  27.520  27.359  1.00  0.00           H
ATOM    145  C4  RC      5      30.419  28.178  28.135  1.00  0.00           C
ATOM    146  N4  RC      5      29.792  28.155  27.041  1.00  0.00           N
ATOM    147  H41 RC      5      28.811  28.383  27.114  1.00  0.00           H
ATOM    148  H42 RC      5      30.381  28.074  26.224  1.00  0.00           H
ATOM    149  N3  RC      5      29.760  28.854  29.039  1.00  0.00           N
ATOM    150  C2  RC      5      30.425  29.167  30.146  1.00  0.00           C
ATOM    151  O2  RC      5      29.779  29.821  30.977  1.00  0.00           O
ATOM    152  C3' RC      5      33.582  27.677  32.752  1.00  0.00           C
ATOM    153  H3' RC      5      33.460  26.899  31.998  1.00  0.00           H
ATOM    154  C2' RC      5      32.387  28.694  32.774  1.00  0.00           C
ATOM    155  H2' RC      5      31.460  28.121  32.769  1.00  0.00           H
ATOM    156  O2' RC      5      32.453  29.583  33.890  1.00  0.00           O
ATOM    157 HO2' RC      5      31.722  30.206  33.877  1.00  0.00           H
ATOM    158  O3' RC      5      33.808  27.109  34.006  1.00  0.00           O
ATOM    159  P   RG      6      33.113  25.803  34.508  1.00  0.00           P
ATOM    160  OP1 RG      6      33.673  25.522  35.855  1.00  0.00           O
ATOM    161  OP2 RG      6      33.427  24.840  33.457  1.00  0.00           O
ATOM    162  O5' RG      6      31.565  26.005  34.624  1.00  0.00           O
ATOM    163  C5' RG      6      31.054  26.993  35.517  1.00  0.00           C
ATOM    164  H5' RG      6      31.726  27.850  35.476  1.00  0.00           H
ATOM    165 H5'' RG      6      31.042  26.699  36.566  1.00  0.00           H
ATOM    166  C4' RG      6      29.570  27.336  35.233  1.00  0.00           C
ATOM    167  H4' RG      6      29.366  27.994  36.077  1.00  0.00           H
ATOM    168  O4' RG      6      29.437  27.994  34.014  1.00  0.00           O
ATOM    169  C1' RG      6      28.173  27.681  33.511  1.00  0.00           C
ATOM    170  H1' RG      6      27.570  28.562  33.290  1.00  0.00           H
ATOM    171  N9  RG      6      28.297  27.004  32.196  1.00  0.00           N
ATOM    172  C8  RG      6      29.415  26.488  31.620  1.00  0.00           C
ATOM    173  H8  RG      6      30.301  26.362  32.224  1.00  0.00           H
ATOM    174  N7  RG      6      29.279  26.060  30.388  1.00  0.00           N
ATOM    175  C5  RG      6      27.996  26.493  30.128  1.00  0.00           C
ATOM    176  C6  RG      6      27.258  26.255  28.913  1.00  0.00           C
ATOM    177  O6  RG      6      27.663  25.951  27.794  1.00  0.00           O
ATOM    178  N1  RG      6      25.913  26.545  29.152  1.00  0.00           N
ATOM    179  H1  RG      6      25.329  26.348  28.351  1.00  0.00           H
ATOM    180  C2  RG      6      25.351  26.989  30.284  1.00  0.00           C
ATOM    181  N2  RG      6      24.098  27.128  30.340  1.00  0.00           N
ATOM    182  H21 RG      6      23.672  27.395  31.216  1.00  0.00           H
ATOM    183  H22 RG      6      23.629  27.092  29.447  1.00  0.00           H
ATOM    184  N3  RG      6      26.014  27.122  31.463  1.00  0.00           N
ATOM    185  C4  RG      6      27.361  26.911  31.281  1.00  0.00           C
ATOM    186  C3' RG      6      28.691  26.087  35.226  1.00  0.00           C
ATOM    187  H3' RG      6      29.135  25.429  34.479  1.00  0.00           H
ATOM    188  C2' RG      6      27.510  26.700  34.510  1.00  0.00           C
ATOM    189  H2' RG      6      26.972  25.912  33.984  1.00  0.00           H
ATOM    190  O2' RG      6      26.676  27.440  35.430  1.00  0.00           O
ATOM    191 HO2' RG      6      26.885  27.169  36.327  1.00  0.00           H
ATOM    192  O3' RG      6      28.514  25.367  36.415  1.00  0.00           O
ATOM    193  P   RU      7      28.150  23.792  36.510  1.00  0.00           P
ATOM    194  OP1 RU      7      28.100  23.532  37.930  1.00  0.00           O
ATOM    195  OP2 RU      7      28.941  23.019  35.546  1.00  0.00           O
ATOM    196  O5' RU      7      26.678  23.719  35.993  1.00  0.00           O
ATOM    197  C5' RU      7      25.615  24.362  36.688  1.00  0.00           C
ATOM    198  H5' RU      7      26.026  25.336  36.955  1.00  0.00           H
ATOM    199 H5'' RU      7      25.353  23.808  37.589  1.00  0.00           H
ATOM    200  C4' RU      7      24.328  24.554  35.865  1.00  0.00           C
ATOM    201  H4' RU      7      23.595  25.114  36.446  1.00  0.00           H
ATOM    202  O4' RU      7      24.482  25.282  34.642  1.00  0.00           O
ATOM    203  C1' RU      7      23.699  24.673  33.574  1.00  0.00           C
ATOM    204  H1' RU      7      23.131  25.416  33.014  1.00  0.00           H
ATOM    205  N1  RU      7      24.687  24.138  32.593  1.00  0.00           N
ATOM    206  C6  RU      7      26.011  23.796  32.919  1.00  0.00           C
ATOM    207  H6  RU      7      26.350  23.941  33.933  1.00  0.00           H
ATOM    208  C5  RU      7      26.845  23.534  31.905  1.00  0.00           C
ATOM    209  H5  RU      7      27.912  23.507  32.070  1.00  0.00           H
ATOM    210  C4  RU      7      26.365  23.395  30.567  1.00  0.00           C
ATOM    211  O4  RU      7      27.049  23.128  29.579  1.00  0.00           O
ATOM    212  N3  RU      7      25.060  23.608  30.332  1.00  0.00           N
ATOM    213  H3  RU      7      24.671  23.457  29.412  1.00  0.00           H
ATOM    214  C2  RU      7      24.155  24.030  31.268  1.00  0.00           C
ATOM    215  O2  RU      7      23.062  24.210  30.929  1.00  0.00           O
ATOM    216  C3' RU      7      23.714  23.203  35.353  1.00  0.00           C
ATOM    217  H3' RU      7      24.489  22.549  34.955  1.00  0.00           H
ATOM    218  C2' RU      7      22.826  23.583  34.168  1.00  0.00           C
ATOM    219  H2' RU      7      22.625  22.702  33.559  1.00  0.00           H
ATOM    220  O2' RU      7      21.592  24.092  34.621  1.00  0.00           O
ATOM    221 HO2' RU      7      21.455  23.890  35.550  1.00  0.00           H
ATOM    222  O3' RU      7      23.075  22.404  36.378  1.00  0.00           O
ATOM    223  P   RU      8      22.801  20.853  36.151  1.00  0.00           P
ATOM    224  OP1 RU      8      22.258  20.375  37.417  1.00  0.00           O
ATOM    225  OP2 RU      8      24.066  20.372  35.637  1.00  0.00           O
ATOM    226  O5' RU      8      21.757  20.552  34.962  1.00  0.00           O
ATOM    227  C5' RU      8      20.457  21.033  34.930  1.00  0.00           C
ATOM    228  H5' RU      8      20.398  22.099  35.150  1.00  0.00           H
ATOM    229 H5'' RU      8      19.891  20.363  35.577  1.00  0.00           H
ATOM    230  C4' RU      8      19.779  20.903  33.543  1.00  0.00           C
ATOM    231  H4' RU      8      18.756  21.258  33.665  1.00  0.00           H
ATOM    232  O4' RU      8      20.372  21.806  32.685  1.00  0.00           O
ATOM    233  C1' RU      8      20.468  21.226  31.381  1.00  0.00           C
ATOM    234  H1' RU      8      19.985  21.855  30.634  1.00  0.00           H
ATOM    235  N1  RU      8      21.906  20.867  30.982  1.00  0.00           N
ATOM    236  C6  RU      8      22.910  20.661  31.863  1.00  0.00           C
ATOM    237  H6  RU      8      22.762  20.714  32.931  1.00  0.00           H
ATOM    238  C5  RU      8      24.157  20.296  31.509  1.00  0.00           C
ATOM    239  H5  RU      8      24.928  19.996  32.203  1.00  0.00           H
ATOM    240  C4  RU      8      24.440  20.286  30.097  1.00  0.00           C
ATOM    241  O4  RU      8      25.501  19.891  29.630  1.00  0.00           O
ATOM    242  N3  RU      8      23.364  20.505  29.200  1.00  0.00           N
ATOM    243  H3  RU      8      23.536  20.301  28.226  1.00  0.00           H
ATOM    244  C2  RU      8      22.145  20.853  29.599  1.00  0.00           C
ATOM    245  O2  RU      8      21.302  21.238  28.810  1.00  0.00           O
ATOM    246  C3' RU      8      19.801  19.544  32.885  1.00  0.00           C
ATOM    247  H3' RU      8      20.834  19.201  32.938  1.00  0.00           H
ATOM    248  C2' RU      8      19.536  19.957  31.445  1.00  0.00           C
ATOM    249  H2' RU      8      19.928  19.278  30.688  1.00  0.00           H
ATOM    250  O2' RU      8      18.170  20.345  31.137  1.00  0.00           O
ATOM    251 HO2' RU      8      18.025  21.293  31.090  1.00  0.00           H
ATOM    252  O3' RU      8      18.976  18.565  33.520  1.00  0.00           O
ATOM    253  P   RG      9      19.145  16.970  33.314  1.00  0.00           P
ATOM    254  OP1 RG      9      17.928  16.241  33.797  1.00  0.00           O
ATOM    255  OP2 RG      9      20.452  16.624  33.918  1.00  0.00           O
ATOM    256  O5' RG      9      19.163  16.563  31.818  1.00  0.00           O
ATOM    257  C5' RG      9      18.009  16.332  31.045  1.00  0.00           C
ATOM    258  H5' RG      9      17.340  17.193  31.037  1.00  0.00           H
ATOM    259 H5'' RG      9      17.413  15.490  31.395  1.00  0.00           H
ATOM    260  C4' RG      9      18.461  16.063  29.592  1.00  0.00           C
ATOM    261  H4' RG      9      17.505  15.829  29.123  1.00  0.00           H
ATOM    262  O4' RG      9      19.060  17.161  28.999  1.00  0.00           O
ATOM    263  C1' RG      9      20.162  16.721  28.222  1.00  0.00           C
ATOM    264  H1' RG      9      20.072  17.182  27.238  1.00  0.00           H
ATOM    265  N9  RG      9      21.497  16.950  28.761  1.00  0.00           N
ATOM    266  C8  RG      9      21.959  17.284  30.014  1.00  0.00           C
ATOM    267  H8  RG      9      21.279  17.509  30.822  1.00  0.00           H
ATOM    268  N7  RG      9      23.300  17.222  30.064  1.00  0.00           N
ATOM    269  C5  RG      9      23.709  16.819  28.782  1.00  0.00           C
ATOM    270  C6  RG      9      25.025  16.799  28.190  1.00  0.00           C
ATOM    271  O6  RG      9      26.061  16.937  28.798  1.00  0.00           O
ATOM    272  N1  RG      9      25.045  16.536  26.840  1.00  0.00           N
ATOM    273  H1  RG      9      25.973  16.333  26.498  1.00  0.00           H
ATOM    274  C2  RG      9      23.907  16.198  26.100  1.00  0.00           C
ATOM    275  N2  RG      9      24.022  16.146  24.804  1.00  0.00           N
ATOM    276  H21 RG      9      23.156  16.169  24.285  1.00  0.00           H
ATOM    277  H22 RG      9      24.930  16.225  24.368  1.00  0.00           H
ATOM    278  N3  RG      9      22.640  16.403  26.582  1.00  0.00           N
ATOM    279  C4  RG      9      22.611  16.614  27.982  1.00  0.00           C
ATOM    280  C3' RG      9      19.423  14.876  29.328  1.00  0.00           C
ATOM    281  H3' RG      9      20.185  14.943  30.105  1.00  0.00           H
ATOM    282  C2' RG      9      19.960  15.281  27.984  1.00  0.00           C
ATOM    283  H2' RG      9      20.843  14.662  27.824  1.00  0.00           H
ATOM    284  O2' RG      9      19.010  15.084  26.932  1.00  0.00           O
ATOM    285 HO2' RG      9      18.143  15.053  27.344  1.00  0.00           H
ATOM    286  O3' RG      9      18.739  13.637  29.304  1.00  0.00           O
ATOM    287  P   RG3    10      19.528  12.279  29.356  1.00  0.00           P
ATOM    288  OP1 RG3    10      18.559  11.171  29.534  1.00  0.00           O
ATOM    289  OP2 RG3    10      20.577  12.540  30.366  1.00  0.00           O
ATOM    290  O5' RG3    10      20.373  12.049  27.978  1.00  0.00           O
ATOM    291  C5' RG3    10      19.838  11.495  26.750  1.00  0.00           C
ATOM    292  H5' RG3    10      19.084  12.247  26.516  1.00  0.00           H
ATOM    293 H5'' RG3    10      19.215  10.640  27.012  1.00  0.00           H
ATOM    294  C4' RG3    10      20.832  11.081  25.679  1.00  0.00           C
ATOM    295  H4' RG3    10      20.307  10.584  24.863  1.00  0.00           H
ATOM    296  O4' RG3    10      21.642  12.173  25.187  1.00  0.00           O
ATOM    297  C1' RG3    10      23.033  11.754  25.155  1.00  0.00           C
ATOM    298  H1' RG3    10      23.506  12.013  24.208  1.00  0.00           H
ATOM    299  N9  RG3    10      23.814  12.481  26.169  1.00  0.00           N
ATOM    300  C8  RG3    10      23.321  13.059  27.332  1.00  0.00           C
ATOM    301  H8  RG3    10      22.273  13.072  27.594  1.00  0.00           H
ATOM    302  N7  RG3    10      24.180  13.632  28.056  1.00  0.00           N
ATOM    303  C5  RG3    10      25.401  13.348  27.437  1.00  0.00           C
ATOM    304  C6  RG3    10      26.779  13.630  27.817  1.00  0.00           C
ATOM    305  O6  RG3    10      27.181  14.298  28.745  1.00  0.00           O
ATOM    306  N1  RG3    10      27.667  13.321  26.819  1.00  0.00           N
ATOM    307  H1  RG3    10      28.601  13.680  26.953  1.00  0.00           H
ATOM    308  C2  RG3    10      27.312  12.657  25.684  1.00  0.00           C
ATOM    309  N2  RG3    10      28.237  12.493  24.782  1.00  0.00           N
ATOM    310  H21 RG3    10      28.036  12.158  23.851  1.00  0.00           H
ATOM    311  H22 RG3    10      29.158  12.773  25.087  1.00  0.00           H
ATOM    312  N3  RG3    10      26.093  12.219  25.303  1.00  0.00           N
ATOM    313  C4  RG3    10      25.150  12.666  26.253  1.00  0.00           C
ATOM    314  C3' RG3    10      21.817  10.047  26.254  1.00  0.00           C
ATOM    315  H3' RG3    10      22.068  10.372  27.264  1.00  0.00           H
ATOM    316  C2' RG3    10      23.077  10.289  25.386  1.00  0.00           C
ATOM    317  H2' RG3    10      23.927  10.028  26.017  1.00  0.00           H
ATOM    318  O2' RG3    10      23.124   9.681  24.041  1.00  0.00           O
ATOM    319 HO2' RG3    10      23.235   8.757  24.277  1.00  0.00           H
ATOM    320  O3' RG3    10      21.305   8.690  26.281  1.00  0.00           O
ATOM    321 HO3' RG3    10      21.790   8.107  26.871  1.00  0.00           H
TER   
ATOM    322 HO5' RC5    11      37.498  16.328  26.049  1.00  0.00           H
ATOM    323  O5' RC5    11      36.647  16.200  25.625  1.00  0.00           O
ATOM    324  C5' RC5    11      36.921  15.584  24.415  1.00  0.00           C
ATOM    325  H5' RC5    11      37.770  14.899  24.426  1.00  0.00           H
ATOM    326 H5'' RC5    11      37.164  16.381  23.713  1.00  0.00           H
ATOM    327  C4' RC5    11      35.633  14.966  23.907  1.00  0.00           C
ATOM    328  H4' RC5    11      35.805  14.427  22.976  1.00  0.00           H
ATOM    329  O4' RC5    11      34.957  14.077  24.876  1.00  0.00           O
ATOM    330  C1' RC5    11      33.593  14.060  24.547  1.00  0.00           C
ATOM    331  H1' RC5    11      33.484  13.077  24.089  1.00  0.00           H
ATOM    332  N1  RC5    11      32.664  14.230  25.720  1.00  0.00           N
ATOM    333  C6  RC5    11      33.149  14.704  26.903  1.00  0.00           C
ATOM    334  H6  RC5    11      34.175  15.028  26.994  1.00  0.00           H
ATOM    335  C5  RC5    11      32.387  14.904  27.976  1.00  0.00           C
ATOM    336  H5  RC5    11      32.751  15.243  28.934  1.00  0.00           H
ATOM    337  C4  RC5    11      31.019  14.503  27.821  1.00  0.00           C
ATOM    338  N4  RC5    11      30.124  14.783  28.754  1.00  0.00           N
ATOM    339  H41 RC5    11      29.153  14.567  28.579  1.00  0.00           H
ATOM    340  H42 RC5    11      30.437  15.279  29.577  1.00  0.00           H
ATOM    341  N3  RC5    11      30.505  14.024  26.649  1.00  0.00           N
ATOM    342  C2  RC5    11      31.338  13.803  25.599  1.00  0.00           C
ATOM    343  O2  RC5    11      30.870  13.305  24.563  1.00  0.00           O
ATOM    344  C3' RC5    11      34.550  16.022  23.593  1.00  0.00           C
ATOM    345  H3' RC5    11      34.448  16.709  24.433  1.00  0.00           H
ATOM    346  C2' RC5    11      33.352  15.122  23.479  1.00  0.00           C
ATOM    347  H2' RC5    11      32.398  15.597  23.707  1.00  0.00           H
ATOM    348  O2' RC5    11      33.220  14.570  22.265  1.00  0.00           O
ATOM    349 HO2' RC5    11      33.840  14.990  21.664  1.00  0.00           H
ATOM    350  O3' RC5    11      34.694  16.744  22.391  1.00  0.00           O
ATOM    351  P   RC     12      33.826  18.129  22.207  1.00  0.00           P
ATOM    352  OP1 RC     12      34.408  18.796  21.014  1.00  0.00           O
ATOM    353  OP2 RC     12      33.801  18.949  23.430  1.00  0.00           O
ATOM    354  O5' RC     12      32.343  17.702  21.841  1.00  0.00           O
ATOM    355  C5' RC     12      32.130  17.022  20.635  1.00  0.00           C
ATOM    356  H5' RC     12      32.825  16.206  20.436  1.00  0.00           H
ATOM    357 H5'' RC     12      32.287  17.780  19.868  1.00  0.00           H
ATOM    358  C4' RC     12      30.670  16.530  20.575  1.00  0.00           C
ATOM    359  H4' RC     12      30.496  16.061  19.606  1.00  0.00           H
ATOM    360  O4' RC     12      30.389  15.605  21.583  1.00  0.00           O
ATOM    361  C1' RC     12      29.057  15.683  21.957  1.00  0.00           C
ATOM    362  H1' RC     12      28.490  14.765  21.802  1.00  0.00           H
ATOM    363  N1  RC     12      28.870  16.163  23.386  1.00  0.00           N
ATOM    364  C6  RC     12      29.858  16.881  23.961  1.00  0.00           C
ATOM    365  H6  RC     12      30.801  16.979  23.444  1.00  0.00           H
ATOM    366  C5  RC     12      29.692  17.382  25.204  1.00  0.00           C
ATOM    367  H5  RC     12      30.571  17.900  25.558  1.00  0.00           H
ATOM    368  C4  RC     12      28.455  17.179  25.828  1.00  0.00           C
ATOM    369  N4  RC     12      28.251  17.488  27.074  1.00  0.00           N
ATOM    370  H41 RC     12      27.400  17.208  27.541  1.00  0.00           H
ATOM    371  H42 RC     12      28.936  17.988  27.623  1.00  0.00           H
ATOM    372  N3  RC     12      27.474  16.463  25.275  1.00  0.00           N
ATOM    373  C2  RC     12      27.609  16.008  24.016  1.00  0.00           C
ATOM    374  O2  RC     12      26.629  15.631  23.423  1.00  0.00           O
ATOM    375  C3' RC     12      29.679  17.594  20.715  1.00  0.00           C
ATOM    376  H3' RC     12      29.940  18.167  21.605  1.00  0.00           H
ATOM    377  C2' RC     12      28.431  16.679  20.925  1.00  0.00           C
ATOM    378  H2' RC     12      27.659  17.269  21.419  1.00  0.00           H
ATOM    379  O2' RC     12      27.944  16.110  19.684  1.00  0.00           O
ATOM    380 HO2' RC     12      28.459  15.301  19.732  1.00  0.00           H
ATOM    381  O3' RC     12      29.702  18.453  19.552  1.00  0.00           O
ATOM    382  P   RA     13      29.056  19.897  19.648  1.00  0.00           P
ATOM    383  OP1 RA     13      29.334  20.601  18.409  1.00  0.00           O
ATOM    384  OP2 RA     13      29.510  20.537  20.912  1.00  0.00           O
ATOM    385  O5' RA     13      27.491  19.723  19.835  1.00  0.00           O
ATOM    386  C5' RA     13      26.641  19.239  18.863  1.00  0.00           C
ATOM    387  H5' RA     13      27.053  18.338  18.410  1.00  0.00           H
ATOM    388 H5'' RA     13      26.529  19.959  18.052  1.00  0.00           H
ATOM    389  C4' RA     13      25.279  18.997  19.387  1.00  0.00           C
ATOM    390  H4' RA     13      24.769  18.579  18.520  1.00  0.00           H
ATOM    391  O4' RA     13      25.170  18.135  20.517  1.00  0.00           O
ATOM    392  C1' RA     13      24.170  18.609  21.408  1.00  0.00           C
ATOM    393  H1' RA     13      23.477  17.858  21.786  1.00  0.00           H
ATOM    394  N9  RA     13      24.902  19.272  22.530  1.00  0.00           N
ATOM    395  C8  RA     13      26.251  19.594  22.708  1.00  0.00           C
ATOM    396  H8  RA     13      27.018  19.575  21.948  1.00  0.00           H
ATOM    397  N7  RA     13      26.634  19.842  23.907  1.00  0.00           N
ATOM    398  C5  RA     13      25.433  19.731  24.589  1.00  0.00           C
ATOM    399  C6  RA     13      25.030  19.830  25.953  1.00  0.00           C
ATOM    400  N6  RA     13      26.022  19.903  26.821  1.00  0.00           N
ATOM    401  H61 RA     13      25.737  19.960  27.788  1.00  0.00           H
ATOM    402  H62 RA     13      26.997  20.013  26.579  1.00  0.00           H
ATOM    403  N1  RA     13      23.814  19.754  26.415  1.00  0.00           N
ATOM    404  C2  RA     13      22.860  19.535  25.461  1.00  0.00           C
ATOM    405  H2  RA     13      21.859  19.422  25.850  1.00  0.00           H
ATOM    406  N3  RA     13      23.020  19.476  24.132  1.00  0.00           N
ATOM    407  C4  RA     13      24.353  19.461  23.790  1.00  0.00           C
ATOM    408  C3' RA     13      24.480  20.232  19.814  1.00  0.00           C
ATOM    409  H3' RA     13      25.218  20.762  20.416  1.00  0.00           H
ATOM    410  C2' RA     13      23.320  19.675  20.635  1.00  0.00           C
ATOM    411  H2' RA     13      22.835  20.375  21.315  1.00  0.00           H
ATOM    412  O2' RA     13      22.301  18.920  19.882  1.00  0.00           O
ATOM    413 HO2' RA     13      22.069  19.467  19.128  1.00  0.00           H
ATOM    414  O3' RA     13      24.139  21.032  18.701  1.00  0.00           O
ATOM    415  P   RA     14      24.206  22.625  18.918  1.00  0.00           P
ATOM    416  OP1 RA     14      23.869  23.195  17.638  1.00  0.00           O
ATOM    417  OP2 RA     14      25.573  22.882  19.437  1.00  0.00           O
ATOM    418  O5' RA     14      23.131  23.073  20.006  1.00  0.00           O
ATOM    419  C5' RA     14      21.760  22.857  19.842  1.00  0.00           C
ATOM    420  H5' RA     14      21.621  21.870  19.401  1.00  0.00           H
ATOM    421 H5'' RA     14      21.361  23.530  19.083  1.00  0.00           H
ATOM    422  C4' RA     14      20.916  22.872  21.123  1.00  0.00           C
ATOM    423  H4' RA     14      19.885  22.598  20.900  1.00  0.00           H
ATOM    424  O4' RA     14      21.296  22.013  22.197  1.00  0.00           O
ATOM    425  C1' RA     14      21.269  22.761  23.421  1.00  0.00           C
ATOM    426  H1' RA     14      20.678  22.237  24.172  1.00  0.00           H
ATOM    427  N9  RA     14      22.608  22.940  23.934  1.00  0.00           N
ATOM    428  C8  RA     14      23.786  23.029  23.231  1.00  0.00           C
ATOM    429  H8  RA     14      23.837  22.809  22.175  1.00  0.00           H
ATOM    430  N7  RA     14      24.840  23.357  23.929  1.00  0.00           N
ATOM    431  C5  RA     14      24.269  23.416  25.234  1.00  0.00           C
ATOM    432  C6  RA     14      24.826  23.645  26.479  1.00  0.00           C
ATOM    433  N6  RA     14      26.127  23.839  26.725  1.00  0.00           N
ATOM    434  H61 RA     14      26.393  23.909  27.697  1.00  0.00           H
ATOM    435  H62 RA     14      26.804  23.685  25.991  1.00  0.00           H
ATOM    436  N1  RA     14      24.026  23.595  27.511  1.00  0.00           N
ATOM    437  C2  RA     14      22.718  23.346  27.378  1.00  0.00           C
ATOM    438  H2  RA     14      22.094  23.406  28.257  1.00  0.00           H
ATOM    439  N3  RA     14      22.046  23.072  26.247  1.00  0.00           N
ATOM    440  C4  RA     14      22.892  23.137  25.208  1.00  0.00           C
ATOM    441  C3' RA     14      20.905  24.274  21.693  1.00  0.00           C
ATOM    442  H3' RA     14      21.945  24.595  21.642  1.00  0.00           H
ATOM    443  C2' RA     14      20.541  24.003  23.142  1.00  0.00           C
ATOM    444  H2' RA     14      21.017  24.730  23.800  1.00  0.00           H
ATOM    445  O2' RA     14      19.153  23.887  23.463  1.00  0.00           O
ATOM    446 HO2' RA     14      18.961  24.751  23.836  1.00  0.00           H
ATOM    447  O3' RA     14      20.024  25.198  21.015  1.00  0.00           O
ATOM    448  P   RC     15      20.296  26.755  21.015  1.00  0.00           P
ATOM    449  OP1 RC     15      19.199  27.399  20.273  1.00  0.00           O
ATOM    450  OP2 RC     15      21.715  26.886  20.590  1.00  0.00           O
ATOM    451  O5' RC     15      20.145  27.142  22.491  1.00  0.00           O
ATOM    452  C5' RC     15      18.889  27.380  23.111  1.00  0.00           C
ATOM    453  H5' RC     15      18.179  26.591  22.862  1.00  0.00           H
ATOM    454 H5'' RC     15      18.336  28.208  22.666  1.00  0.00           H
ATOM    455  C4' RC     15      18.971  27.472  24.582  1.00  0.00           C
ATOM    456  H4' RC     15      17.998  27.717  25.007  1.00  0.00           H
ATOM    457  O4' RC     15      19.680  26.331  25.090  1.00  0.00           O
ATOM    458  C1' RC     15      20.492  26.745  26.163  1.00  0.00           C
ATOM    459  H1' RC     15      20.243  26.149  27.040  1.00  0.00           H
ATOM    460  N1  RC     15      21.990  26.730  25.914  1.00  0.00           N
ATOM    461  C6  RC     15      22.452  26.719  24.663  1.00  0.00           C
ATOM    462  H6  RC     15      21.745  26.628  23.852  1.00  0.00           H
ATOM    463  C5  RC     15      23.818  26.791  24.384  1.00  0.00           C
ATOM    464  H5  RC     15      24.132  26.589  23.371  1.00  0.00           H
ATOM    465  C4  RC     15      24.664  26.899  25.521  1.00  0.00           C
ATOM    466  N4  RC     15      25.939  26.948  25.364  1.00  0.00           N
ATOM    467  H41 RC     15      26.401  27.302  26.190  1.00  0.00           H
ATOM    468  H42 RC     15      26.218  27.035  24.398  1.00  0.00           H
ATOM    469  N3  RC     15      24.184  26.955  26.772  1.00  0.00           N
ATOM    470  C2  RC     15      22.882  26.962  26.946  1.00  0.00           C
ATOM    471  O2  RC     15      22.465  27.066  28.107  1.00  0.00           O
ATOM    472  C3' RC     15      19.722  28.759  25.033  1.00  0.00           C
ATOM    473  H3' RC     15      20.482  28.952  24.276  1.00  0.00           H
ATOM    474  C2' RC     15      20.108  28.206  26.381  1.00  0.00           C
ATOM    475  H2' RC     15      21.040  28.676  26.695  1.00  0.00           H
ATOM    476  O2' RC     15      18.958  28.330  27.312  1.00  0.00           O
ATOM    477 HO2' RC     15      18.560  29.201  27.249  1.00  0.00           H
ATOM    478  O3' RC     15      18.928  29.886  25.208  1.00  0.00           O
ATOM    479  P   RG     16      19.600  31.306  24.879  1.00  0.00           P
ATOM    480  OP1 RG     16      18.485  32.295  24.609  1.00  0.00           O
ATOM    481  OP2 RG     16      20.701  31.191  23.900  1.00  0.00           O
ATOM    482  O5' RG     16      20.257  31.735  26.310  1.00  0.00           O
ATOM    483  C5' RG     16      19.407  32.069  27.378  1.00  0.00           C
ATOM    484  H5' RG     16      18.665  31.290  27.551  1.00  0.00           H
ATOM    485 H5'' RG     16      18.943  33.031  27.160  1.00  0.00           H
ATOM    486  C4' RG     16      20.106  32.263  28.741  1.00  0.00           C
ATOM    487  H4' RG     16      19.342  32.575  29.453  1.00  0.00           H
ATOM    488  O4' RG     16      20.670  31.016  29.185  1.00  0.00           O
ATOM    489  C1' RG     16      22.027  31.151  29.722  1.00  0.00           C
ATOM    490  H1' RG     16      22.233  30.620  30.652  1.00  0.00           H
ATOM    491  N9  RG     16      23.043  30.548  28.805  1.00  0.00           N
ATOM    492  C8  RG     16      22.974  30.315  27.502  1.00  0.00           C
ATOM    493  H8  RG     16      22.057  30.458  26.949  1.00  0.00           H
ATOM    494  N7  RG     16      24.049  29.930  26.904  1.00  0.00           N
ATOM    495  C5  RG     16      24.940  29.866  28.001  1.00  0.00           C
ATOM    496  C6  RG     16      26.356  29.593  28.066  1.00  0.00           C
ATOM    497  O6  RG     16      26.997  29.177  27.165  1.00  0.00           O
ATOM    498  N1  RG     16      26.961  29.899  29.236  1.00  0.00           N
ATOM    499  H1  RG     16      27.960  29.749  29.259  1.00  0.00           H
ATOM    500  C2  RG     16      26.218  30.295  30.355  1.00  0.00           C
ATOM    501  N2  RG     16      26.863  30.446  31.450  1.00  0.00           N
ATOM    502  H21 RG     16      26.432  31.041  32.143  1.00  0.00           H
ATOM    503  H22 RG     16      27.790  30.123  31.686  1.00  0.00           H
ATOM    504  N3  RG     16      24.898  30.483  30.352  1.00  0.00           N
ATOM    505  C4  RG     16      24.346  30.316  29.152  1.00  0.00           C
ATOM    506  C3' RG     16      21.365  33.184  28.825  1.00  0.00           C
ATOM    507  H3' RG     16      21.903  33.042  27.888  1.00  0.00           H
ATOM    508  C2' RG     16      22.154  32.619  29.959  1.00  0.00           C
ATOM    509  H2' RG     16      23.166  33.019  29.904  1.00  0.00           H
ATOM    510  O2' RG     16      21.528  32.956  31.222  1.00  0.00           O
ATOM    511 HO2' RG     16      21.898  33.773  31.565  1.00  0.00           H
ATOM    512  O3' RG     16      21.050  34.574  28.880  1.00  0.00           O
ATOM    513  P   RG     17      22.093  35.725  28.308  1.00  0.00           P
ATOM    514  OP1 RG     17      21.509  36.995  28.630  1.00  0.00           O
ATOM    515  OP2 RG     17      22.400  35.292  26.925  1.00  0.00           O
ATOM    516  O5' RG     17      23.406  35.524  29.268  1.00  0.00           O
ATOM    517  C5' RG     17      23.347  35.849  30.704  1.00  0.00           C
ATOM    518  H5' RG     17      22.695  35.174  31.259  1.00  0.00           H
ATOM    519 H5'' RG     17      23.025  36.865  30.930  1.00  0.00           H
ATOM    520  C4' RG     17      24.691  35.551  31.416  1.00  0.00           C
ATOM    521  H4' RG     17      24.727  35.728  32.491  1.00  0.00           H
ATOM    522  O4' RG     17      25.076  34.232  31.228  1.00  0.00           O
ATOM    523  C1' RG     17      26.525  34.235  31.105  1.00  0.00           C
ATOM    524  H1' RG     17      27.003  33.611  31.861  1.00  0.00           H
ATOM    525  N9  RG     17      26.943  33.726  29.849  1.00  0.00           N
ATOM    526  C8  RG     17      26.130  33.533  28.762  1.00  0.00           C
ATOM    527  H8  RG     17      25.100  33.846  28.677  1.00  0.00           H
ATOM    528  N7  RG     17      26.755  33.029  27.749  1.00  0.00           N
ATOM    529  C5  RG     17      28.057  32.829  28.203  1.00  0.00           C
ATOM    530  C6  RG     17      29.176  32.285  27.504  1.00  0.00           C
ATOM    531  O6  RG     17      29.222  31.810  26.331  1.00  0.00           O
ATOM    532  N1  RG     17      30.331  32.261  28.330  1.00  0.00           N
ATOM    533  H1  RG     17      31.106  31.741  27.945  1.00  0.00           H
ATOM    534  C2  RG     17      30.375  32.651  29.632  1.00  0.00           C
ATOM    535  N2  RG     17      31.566  32.617  30.193  1.00  0.00           N
ATOM    536  H21 RG     17      31.599  33.070  31.096  1.00  0.00           H
ATOM    537  H22 RG     17      32.359  32.311  29.648  1.00  0.00           H
ATOM    538  N3  RG     17      29.295  33.122  30.262  1.00  0.00           N
ATOM    539  C4  RG     17      28.154  33.193  29.523  1.00  0.00           C
ATOM    540  C3' RG     17      25.747  36.372  30.763  1.00  0.00           C
ATOM    541  H3' RG     17      25.765  36.335  29.674  1.00  0.00           H
ATOM    542  C2' RG     17      26.936  35.682  31.335  1.00  0.00           C
ATOM    543  H2' RG     17      27.817  35.976  30.765  1.00  0.00           H
ATOM    544  O2' RG     17      27.201  35.867  32.784  1.00  0.00           O
ATOM    545 HO2' RG     17      27.021  36.792  32.966  1.00  0.00           H
ATOM    546  O3' RG     17      25.813  37.699  31.140  1.00  0.00           O
ATOM    547  P   RU     18      26.033  38.822  30.072  1.00  0.00           P
ATOM    548  OP1 RU     18      25.562  40.143  30.612  1.00  0.00           O
ATOM    549  OP2 RU     18      25.495  38.434  28.720  1.00  0.00           O
ATOM    550  O5' RU     18      27.552  38.913  29.873  1.00  0.00           O
ATOM    551  C5' RU     18      28.378  39.288  30.940  1.00  0.00           C
ATOM    552  H5' RU     18      27.976  38.945  31.893  1.00  0.00           H
ATOM    553 H5'' RU     18      28.488  40.371  30.893  1.00  0.00           H
ATOM    554  C4' RU     18      29.832  38.857  30.822  1.00  0.00           C
ATOM    555  H4' RU     18      30.248  39.242  31.753  1.00  0.00           H
ATOM    556  O4' RU     18      29.949  37.441  30.779  1.00  0.00           O
ATOM    557  C1' RU     18      30.963  37.142  29.851  1.00  0.00           C
ATOM    558  H1' RU     18      31.727  36.486  30.269  1.00  0.00           H
ATOM    559  N1  RU     18      30.428  36.426  28.649  1.00  0.00           N
ATOM    560  C6  RU     18      29.148  36.716  28.090  1.00  0.00           C
ATOM    561  H6  RU     18      28.402  37.197  28.705  1.00  0.00           H
ATOM    562  C5  RU     18      28.807  36.133  26.917  1.00  0.00           C
ATOM    563  H5  RU     18      27.797  36.261  26.558  1.00  0.00           H
ATOM    564  C4  RU     18      29.672  35.333  26.153  1.00  0.00           C
ATOM    565  O4  RU     18      29.439  34.830  25.052  1.00  0.00           O
ATOM    566  N3  RU     18      30.856  35.024  26.771  1.00  0.00           N
ATOM    567  H3  RU     18      31.525  34.587  26.153  1.00  0.00           H
ATOM    568  C2  RU     18      31.333  35.568  27.948  1.00  0.00           C
ATOM    569  O2  RU     18      32.425  35.295  28.369  1.00  0.00           O
ATOM    570  C3' RU     18      30.601  39.359  29.584  1.00  0.00           C
ATOM    571  H3' RU     18      29.984  39.144  28.712  1.00  0.00           H
ATOM    572  C2' RU     18      31.733  38.349  29.546  1.00  0.00           C
ATOM    573  H2' RU     18      32.177  38.292  28.552  1.00  0.00           H
ATOM    574  O2' RU     18      32.767  38.462  30.567  1.00  0.00           O
ATOM    575 HO2' RU     18      33.211  39.301  30.422  1.00  0.00           H
ATOM    576  O3' RU     18      31.089  40.664  29.693  1.00  0.00           O
ATOM    577  P   RG     19      31.648  41.479  28.416  1.00  0.00           P
ATOM    578  OP1 RG     19      32.113  42.891  28.726  1.00  0.00           O
ATOM    579  OP2 RG     19      30.689  41.345  27.299  1.00  0.00           O
ATOM    580  O5' RG     19      32.961  40.754  27.996  1.00  0.00           O
ATOM    581  C5' RG     19      34.226  40.841  28.708  1.00  0.00           C
ATOM    582  H5' RG     19      34.226  40.618  29.775  1.00  0.00           H
ATOM    583 H5'' RG     19      34.615  41.858  28.673  1.00  0.00           H
ATOM    584  C4' RG     19      35.348  40.008  28.029  1.00  0.00           C
ATOM    585  H4' RG     19      36.265  39.988  28.618  1.00  0.00           H
ATOM    586  O4' RG     19      34.866  38.663  27.852  1.00  0.00           O
ATOM    587  C1' RG     19      35.421  38.165  26.673  1.00  0.00           C
ATOM    588  H1' RG     19      35.895  37.191  26.799  1.00  0.00           H
ATOM    589  N9  RG     19      34.257  37.925  25.763  1.00  0.00           N
ATOM    590  C8  RG     19      32.965  38.397  25.773  1.00  0.00           C
ATOM    591  H8  RG     19      32.623  38.978  26.617  1.00  0.00           H
ATOM    592  N7  RG     19      32.142  37.938  24.879  1.00  0.00           N
ATOM    593  C5  RG     19      32.999  37.149  24.096  1.00  0.00           C
ATOM    594  C6  RG     19      32.761  36.379  22.906  1.00  0.00           C
ATOM    595  O6  RG     19      31.671  36.277  22.340  1.00  0.00           O
ATOM    596  N1  RG     19      33.905  35.870  22.307  1.00  0.00           N
ATOM    597  H1  RG     19      33.798  35.469  21.387  1.00  0.00           H
ATOM    598  C2  RG     19      35.118  35.975  22.861  1.00  0.00           C
ATOM    599  N2  RG     19      36.111  35.371  22.251  1.00  0.00           N
ATOM    600  H21 RG     19      36.998  35.582  22.685  1.00  0.00           H
ATOM    601  H22 RG     19      35.907  35.067  21.309  1.00  0.00           H
ATOM    602  N3  RG     19      35.355  36.661  24.036  1.00  0.00           N
ATOM    603  C4  RG     19      34.278  37.229  24.547  1.00  0.00           C
ATOM    604  C3' RG     19      35.729  40.444  26.617  1.00  0.00           C
ATOM    605  H3' RG     19      34.777  40.564  26.100  1.00  0.00           H
ATOM    606  C2' RG     19      36.465  39.178  26.120  1.00  0.00           C
ATOM    607  H2' RG     19      36.508  39.102  25.034  1.00  0.00           H
ATOM    608  O2' RG     19      37.717  38.967  26.744  1.00  0.00           O
ATOM    609 HO2' RG     19      38.213  38.388  26.161  1.00  0.00           H
ATOM    610  O3' RG     19      36.498  41.592  26.582  1.00  0.00           O
ATOM    611  P   RC3    20      36.428  42.671  25.422  1.00  0.00           P
ATOM    612  OP1 RC3    20      37.447  43.689  25.798  1.00  0.00           O
ATOM    613  OP2 RC3    20      35.015  43.142  25.342  1.00  0.00           O
ATOM    614  O5' RC3    20      36.862  41.877  24.097  1.00  0.00           O
ATOM    615  C5' RC3    20      38.223  41.433  23.840  1.00  0.00           C
ATOM    616  H5' RC3    20      38.513  40.804  24.681  1.00  0.00           H
ATOM    617 H5'' RC3    20      38.879  42.295  23.722  1.00  0.00           H
ATOM    618  C4' RC3    20      38.366  40.457  22.570  1.00  0.00           C
ATOM    619  H4' RC3    20      39.425  40.199  22.555  1.00  0.00           H
ATOM    620  O4' RC3    20      37.628  39.201  22.558  1.00  0.00           O
ATOM    621  C1' RC3    20      37.135  39.037  21.222  1.00  0.00           C
ATOM    622  H1' RC3    20      37.292  38.075  20.734  1.00  0.00           H
ATOM    623  N1  RC3    20      35.601  39.270  21.160  1.00  0.00           N
ATOM    624  C6  RC3    20      34.902  39.739  22.247  1.00  0.00           C
ATOM    625  H6  RC3    20      35.416  40.097  23.126  1.00  0.00           H
ATOM    626  C5  RC3    20      33.548  39.608  22.312  1.00  0.00           C
ATOM    627  H5  RC3    20      32.939  39.903  23.153  1.00  0.00           H
ATOM    628  C4  RC3    20      32.931  39.197  21.125  1.00  0.00           C
ATOM    629  N4  RC3    20      31.646  39.045  21.106  1.00  0.00           N
ATOM    630  H41 RC3    20      31.280  38.483  20.351  1.00  0.00           H
ATOM    631  H42 RC3    20      31.306  38.967  22.055  1.00  0.00           H
ATOM    632  N3  RC3    20      33.507  38.735  20.016  1.00  0.00           N
ATOM    633  C2  RC3    20      34.864  38.754  20.047  1.00  0.00           C
ATOM    634  O2  RC3    20      35.462  38.322  19.048  1.00  0.00           O
ATOM    635  C3' RC3    20      38.017  41.209  21.344  1.00  0.00           C
ATOM    636  H3' RC3    20      37.065  41.720  21.491  1.00  0.00           H
ATOM    637  C2' RC3    20      37.772  40.081  20.307  1.00  0.00           C
ATOM    638  H2' RC3    20      37.072  40.293  19.499  1.00  0.00           H
ATOM    639  O2' RC3    20      38.924  39.538  19.704  1.00  0.00           O
ATOM    640 HO2' RC3    20      39.363  40.201  19.166  1.00  0.00           H
ATOM    641  O3' RC3    20      39.030  42.119  20.928  1.00  0.00           O
ATOM    642 HO3' RC3    20      38.588  42.887  20.559  1.00  0.00           H
END
